# Supplementary material for: The integration of metabolic and proteomic data uncovers an augmentation of the sphingolipid biosynthesis pathway during T-cell differentiation
Source: Commun Biol. 2024 May 23;7:622. doi: 10.1038/s42003-024-06339-7 (PMC11116545; doi:10.1038/s42003-024-06339-7)
Supplement: Supplementary file 4 — Supplementary Data 1 [file 42003_2024_6339_MOESM4_ESM.xlsx]

## Sheet: Lipidomics_RawData
			category	nominal	Naive	Naive	Naive	Naive		Th0	Th0	Th0	Th0		Th1	Th1	Th1	Th1		Th2	Th2	Th2	Th2		Th17	Th17	Th17	Th17		Treg	Treg	Treg	Treg
			sample	nominal	1_Naive_1	7_Naive_2	13_Naive_3	19_Naive_4		2_Th0_1	8_Th0_2	14_Th0_3	20_Th0_4		3_Th1_1	9_Th1_2	15_Th1_3	21_Th1_4		4_Th2_1	10_Th2_2	16_Th2_3	22_Th2_4		5_Th17_1	11_Th17_2	17_Th17_3	23_Th17_4		6_Treg_1	12_Treg_2	18_Treg_3	24_Treg_4
	index	m/z	rt	z	200629_1_Naive_1_ohara_L303_neg_01	200629_7_Naive_2_ohara_L303_neg_01	200629_13_Naive_3_ohara_L303_neg_01	200629_19_Naive_4_ohara_L303_neg_01		200629_2_Th0_1_ohara_L303_neg_01	200629_8_Th0_2_ohara_L303_neg_01	200629_14_Th0_3_ohara_L303_neg_01	200629_20_Th0_4_ohara_L303_neg_01		200629_3_Th1_1_ohara_L303_neg_01	200629_9_Th1_2_ohara_L303_neg_01	200629_15_Th1_3_ohara_L303_neg_01	200629_21_Th1_4_ohara_L303_neg_01		200629_4_Th2_1_ohara_L303_neg_01	200629_10_Th2_2_ohara_L303_neg_01	200629_16_Th2_3_ohara_L303_neg_01	200629_22_Th2_4_ohara_L303_neg_01		200629_5_Th17_1_ohara_L303_neg_01	200629_11_Th17_2_ohara_L303_neg_01	200629_17_Th17_3_ohara_L303_neg_01	200629_23_Th17_4_ohara_L303_neg_01		200629_6_Treg_1_ohara_L303_neg_01	200629_12_Treg_2_ohara_L303_neg_01	200629_18_Treg_3_ohara_L303_neg_01	200629_24_Treg_4_ohara_L303_neg_01
Pos	393	300.288	5.41079	1	109	99	88	391		14909	11824	5230	7447		13213	16294	6597	8077		5451	9800	3552	3450		796	943	242	273		3240	2559	1029	949
Pos	510	300.288	4.83152	1	280	319	622	292		6352	5847	6266	6174		5438	7507	5219	5223		5887	10060	2407	2593		4408	7697	10897	9382		5177	4390	5467	6820
Pos	892	302.303	4.95381	2	255	267	406	211		2216	2133	3396	2197		1933	3283	3001	2480		2619	4853	1367	1641		1607	2247	1619	1736		3467	3282	2273	2616
Neg	15	596.525	8.39265	-1	2494	2670	2863	2149		77484	88017	117023	124047		94341	150348	108064	102426		61485	109719	42265	40401		79362	105365	206219	186177		71181	84100	138644	148185
Neg	57	708.652	11.7056	-1	622	489	716	395		40333	52325	65221	64013		46610	75811	57253	52005		25584	40393	19446	19144		26153	31513	57495	56144		25129	28378	38871	39141
Neg	105	706.634	10.7988	-1	1492	1412	1102	1142		12670	13559	21355	21003		13534	19688	15976	16092		11677	18361	10225	8731		9613	13111	28673	27096		14535	18321	32165	33869
Neg	169	680.618	10.7941	-1	643	408	395	381		7517	8529	11102	11241		9051	13194	8933	9075		4599	7705	3863	3727		4175	5760	11351	10443		3823	4527	6043	6668
Neg	214	594.508	7.9224	-1	63	130	95	91		1448	1624	3330	2675		1900	2940	2702	2536		1950	3095	1684	1687		3647	5107	9450	9509		2602	3513	6248	5512
Neg	237	568.491	7.79445	-1	150	93	139	107		2126	2325	3246	3138		2949	3639	2685	2565		2277	3210	1287	1364		2989	4491	8243	7154		2689	3386	4116	4587
Neg	319	624.554	9.10445	-1	742	488	606	437		3212	3620	4603	4904		3337	5343	3580	3304		1941	3564	1846	1530		1749	2260	5135	4927		1276	2044	2867	2974
Neg	326	598.539	8.64483	-1	176	199	272	107		2058	2937	3102	3223		2807	5133	2969	2681		2117	3551	1270	1249		1219	1054	2403	1991		1694	1621	1860	2156
Neg	398	704.618	10.1543	-1	540	526	449	433		1048	1114	2122	1974		1116	1551	1431	1451		933	1485	971	930		1199	1490	3620	3310		1333	1582	2741	2920
Neg	414	582.508	8.07963	-1	76	30	173	74		870	1140	1300	1410		1061	1818	943	1187		1011	1420	587	656		1755	2034	3395	3265		1284	1493	1819	2217
Neg	477	736.679	12.6288	-1	25	11	157	11		1638	1967	2002	2102		1802	2632	1557	1487		1179	1437	837	633		1262	1672	2154	2158		970	1158	1609	1695
Neg	483	694.633	11.2471	-1	142	112	174	78		965	1216	1703	1424		1149	1775	1171	1235		897	1281	559	576		1092	1272	1896	2573		814	1112	1232	1367
Neg	541	710.664	12.0342	-1	21	21	39	21		1073	1517	1674	1491		1366	2219	1299	1185		817	1238	447	619		374	364	446	524		437	597	478	530
Neg	606	734.663	11.6906	-1	45	25	76	21		802	998	1104	1252		861	1421	1042	898		836	1334	668	641		790	899	1484	1581		1207	1353	1741	1808
Neg	824	722.665	12.1625	-1	0	0	137	0		586	607	825	721		874	838	889	689		539	713	312	451		636	572	537	1206		515	467	817	847
Neg	984	692.617	10.3683	-1	68	33	34	42		368	469	451	536		376	478	441	338		524	450	264	322		408	424	967	852		485	517	694	877
Neg	1073	610.54	8.74035	-1	51	58	106	41		393	419	631	641		363	665	556	483		371	531	224	255		273	446	880	879		318	354	458	536
Neg	1492	732.647	11.0224	-1	21	27	29	21		218	146	175	166		142	142	132	193		151	164	121	66		132	176	369	372		192	234	602	493
Neg	4999	738.697	12.9675	-1	0	21	37	0		170	149	144	154		143	165	101	135		128	116	33	29		42	113	76	58		59	84	41	113
Neg	38	761.581	7.54553	-1	34251	30405	25588	26818		51815	52894	63562	64067		59405	70008	58880	58751		42815	50456	37230	38505		50683	61207	93158	99538		69727	73442	100215	114622
Neg	123	871.689	9.42167	-1	12762	10336	9707	8709		7998	8115	11882	11664		8588	11321	10776	9664		8287	12149	7619	7550		8321	9331	16620	16531		12448	13699	23864	24770
Neg	259	873.705	10.2212	-1	1401	1144	913	1134		4707	4861	6148	5537		5205	6692	4816	4651		3573	3974	2558	2671		3634	3789	7080	7092		4346	4839	6590	6675
Neg	381	817.643	8.70848	-2	3861	3436	2784	2842		1100	1028	1363	1299		990	1255	1083	1281		799	1110	1060	811		910	1200	1878	1645		929	1367	1783	1616
Neg	425	845.673	9.42878	-1	3141	2489	2710	2316		1854	1896	2606	2669		2103	2746	2388	2174		1945	2064	1452	1546		1703	1962	3174	3262		1992	1959	2946	3111
Neg	1288	859.691	9.81497	-1	669	314	273	376		324	431	500	426		356	674	708	412		308	427	374	305		519	459	567	642		455	299	563	745
Pos	3193	1079.95	15.1985	1	99	0	0	0		172	120	215	176		99	564	162	201		136	131	123	89		239	185	324	334		246	196	330	327
Pos	3329	969.835	13.0494	1	0	0	0	0		177	201	272	273		193	212	248	272		107	273	140	104		289	303	498	512		184	332	288	392
Pos	3547	1053.93	15.1817	1	0	0	0	0		100	170	214	190		357	197	210	141		95	252	106	177		279	229	452	327		196	182	269	291
Pos	3811	1077.93	14.7513	1	0	0	34	0		60	137	152	144		100	157	248	116		63	161	32	114		157	142	402	156		262	281	217	196
Pos	3987	967.819	12.3258	1	75	0	0	0		105	147	184	167		101	199	176	260		97	171	108	104		207	243	370	334		194	176	215	306
Pos	4008	1051.92	14.7301	1	0	0	0	0		116	267	367	242		134	165	261	224		127	181	302	166		254	382	298	335		166	206	242	251
Pos	5207	941.803	12.1807	1	0	0	0	0		98	108	174	166		92	121	182	81		53	171	71	65		142	188	226	203		137	223	241	182
Pos	5834	1025.9	14.6463	1	0	0	0	0		57	115	120	125		68	95	84	170		84	137	40	66		88	137	309	175		100	85	114	176
Neg	4157	771.632	10.3924	-1	186	38	63	123		31	80	107	100		34	66	217	109		57	105	76	75		23	23	81	76		35	65	70	90
Neg	1121	616.47	7.06316	-1	27	106	306	62		159	207	288	212		117	191	243	417		64	128	176	108		170	267	531	453		159	261	842	565
Neg	42	758.578	7.775	-1	5511	4865	5268	4802		29580	28413	29927	37864		32872	37788	33301	35811		18256	24801	16719	15170		69468	81703	106922	93162		48069	53796	70369	69808
Neg	47	870.703	10.6198	-1	2532	2033	1970	1869		37840	37813	46489	44931		39215	50533	41759	38949		18289	27892	16072	14853		49877	60116	92537	83209		40540	43788	56502	58905
Neg	104	868.686	9.79309	-1	4305	3504	3546	3235		7927	8045	11111	10699		7634	10107	10096	10234		6168	10359	6018	5487		16753	20408	31679	30907		20288	22608	33830	34801
Neg	128	842.671	9.795	-1	4001	3393	3067	3111		9688	10000	11475	11695		10563	13794	11395	11173		5247	8120	4519	4186		11574	14743	23965	22055		9521	10263	12995	14203
Neg	328	814.639	9.03318	-1	2957	3054	2121	2192		1927	1943	2689	2434		1914	2439	2144	2217		1452	1581	1204	1229		2653	3237	5037	5082		2289	2171	3206	3646
Neg	349	786.607	8.35455	-1	2027	1886	1699	1745		1619	2013	2322	2278		1633	2220	2137	1709		1104	1494	1169	869		2697	2819	4582	3858		2294	1998	2871	2283
Neg	352	856.686	10.2002	-1	481	459	365	423		1251	1435	1943	1746		1713	1844	1742	1704		909	1314	703	673		2536	2813	4561	4209		1893	1931	2554	3097
Neg	372	760.591	7.9787	-2	469	417	460	435		2839	2524	3080	2536		2284	2607	2282	2016		2194	2619	1462	1403		1889	1799	2560	2761		3527	4027	3747	3834
Neg	491	898.733	11.4821	-1	23	21	16	25		1040	1050	1154	1205		847	1092	939	1043		458	648	375	455		1536	1801	2523	2495		1025	1203	1546	1435
Neg	492	866.671	9.24505	-1	1326	1342	1148	1246		305	388	556	658		426	662	706	554		221	353	475	343		1417	1515	2517	2413		1153	1027	1532	1677
Neg	546	730.545	7.30106	-1	21	0	0	0		395	459	615	600		386	542	553	549		337	649	253	304		1437	1770	2151	2190		928	918	1116	1189
Neg	609	884.717	11.0533	-1	58	93	47	45		525	628	883	911		603	618	786	650		441	588	332	272		959	1264	1644	1775		663	857	1087	1076
Neg	614	896.715	10.5949	-1	131	155	82	99		630	746	571	586		589	594	504	549		313	484	410	281		1035	1013	1355	1557		1030	1076	1587	1766
Neg	719	872.718	10.93	-1	80	43	21	99		1457	1561	1333	1216		1202	1582	1237	1313		1123	1431	586	495		824	736	1024	1103		1253	1155	1212	1172
Neg	812	756.558	7.40768	-1	79	42	70	33		122	235	475	401		378	219	315	169		431	182	181	95		1048	1048	1231	1362		639	540	640	742
Neg	1050	882.703	10.1897	-1	79	81	62	45		268	257	391	311		212	310	312	392		293	246	184	217		501	546	897	865		432	509	796	650
Neg	1690	888.718	10.2064	-1	31	16	53	21		358	481	526	232		223	296	369	298		124	358	169	131		330	346	535	507		395	251	384	592
Neg	441	920.629	7.54406	-1	64	44	111	63		1227	1112	1301	1322		1468	1633	1522	1463		2390	2650	1301	1455		1544	1632	2989	2464		1803	1366	1664	1709
Neg	661	1032.75	10.1558	-1	0	0	0	0		701	699	786	733		763	1193	834	725		936	1260	575	589		884	1079	1603	1568		808	864	880	1075
Neg	790	1030.74	9.38082	-1	0	0	0	0		431	405	457	515		439	535	417	564		592	1283	541	612		561	654	1007	910		598	538	951	963
Neg	1706	1004.72	9.38401	-1	21	0	0	21		259	245	224	276		336	388	343	281		378	443	291	257		359	397	520	509		264	215	351	375
Neg	544	1123.71	7.36012	-1	16	0	0	0		1285	1458	1227	1181		1844	2204	1350	1346		1669	2029	1171	1120		985	952	1534	1229		941	860	1057	953
Neg	802	1235.83	9.76206	-1	0	0	0	0		876	894	825	670		1017	1252	825	733		888	1046	494	520		344	493	656	519		339	441	497	521
Neg	312	1285.76	7.23427	-1	125	95	169	92		2427	2760	3325	3100		2959	3998	3171	3361		2172	3037	2734	2286		2759	3562	5525	5228		2132	2255	3878	4122
Neg	848	1397.89	9.4793	-1	60	30	0	0		810	903	804	846		826	1164	853	1079		646	736	625	692		617	952	1193	1043		564	593	1072	857
Neg	954	1395.87	8.78334	-1	146	71	70	126		367	447	469	599		328	530	544	527		458	607	464	529		498	543	909	1005		508	616	893	924
Neg	2277	1369.85	8.7827	-1	68	56	57	58		235	238	314	314		367	313	356	313		235	342	229	353		247	191	382	393		290	227	271	228
Neg	1296	1151.7	6.91099	-1	24	16	0	30		333	301	615	335		476	593	342	387		330	704	381	275		197	212	228	249		121	149	205	236
Neg	844	706.902	6.86229	-2	0	0	16	11		415	545	519	693		567	1176	480	511		826	1091	699	467		354	378	601	589		128	105	147	322
Neg	835	714.898	6.84627	-2	11	11	11	21		345	356	644	673		332	689	436	458		598	1185	444	327		180	375	815	629		94	120	260	144
Neg	119	787.927	6.81493	-2	16	16	11	16		14097	13300	15099	15595		16624	25212	15749	17408		12421	16927	7899	8592		13120	13487	27506	22933		11554	11386	14523	16150
Neg	338	843.989	8.49234	-2	21	27	21	16		4231	3980	3383	3331		4801	4779	3852	3954		2910	3984	2348	2118		3020	3013	3145	3171		2162	2466	1989	2131
Neg	551	829.973	7.96635	-2	0	0	0	0		1630	1898	1133	1242		1363	2142	1492	1639		1448	1645	904	942		1003	1033	1476	1526		977	986	829	919
Neg	755	801.942	7.14534	-2	0	16	0	11		1118	1201	1110	1099		1219	1373	1084	1229		986	1171	671	631		703	1047	1224	1183		634	699	1003	969
Neg	765	788.935	6.94162	-2	0	16	0	0		1288	1457	1133	1269		1323	1570	1261	966		1346	2436	755	862		531	531	866	1013		958	1292	1078	1130
Neg	1470	780.922	6.64176	-3	0	21	0	0		267	261	259	222		201	283	277	267		186	439	97	127		610	360	527	510		162	214	212	206
Neg	1588	786.919	6.5595	-2	0	0	0	0		233	560	161	329		279	333	338	284		137	293	98	101		359	370	443	475		180	221	220	328
Neg	194	795.925	6.79741	-2	239	154	127	164		5401	5503	8057	8391		5156	8575	7373	7884		3641	6177	3521	4234		4392	4485	9642	10966		4089	4335	7969	8207
Neg	573	851.987	8.461	-2	94	28	35	56		1731	1602	1970	1898		1595	1645	1642	1776		992	1134	1159	1083		908	1035	1632	1705		900	908	1255	1192
Neg	584	850.978	7.93508	-2	226	166	226	316		1169	1326	1412	1438		1342	1154	1542	1408		1272	1591	940	1124		926	899	1476	1353		978	1196	1732	1904
Neg	964	823.953	7.48649	-2	58	55	29	21		367	360	419	622		291	432	469	401		284	369	342	365		280	252	989	392		260	295	463	404
Neg	1003	837.971	7.93571	-2	161	170	105	35		618	594	937	801		643	883	727	797		464	631	594	529		364	402	593	653		515	433	739	578
Neg	1047	809.939	7.12527	-2	126	55	95	70		672	607	786	782		430	631	707	772		470	566	580	386		372	353	751	898		328	376	667	442
Neg	454	889.969	6.77431	-2	0	0	0	0		1622	2173	2271	1838		2376	2755	2340	2676		1529	2291	1312	1122		1766	2103	2294	2380		1398	1904	2856	2225
Neg	1136	946.031	8.43386	-2	21	11	21	11		672	692	618	447		640	811	634	831		456	537	457	331		363	384	403	573		414	361	599	382
Neg	1438	945.022	7.9113	-2	11	11	16	11		418	538	458	448		405	629	585	421		481	625	364	437		319	258	373	358		344	374	546	439
Neg	374	897.966	6.76223	-2	217	186	134	140		2176	2183	3491	3326		2546	2967	3310	3540		1648	2762	1875	2079		1712	1714	3815	3560		1789	2054	3999	3763
Neg	874	953.022	7.88372	-2	148	89	113	149		514	498	860	721		480	594	609	597		638	873	692	519		446	410	562	503		717	687	1130	1044
Neg	1016	954.026	8.41075	-2	63	85	49	43		577	455	779	730		705	664	927	615		407	604	493	420		286	415	447	821		377	386	493	604
Neg	1616	940.013	7.89094	-2	89	95	66	53		251	341	378	355		321	331	529	551		228	295	276	280		207	373	418	371		328	146	253	212
Neg	1767	911.983	7.09413	-2	61	88	109	50		268	254	309	345		232	316	360	291		234	386	245	207		273	203	405	274		214	127	503	310
Neg	2046	898.972	6.89295	-2	21	35	27	0		271	257	436	385		245	258	235	426		273	324	188	198		112	140	203	219		124	127	260	300
Neg	1768	970.994	6.72125	-2	0	0	0	0		187	226	298	325		319	244	283	391		271	318	115	201		323	201	436	503		182	227	282	240
Neg	730	978.991	6.70611	-2	125	104	107	110		372	508	972	608		559	562	680	729		309	562	439	1429		548	569	1046	969		400	526	903	882
Neg	442	924.973	6.47536	-2	0	0	0	0		678	779	991	1040		1023	1130	665	650		790	962	663	680		1494	1812	2986	2827		1821	883	1538	1478
Neg	1478	980.028	7.48339	-2	96	85	108	27		192	336	177	182		277	172	187	244		419	363	227	308		282	606	454	383		405	390	483	420
Neg	252	903.966	6.47414	-2	0	0	0	0		4532	3271	2588	2945		2469	3818	2564	2458		2652	4078	1872	2947		4063	4586	7545	6301		2908	2795	3301	3549
Neg	523	903.966	6.33044	-2	0	0	0	0		675	765	1502	1200		820	1159	782	1447		776	1019	489	2947		773	803	1632	1487		896	980	630	2314
Neg	648	959.018	7.40897	-2	31	11	0	0		941	1059	1102	1067		901	935	754	766		1449	1635	675	838		650	678	774	667		650	769	1044	843
Neg	681	917.981	6.76086	-2	0	0	0	0		400	465	417	302		674	685	349	328		424	1550	225	211		203	429	571	326		180	214	521	242
Neg	975	946.014	7.38984	-2	0	0	0	0		661	570	801	977		483	758	444	545		532	547	351	345		355	317	399	696		291	261	444	270
Neg	1048	960.027	7.96068	-2	0	0	0	0		658	720	586	444		629	735	490	458		675	612	477	378		784	665	747	898		700	696	515	425
Neg	1051	960.029	7.82283	-2	0	0	0	0		953	928	880	897		1173	1042	720	733		863	1001	605	581		456	435	321	395		310	377	521	297
Neg	1580	931.997	7.06448	-2	0	0	0	0		387	343	431	566		368	422	362	302		398	402	182	154		232	250	218	281		242	244	202	195
Neg	1734	904.974	6.61289	-2	0	0	0	0		384	474	326	306		271	448	176	245		369	480	226	276		206	225	511	402		387	420	436	482
Neg	4818	896.959	6.23099	-1	0	0	0	0		21	74	43	83		34	94	28	50		68	37	21	36		114	179	115	71		51	36	34	42
Neg	666	932.966	6.46979	-2	0	0	0	0		224	411	532	444		193	331	403	265		401	409	948	335		708	943	1594	1561		627	948	1159	1272
Neg	200	911.963	6.47577	-2	0	84	0	0		3025	3172	3283	4270		2809	3788	3155	3139		3162	3432	2968	3106		4086	4146	10573	9882		3931	4066	6812	6197
Neg	310	911.962	6.32607	-2	0	84	0	0		916	790	1263	1053		1139	1577	808	2297		888	874	1293	2368		770	1174	5564	2437		360	1117	1484	1786
Neg	548	967.016	7.48287	-2	0	37	0	89		671	751	722	887		483	634	694	783		762	1209	1035	892		1089	821	1237	1858		1054	1176	2168	1298
Neg	879	968.023	7.95101	-2	0	0	0	0		797	796	678	748		522	637	669	568		613	742	775	919		840	743	1118	925		591	883	809	721
Neg	1295	912.969	6.60763	-2	0	0	0	0		310	289	571	494		300	463	299	262		457	680	194	389		164	272	697	567		461	385	603	705
Neg	1327	954.011	7.39831	-2	0	0	0	0		332	692	387	394		458	375	346	522		375	410	240	278		189	346	504	310		204	322	235	384
Neg	1592	939.994	7.09677	-2	0	0	16	11		373	239	559	285		193	340	374	276		273	381	191	160		228	300	384	465		236	230	238	392
Neg	226	919.962	6.47075	-2	475	333	469	551		1853	1396	3296	3251		1721	1863	3229	2303		2000	1426	1232	1919		2334	2839	7602	5692		3026	4284	8709	6142
Neg	515	919.959	6.32019	-2	421	333	469	551		504	467	538	1891		469	782	492	2869		1083	2526	2220	1832		455	815	1803	1515		2355	2398	1782	1127
Neg	518	975.016	7.48149	-2	888	687	733	653		912	523	1024	939		552	1265	717	669		554	638	747	846		833	828	1730	1336		1107	1236	2332	2018
Neg	1082	933.978	6.80176	-2	419	343	354	267		274	314	570	444		266	415	451	396		346	629	315	277		411	467	869	741		368	455	530	504
Neg	1091	920.969	6.59851	-2	178	74	92	101		285	194	328	536		204	188	276	174		321	349	210	236		265	330	863	702		266	257	613	626
Neg	1103	962.006	7.48093	-2	415	446	380	406		343	223	523	304		252	388	340	479		288	377	263	249		288	423	855	491		258	275	423	483
Neg	1107	947.992	7.12194	-1	479	400	509	566		268	267	415	252		196	368	250	342		288	346	307	243		631	420	755	577		385	323	645	849
Neg	1199	976.024	7.92692	-2	293	302	417	235		287	308	510	293		373	324	372	258		386	343	578	374		335	353	531	709		477	496	603	780
Neg	1480	988.022	7.48107	-2	0	11	11	0		0	267	0	70		46	96	0	0		109	125	149	161		291	331	297	237		232	170	606	364
Neg	1123	1049.51	6.08188	-2	0	0	0	0		378	314	198	323		321	412	218	238		454	463	223	162		260	290	649	549		356	335	338	840
Neg	212	1425.98	13.0116	-1	89	45	46	74		5198	5734	7087	7070		4951	6376	4721	5340		5306	6603	3358	3224		4426	4641	8059	7383		6485	7062	9316	9750
Neg	244	1403.99	14.0236	-1	90	114	85	142		3694	4434	7879	7384		4007	5427	6787	6371		4434	6938	5286	4973		2326	3149	6682	6820		2494	2690	6770	6504
Neg	261	1427.99	13.6062	-1	139	120	157	262		3190	4019	5738	6005		3405	4254	4628	4716		3698	5906	3864	3777		2506	2757	5910	5978		3049	3808	6973	6705
Neg	263	1401.98	13.4264	-1	58	21	43	110		3099	3645	5352	4981		3552	4460	4522	4171		3819	4873	3118	3280		2390	2968	5660	6350		3303	3187	6957	6593
Neg	281	1451.99	13.2292	-1	471	502	487	470		2809	3651	5180	4958		2665	3869	3873	3671		3752	5386	2879	2587		2738	3159	5980	5399		3025	3562	6315	6363
Neg	295	1399.96	12.8494	-1	21	21	27	33		3547	3856	4061	4211		3651	4254	2946	3234		2323	3602	1803	1816		2756	3095	5368	5663		4742	5380	5932	5723
Neg	344	1423.96	12.5324	-1	190	230	154	235		2419	2656	3108	3025		2351	3184	2548	2189		1880	2593	1366	1459		2416	2593	4734	4457		3202	3460	4761	4405
Neg	347	1397.95	12.3211	-1	58	79	62	106		2488	2945	3107	2664		2775	3607	1981	1997		1410	2036	1213	1030		3004	2554	4729	4592		4053	4224	4610	4509
Neg	364	1454.01	13.7355	-1	140	137	105	194		1808	1825	2600	2531		1581	2071	2132	1869		2347	3161	1628	1617		1414	1636	2935	2740		1996	2158	3330	4116
Neg	367	1430.01	14.1452	-1	77	84	104	94		1759	2365	3123	3168		1971	2612	2614	2560		2156	3380	2307	2449		1397	1842	3044	3452		1838	2245	4067	4072
Neg	415	1449.98	12.7649	-1	1005	989	931	1009		1411	1515	2432	2269		1432	1819	1707	1653		1297	1857	1185	976		1440	1684	3395	3477		1499	2245	2834	2730
Neg	445	1375.96	13.3183	-1	0	0	0	16		1469	1759	2428	2527		1568	2139	2300	2544		1499	2197	1631	1542		1516	1552	3150	2952		1270	1343	2612	2637
Neg	448	1371.93	12.1307	-1	0	16	0	24		1777	1749	1811	1504		1664	2104	1239	1276		942	1266	623	781		1680	1999	2804	2929		2420	2819	2890	2590
Neg	456	1373.95	12.7158	-1	0	0	16	0		1564	1616	2056	2108		1534	2170	1722	1898		1179	1792	1004	954		1407	1631	2781	2831		1632	2060	2689	2782
Neg	460	1447.96	12.5075	-1	57	64	50	54		1507	1764	2001	2280		1400	1754	1394	1252		966	1431	899	781		1374	1775	2591	2815		1893	1880	2641	2645
Neg	488	1432.03	14.6371	-1	16	0	16	16		1498	1592	2297	2545		1435	2007	2320	2399		1549	2229	1457	1345		858	879	2212	1887		815	968	1645	1865
Neg	501	1473.98	12.7176	-1	380	265	323	297		1193	1163	1992	1765		996	1210	1368	1192		1041	1381	854	1140		1103	1246	2240	2435		1230	1501	2199	2309
Neg	624	1377.98	13.9345	-1	21	16	11	11		722	855	1525	1501		918	1189	1370	1492		694	975	701	723		663	915	1734	1575		558	665	980	1056
Neg	698	1395.93	11.8356	-1	98	161	108	66		752	744	677	654		676	941	722	576		390	494	268	285		779	828	1298	1513		999	1102	1223	1241
Neg	711	1456.02	14.2857	-1	61	50	49	57		727	967	1292	1269		675	965	1132	1270		925	1279	1041	736		604	708	1184	1245		695	840	1322	1477
Neg	712	1478.01	13.4521	-1	468	433	453	399		792	874	1140	1200		700	891	952	870		932	1343	703	744		700	735	1476	1394		820	869	1413	1475
Neg	715	1421.95	12.3194	-1	33	26	16	22		820	957	1260	831		985	963	713	704		520	722	501	360		778	809	1304	1252		1126	1142	1324	1464
Neg	720	1347.93	12.5731	-1	0	0	0	0		564	769	852	1027		703	823	817	809		504	907	441	485		627	731	1143	1456		581	695	964	1058
Neg	804	1345.92	11.9686	-1	0	0	0	0		732	886	666	721		646	921	575	585		466	621	352	373		834	1008	1175	1243		948	1124	1162	1000
Neg	808	1369.91	11.6114	-1	21	0	32	21		588	606	548	426		530	650	415	363		270	420	243	210		651	712	1241	907		915	1120	948	1005
Neg	840	1349.95	13.1939	-1	0	0	0	0		470	574	897	934		678	804	932	810		509	803	506	588		489	710	1145	1179		374	408	844	744
Neg	883	1445.95	12.035	-1	232	177	71	103		446	560	766	720		443	685	542	572		400	499	269	281		718	620	985	1110		669	845	1078	1067
Neg	915	1406.01	14.5717	-1	0	0	16	0		658	750	1031	1061		686	834	962	951		478	777	491	435		370	423	755	836		309	253	357	447
Neg	981	1476	12.9758	-1	972	881	723	706		587	799	1193	1164		706	897	911	976		758	1140	816	648		927	795	1607	1713		679	832	1541	1336
Neg	986	1421.95	12.0494	-1	334	388	251	334		689	695	881	693		587	964	676	650		387	753	379	305		732	728	1373	1456		995	955	1346	1295
Neg	1015	1419.93	11.8127	-1	35	21	24	21		574	576	574	512		517	539	378	438		213	321	194	206		519	520	811	693		788	703	759	928
Neg	1031	1480.03	13.9389	-1	100	51	101	59		416	372	539	541		373	453	430	505		466	609	376	426		328	339	603	563		341	368	911	639
Neg	1187	1413.98	13.1961	-1	0	0	0	0		420	521	493	496		332	471	423	326		411	599	302	296		336	380	786	553		356	500	539	494
Neg	1207	1439.99	13.3813	-1	0	0	21	16		442	445	610	534		473	516	463	464		461	771	362	222		466	504	674	569		369	381	630	689
Neg	1275	1343.9	11.4188	-1	0	0	0	0		524	399	267	358		446	491	300	299		242	246	108	95		533	445	710	650		629	717	670	519
Neg	1305	1418.01	14.3349	-1	0	0	0	0		308	274	701	581		301	393	607	553		455	490	359	390		162	252	338	376		144	217	358	313
Neg	1331	1458.04	14.73	-1	16	16	16	0		350	440	605	640		349	537	559	677		556	645	340	421		360	292	542	527		301	439	618	687
Neg	1364	1409.94	12.1989	-1	16	0	21	21		85	105	108	197		87	213	124	154		80	673	56	53		138	102	202	186		131	217	243	203
Neg	1388	1471.96	12.2814	-1	660	477	448	557		340	568	551	588		352	511	493	391		264	477	226	281		399	469	878	889		433	465	714	656
Neg	1569	1415.99	13.7798	-1	16	0	21	0		267	474	463	520		295	344	449	426		397	445	281	324		324	327	460	487		210	321	505	569
Neg	1570	1393.92	11.5993	-1	0	0	0	0		301	293	242	360		332	307	233	213		223	163	117	145		311	322	468	379		437	568	378	428
Neg	1636	1437.97	12.8999	-1	21	0	0	16		273	320	298	377		196	336	281	207		314	368	220	126		202	273	544	394		217	192	334	364
Neg	1732	1460.06	15.0926	-1	0	0	0	0		284	224	339	193		513	291	250	290		169	239	174	111		101	190	249	303		146	155	240	170
Neg	1753	1411.96	12.6876	-1	30	0	0	16		313	415	433	340		276	507	430	276		300	380	226	164		286	288	463	424		297	345	405	484
Neg	1779	1321.91	12.4484	-1	0	0	0	0		221	360	324	327		305	371	374	406		199	319	163	240		272	232	500	394		183	225	328	309
Neg	1830	1319.9	11.8295	-1	0	0	0	0		222	268	326	288		292	293	284	302		161	348	163	157		230	266	486	473		244	283	407	409
Neg	1903	1495.96	12.1895	-1	212	247	273	233		196	145	291	339		90	220	224	286		147	193	226	142		227	241	378	340		217	243	447	471
Neg	1907	1442	13.925	-1	11	0	0	0		287	337	411	427		252	271	305	283		325	470	278	317		148	218	380	370		212	258	345	373
Neg	2062	1466	13.5746	-1	33	25	31	27		210	255	350	304		225	248	276	260		237	433	340	207		156	265	366	377		162	183	335	386
Neg	2146	1387.96	13.0703	-1	0	0	0	0		206	193	319	417		203	301	329	247		257	296	167	187		262	259	328	371		235	276	299	294
Neg	2152	1469.95	11.9608	-1	65	119	37	80		218	215	285	261		238	221	206	279		99	203	132	115		278	283	415	320		262	315	318	307
Neg	2214	1385.95	12.4904	-1	0	0	0	0		288	276	318	462		235	306	226	219		273	270	134	91		313	403	342	367		292	307	273	282
Neg	2262	1444.03	14.4211	-1	0	0	16	0		205	180	232	396		153	226	194	292		273	368	241	218		179	144	279	233		278	178	252	371
Neg	2302	1434.04	15.0388	-1	0	0	0	0		184	317	210	389		144	218	199	184		75	98	110	103		80	85	111	124		80	104	75	50
Neg	2345	1389.98	13.6783	-1	0	16	21	24		160	150	315	358		204	211	305	383		190	355	168	189		202	196	315	312		87	129	261	266
Neg	2440	1317.88	11.2507	-1	0	0	0	0		320	227	163	130		237	250	179	140		78	185	57	66		197	337	347	365		248	355	289	253
Neg	2909	1484.06	14.8018	-1	0	0	0	0		152	87	204	141		132	148	162	311		114	253	174	103		142	67	251	164		192	86	128	168
Neg	3419	1461.97	12.8639	-1	16	21	16	21		113	130	187	261		232	140	234	191		195	214	160	118		265	166	266	144		137	147	153	194
Neg	3624	1526	13.0141	-1	158	56	94	86		86	131	111	252		65	119	67	91		78	161	78	89		111	106	125	162		58	75	121	193
Neg	3679	1359.93	12.3397	-1	0	0	0	0		183	146	62	158		137	221	216	139		142	121	91	99		175	144	248	247		160	155	156	157
Neg	3899	1383.93	11.994	-1	0	0	0	0		112	138	79	104		113	158	69	101		116	115	46	49		121	171	157	178		115	109	233	189
Neg	3923	1367.9	11.4328	-1	0	0	0	0		77	151	156	112		125	233	119	101		69	74	57	54		117	231	185	206		206	184	133	156
Neg	4027	1446.04	14.857	-1	0	0	0	0		111	226	159	174		180	139	141	178		150	164	100	134		137	112	146	127		58	60	147	163
Neg	2943	1011.76	11.1706	-1	11	0	0	0		308	101	74	89		133	159	106	198		115	134	74	41		77	131	73	188		70	161	74	165
Neg	192	745.501	6.97859	-1	156	101	81	21		3182	3634	3579	3892		3237	4579	2556	3166		3107	5655	2667	2204		6158	7769	11101	9099		6838	7081	5977	8020
Neg	221	773.532	7.29879	-1	46	81	130	40		5241	5525	5599	6414		4281	7034	4259	4364		4178	6563	3252	2975		5382	5598	9092	7515		6459	6104	7437	7901
Neg	283	747.515	7.23121	-1	83	35	98	563		3513	3910	4365	4012		3209	5034	3657	3908		2253	3464	1770	1765		3367	3556	6319	5257		2449	2627	3384	3714
Neg	363	719.485	6.91286	-1	21	11	21	49		1578	1714	1677	2231		1356	2079	1577	1740		1117	1883	1253	572		2374	3066	4024	4131		1717	1604	1723	1513
Neg	561	717.469	6.86255	-1	0	0	0	0		554	627	417	572		507	755	400	488		467	620	344	287		1045	1197	1999	2058		737	1159	1132	1367
Neg	1466	1028.54	6.95547	-1	72	28	44	16		174	98	189	246		184	172	280	210		112	196	117	107		265	397	611	572		127	97	270	182
Neg	3101	1000.51	6.62872	-1	0	0	0	0		28	61	86	73		23	59	46	21		28	46	35	30		159	85	291	243		28	66	137	69
Neg	2445	409.235	4.75813	-1	21	57	100	59		131	302	172	173		143	257	235	128		87	104	36	43		240	188	364	306		205	138	308	130
Neg	81	554.345	5.05052	-1	3273	3797	2801	3009		14539	14920	43140	40965		13152	22858	30954	34631		5761	12893	10886	10639		11533	13994	38593	47462		17703	20323	45630	49791
Neg	144	582.376	5.65974	-1	2610	2476	1828	1993		6222	6120	15931	18013		8559	13781	16241	15833		2957	5630	4219	4217		5055	6043	18755	17271		6766	7118	11875	14303
Neg	145	580.361	5.05928	-1	262	350	251	193		13003	13230	18376	14452		12458	14795	12424	10493		2382	5445	3553	2513		2939	3587	8590	8258		7447	9895	11270	12270
Neg	154	580.359	5.18494	-1	998	1488	1040	1106		4506	4682	9319	8751		4147	6873	7477	7988		1408	3791	2625	2459		2886	3637	11000	12577		5860	7162	14542	16258
Neg	276	554.344	4.90992	-2	376	415	268	434		2205	2002	4064	4146		2160	3373	3644	3863		665	1556	1281	1123		1250	1197	4073	5122		2307	2458	5583	6420
Neg	291	552.328	4.53746	-2	62	50	48	126		1391	1362	2939	2040		1240	1893	2227	2317		412	1081	755	856		1020	1246	3843	4295		2037	2504	5673	6115
Neg	293	552.329	4.39483	-2	44	16	27	25		4603	3561	5638	4479		3533	4632	3499	3656		803	2539	1086	1048		1462	1902	3775	4416		3593	3669	5551	6065
Neg	411	526.313	4.35161	-2	72	84	56	56		1316	1306	2734	2255		943	1351	2038	2211		440	1369	817	763		715	930	2370	2916		1242	1408	3294	3434
Neg	591	526.311	4.19618	-2	72	11	25	25		990	1023	1549	951		1003	1005	1088	964		238	516	456	325		326	533	1358	1310		954	1335	1867	1569
Neg	683	578.344	4.64013	-2	178	98	104	115		826	1143	1546	1292		840	1053	1325	1016		217	577	395	288		334	384	891	1075		590	905	931	1223
Neg	913	694.501	7.52532	-1	366	301	269	422		626	742	650	773		883	1065	507	504		362	354	465	336		545	507	645	693		574	634	376	366
Neg	1013	578.344	4.77034	-1	170	283	201	163		342	239	814	750		341	391	600	500		138	242	231	252		217	219	800	685		290	398	847	929
Neg	1052	582.376	5.53497	-1	258	194	125	171		707	356	790	637		258	423	750	672		63	184	184	259		185	266	895	937		405	369	896	729
Neg	1178	610.408	6.1886	-1	21	36	24	25		330	270	394	593		236	327	454	446		99	150	100	144		315	230	793	557		174	262	263	315
Neg	1335	626.344	4.69564	-1	292	287	186	131		295	340	456	564		390	379	390	621		130	209	170	157		52	131	397	557		314	226	591	686
Neg	1363	566.343	4.73601	-1	21	43	55	16		247	297	674	375		236	263	308	308		51	136	90	55		75	148	210	264		143	223	248	428
Neg	1408	626.345	4.5983	-2	68	81	61	60		289	238	576	647		390	404	482	610		130	275	160	277		104	225	356	476		183	384	527	582
Neg	1487	666.471	7.08111	-1	39	42	16	57		559	529	702	572		556	604	591	505		298	256	256	192		508	481	725	716		566	489	475	487
Neg	1554	608.391	5.61972	-2	11	289	0	23		470	316	531	595		292	387	356	307		172	225	122	96		196	94	300	238		263	342	463	572
Neg	1988	566.344	4.87023	-1	21	43	55	21		151	119	448	223		100	296	188	283		62	103	68	65		142	112	314	436		165	211	321	368
Neg	2094	628.361	4.90872	-1	180	252	174	157		271	128	305	427		122	231	334	296		56	57	63	147		94	75	279	358		294	132	364	312
Neg	2243	540.329	4.71207	-1	114	118	152	95		93	110	398	350		176	232	261	304		117	141	186	183		161	143	333	336		177	153	290	396
Neg	2246	604.361	4.89131	-2	61	58	188	59		206	216	486	357		297	341	383	398		85	258	106	81		172	129	281	332		235	247	295	368
Neg	2751	524.298	3.64478	-1	0	0	0	0		79	126	127	126		99	160	124	172		33	122	32	16		45	54	327	191		154	248	130	166
Neg	2760	664.455	6.67935	-1	16	25	24	21		103	150	245	231		137	191	195	198		91	156	153	99		167	192	277	291		289	264	359	327
Neg	3158	636.421	6.22875	-1	69	62	82	26		62	62	254	287		87	174	150	116		127	135	82	56		56	161	181	201		119	271	168	219
Neg	4738	524.296	3.79367	-1	78	16	388	166		37	163	46	58		21	33	59	49		21	25	23	16		21	24	183	137		84	74	123	142
Neg	174	540.365	5.32256	-1	50	54	110	70		4621	5478	9058	9065		4705	7800	7252	8273		2320	5178	2904	3278		3501	3981	7709	8835		5862	7298	10890	12271
Neg	428	568.396	5.90144	-1	38	24	23	11		1725	1694	2982	3030		1915	3223	2779	2583		1003	1684	816	908		951	2435	1962	2230		1432	2184	1924	2614
Neg	470	566.38	5.43767	-1	61	117	38	24		870	816	1646	1721		641	1113	1429	1132		401	803	492	420		618	776	1449	1584		1781	1904	2698	2685
Neg	4144	538.352	4.81326	-1	0	0	16	0		30	32	71	37		33	55	46	65		21	44	21	25		35	57	117	148		61	129	218	115
Neg	102	480.307	5.73255	-1	2763	3010	2108	2175		15349	19185	35222	31422		12298	22830	28370	25580		8670	13217	12229	13559		11765	14181	30175	33625		15978	17935	32802	31864
Neg	135	452.276	5.12878	-1	613	851	643	667		6602	8473	19837	17296		5952	10515	14764	12401		3291	4891	6087	6188		6437	7277	21942	16092		6939	11324	20729	19791
Neg	170	478.292	5.26575	-1	238	222	255	227		3121	3846	8567	7394		2695	5036	6912	5989		1908	2835	2799	2473		2763	3753	11694	10250		4823	6816	13015	12857
Neg	399	480.305	5.61868	-1	103	151	196	195		742	1016	2941	2216		747	1311	1639	2185		440	765	737	956		682	801	2725	3743		912	1292	3496	3602
Neg	403	478.291	5.14443	-1	126	115	124	73		2352	2400	3563	2581		1915	3016	2490	2034		1052	1548	1100	1259		911	1220	3360	3375		1994	2396	4441	3469
Neg	450	450.261	4.60921	-1	11	16	16	11		504	798	1341	1154		769	950	1259	879		244	448	544	456		834	938	2911	2731		868	1656	2710	2740
Neg	485	500.275	4.71347	-1	559	791	653	775		1502	1294	2568	1832		1209	1522	1786	1731		845	1620	963	1074		902	1299	2471	2425		1038	1512	2497	2375
Neg	487	452.276	4.99668	-1	124	74	111	141		498	629	1377	1491		330	757	1099	1359		248	554	443	526		257	404	1681	2022		546	856	1659	2557
Neg	522	524.276	4.6827	-1	340	309	388	330		1292	1461	1902	2044		1083	1811	1749	1794		888	1385	679	775		753	943	2319	2295		1006	1156	2336	2660
Neg	552	524.275	4.78928	-1	135	228	199	135		625	814	1870	1702		515	1034	1332	1534		677	562	628	664		385	446	2127	1757		649	1101	2350	2676
Neg	644	526.292	4.87748	-1	108	154	131	125		776	982	1654	1299		984	1025	1285	1136		505	860	548	510		405	553	1562	1353		462	774	1192	1070
Neg	766	466.292	5.44436	-1	58	65	25	44		287	396	1009	987		301	494	855	733		214	473	369	492		295	431	974	1345		388	606	878	1203
Neg	862	450.26	4.47527	-1	11	0	0	11		481	447	817	606		540	942	862	605		266	439	196	245		301	399	997	1016		549	656	1053	1145
Neg	990	502.29	4.97642	-1	72	46	58	80		262	241	633	481		406	465	493	372		156	355	196	179		251	220	558	660		200	260	957	739
Neg	1203	476.276	4.84886	-1	214	124	106	117		283	221	450	488		221	226	347	430		139	251	278	168		163	157	522	773		259	446	705	738
Neg	1245	526.293	4.98882	-1	149	139	76	75		383	318	822	535		264	401	642	555		145	368	269	424		129	164	739	619		373	419	803	1117
Neg	1620	476.276	4.72287	-1	80	62	72	107		320	346	474	327		278	404	348	330		221	199	215	154		141	252	467	478		247	416	525	550
Neg	2026	424.245	4.42725	-1	11	16	6	16		312	130	261	343		78	279	316	152		35	89	189	59		79	131	374	407		292	216	442	314
Neg	2290	438.261	4.79215	-1	234	245	141	146		91	131	180	330		149	191	214	265		141	166	159	179		94	229	308	206		192	242	391	262
Neg	2405	464.276	4.9553	-2	21	67	23	30		84	70	105	170		43	108	221	144		34	74	47	46		110	190	329	372		100	179	285	291
Neg	2413	504.308	5.44216	-2	41	33	47	45		48	84	127	150		58	69	142	134		47	46	120	33		50	370	227	339		73	148	227	240
Neg	3007	498.259	4.33271	-1	16	16	0	0		130	200	276	235		114	189	121	133		59	213	149	84		98	100	186	208		121	300	220	156
Neg	3171	496.303	4.1343	-1	0	0	0	0		36	32	132	65		32	67	178	51		21	35	26	29		42	57	202	116		54	103	286	152
Neg	111	436.281	5.40239	-1	634	693	603	605		10342	15821	23656	22977		11857	16783	20925	16545		4934	7847	7080	5732		8813	11618	28907	25059		12881	17301	28208	28742
Neg	176	464.312	5.98007	-1	482	378	425	402		5741	7225	12027	9533		5265	8675	9291	8461		2341	4415	2780	3194		4449	4846	11187	10962		5098	6675	10608	10414
Neg	333	462.295	5.51245	-1	227	249	101	246		1095	1407	2521	1914		1009	1650	2032	1539		654	1129	877	744		1297	1391	3875	3747		2464	3685	4950	4896
Neg	453	492.342	6.46691	-1	24	51	32	64		1566	1595	2345	2897		1436	1885	2104	1139		1495	2875	1791	2008		1547	1274	2442	1624		1082	1414	1441	1397
Neg	1025	450.296	5.58391	-1	11	11	11	16		127	87	195	195		105	164	351	167		68	123	79	914		145	173	320	572		170	158	481	337
Neg	3070	520.369	6.92467	-1	158	122	61	147		279	194	294	186		230	233	184	171		139	236	147	127		269	203	271	270		127	191	288	197
Neg	486	509.285	4.72393	-1	23	29	23	21		1646	1777	1625	1374		1736	2171	1319	1149		1210	2128	748	641		1588	1716	2167	2567		1674	1929	1447	1863
Neg	489	483.269	4.70863	-1	42	66	93	36		1067	1334	2237	2141		1069	1738	1726	1809		744	1100	755	804		1045	1307	2122	2531		1143	1411	1705	1797
Neg	977	481.256	4.0905	-1	11	11	11	11		244	253	452	223		324	497	434	232		301	529	150	195		623	975	975	728		530	675	537	624
Neg	1109	483.27	4.58521	-1	42	11	11	32		560	613	432	546		583	738	540	417		247	251	223	229		331	600	848	658		331	429	336	352
Neg	1257	511.302	5.30372	-1	0	0	0	0		439	451	537	567		443	848	566	609		185	307	263	195		479	501	726	678		377	443	605	552
Neg	2325	481.259	4.2112	-2	21	16	21	16		34	36	103	386		42	55	177	50		21	47	59	16		99	125	166	263		169	248	122	322
Neg	4590	507.271	4.44468	-1	11	16	16	16		41	61	89	81		106	68	47	49		103	46	31	31		101	150	115	132		71	82	191	121
Neg	44	599.319	5.19262	-1	912	906	727	412		45833	50823	98566	75869		42677	59171	73670	58611		22363	38445	31167	29500		24502	27957	76964	62911		21398	26067	63050	51925
Neg	142	597.303	4.72437	-1	138	55	101	41		3825	4626	11602	10327		3976	6382	8105	8133		2655	5432	5633	4308		2779	3614	13094	11286		4443	5645	17091	19522
Neg	162	571.287	4.58443	-1	93	103	75	48		5108	5668	14730	14588		5488	8180	12497	11060		3034	4695	5002	4319		2107	3626	10237	10189		2944	3321	10033	10890
Neg	256	619.286	4.1901	-1	268	231	302	342		2837	3410	7127	6382		3156	4554	5079	4455		1295	3496	2736	2230		1430	2024	5115	7223		2438	2442	5821	7032
Neg	287	597.303	4.60111	-1	22	32	46	37		3468	3499	6186	3822		3091	3678	3992	3682		1330	3121	2136	1776		1330	1331	3677	3154		2886	3134	5034	4613
Neg	857	621.301	4.44138	-1	23	23	21	21		555	624	1053	914		499	925	685	811		214	698	314	343		258	340	917	1155		379	470	786	857
Neg	864	585.302	4.90013	-1	21	16	33	25		507	468	1144	1061		402	584	906	816		281	352	480	468		258	358	811	825		228	322	582	617
Neg	1075	595.286	4.19511	-1	0	0	22	0		280	392	808	852		495	527	589	779		190	395	375	300		281	215	503	770		204	339	704	880
Neg	1153	645.303	4.35158	-1	21	16	11	0		549	558	805	814		404	424	639	581		177	364	192	291		139	197	382	465		202	162	463	475
Neg	1273	569.271	3.94608	-1	16	0	0	0		208	274	409	434		315	341	385	313		150	514	274	169		185	295	621	718		466	474	684	670
Neg	1378	681.401	6.09971	-1	0	0	0	0		29	16	109	30		0	23	46	0		0	67	16	0		23	29	666	76		45	34	63	59
Neg	1518	643.288	4.16956	-1	16	0	31	40		318	271	588	553		376	418	495	560		140	210	261	176		86	126	445	397		179	185	391	403
Neg	1533	617.271	3.82134	-1	0	0	0	0		197	263	580	419		286	400	286	362		112	297	180	304		77	121	344	401		125	272	363	326
Neg	2297	647.318	4.68872	-1	11	21	16	0		311	136	282	390		107	297	261	280		100	211	209	93		59	77	266	318		106	146	204	306
Neg	3099	623.318	4.79691	-1	16	26	22	21		212	108	291	148		103	166	128	226		61	127	145	91		48	40	242	152		97	243	222	218
Neg	3179	571.286	4.45222	-1	61	11	60	6		126	118	351	289		181	273	240	198		51	285	52	100		52	142	255	233		72	115	362	379
Neg	3244	595.289	4.33153	-1	0	32	22	11		56	47	238	78		81	67	100	203		28	84	52	27		68	96	192	280		110	105	248	198
Neg	4372	611.323	5.00254	-1	28	51	25	92		57	71	163	134		36	106	203	199		59	95	124	82		48	81	156	149		61	68	149	190
Neg	4868	613.334	5.46317	-1	21	28	25	25		172	79	151	124		70	177	126	143		39	111	60	93		47	72	199	122		47	79	176	86
Neg	394	524.297	5.19427	-1	210	185	254	220		1196	1333	2025	1428		1397	1903	1566	1768		1072	1220	723	762		1674	2030	3703	3495		1387	1819	2830	2218
Neg	580	522.282	4.60381	-1	80	71	70	59		916	749	1127	894		798	961	782	725		232	512	272	367		379	482	1463	1154		677	998	1925	1386
Neg	818	570.281	4.35414	-1	16	29	23	16		360	397	578	484		354	383	500	411		110	290	258	186		144	205	918	811		262	385	1105	1215
Neg	1020	496.266	4.58944	-1	24	21	11	16		201	199	320	342		167	328	365	488		100	307	410	166		242	322	917	840		246	538	615	496
Neg	1623	494.249	3.95005	-1	0	0	11	0		166	202	316	184		135	264	470	327		42	77	138	55		177	178	407	484		153	311	549	425
Neg	1634	522.284	4.73237	-2	35	65	25	16		110	84	316	202		93	183	138	134		71	168	90	59		151	201	393	545		543	331	440	673
Neg	2020	608.4	6.62783	-1	51	114	42	23		61	105	250	336		196	323	249	261		187	261	55	108		374	257	443	416		249	196	286	316
Neg	2268	546.281	4.4379	-1	27	26	0	27		105	167	251	249		124	168	218	172		105	152	80	76		123	81	299	394		77	118	326	342
Neg	307	647.464	7.56317	-1	101	350	269	227		2519	3197	4417	3743		3975	4473	4721	4451		1844	2294	1525	1688		4145	3957	4729	5626		1545	1948	2389	2454
Neg	435	619.433	7.16398	-1	71	67	161	128		1548	1452	1617	2110		1828	2810	1861	2380		1019	1581	1191	734		2070	2043	3140	2647		1038	970	1924	1674
Neg	494	645.447	7.24053	-1	37	109	80	136		717	767	1144	1173		996	1117	1125	1483		693	1045	580	781		1674	1716	2486	1826		922	1139	1725	1658
Neg	508	673.483	7.62826	-1	235	260	330	212		1205	1323	1794	2195		1699	1701	2053	1908		1187	1182	1148	928		1387	1581	1796	2403		842	1027	2118	1656
Neg	512	675.496	8.05039	-1	21	88	38	169		1048	1148	1076	1394		1502	2373	1535	1283		623	717	410	618		1477	1041	1517	1417		451	424	578	746
Neg	723	701.512	8.14003	-1	31	85	57	68		1296	1021	1116	1035		1446	1360	1421	1449		721	1054	666	622		789	643	976	779		469	419	763	779
Neg	1172	617.417	6.89463	-1	0	21	11	21		154	209	382	276		308	291	277	295		454	279	152	167		311	482	897	797		320	345	489	491
Neg	1705	643.435	6.96693	-1	21	21	21	24		57	88	116	169		101	187	84	182		121	177	110	119		501	359	447	521		242	359	495	333
Neg	567	633.485	7.84979	-1	0	54	40	245		1421	1434	1457	1689		1577	2004	1572	1519		1244	1628	786	919		1159	1367	1996	2005		1043	838	1227	1550
Neg	849	661.516	8.40506	-1	21	21	27	41		1090	939	853	997		1125	1162	950	936		786	859	497	623		827	647	881	915		420	515	569	522
Neg	1217	605.451	7.39459	-1	73	27	67	52		496	339	627	444		470	691	714	513		299	566	275	278		441	488	761	756		236	334	590	487
Neg	8	818.592	8.20512	-1	42102	39043	34953	33337		308646	319111	368616	360147		330119	349842	351019	323103		279070	314389	256311	250163		277074	297802	377736	376381		288848	307237	341978	357840
Neg	9	764.546	7.57677	-1	10251	8851	8724	8212		131576	152865	200786	189086		142041	191184	184766	167261		126003	164333	116426	104020		169239	179207	242527	276141		154638	176908	244684	237601
Neg	12	792.576	8.10542	-1	73453	70730	59069	51898		126538	142162	191800	167694		151336	168115	183960	167453		100982	133024	104400	101498		144190	164143	250683	241491		138921	152145	235910	211246
Neg	14	790.56	7.68227	-1	3982	4052	3887	3875		130338	162035	174427	166664		152265	172668	165325	163564		138894	162062	128221	115482		170453	180423	226177	224005		161728	194160	206417	202190
Neg	16	844.607	8.31752	-1	10416	9235	9041	8404		128736	142538	151983	149455		126677	145828	131675	125728		117673	151779	111558	103913		126667	137246	173936	167288		150600	156625	205511	196366
Neg	20	816.576	7.78816	-1	27096	21597	23633	22702		86527	82688	85709	108820		93718	114417	102201	97797		90750	106805	70337	72885		121313	124653	172960	155721		121274	152037	172086	172652
Neg	22	846.623	8.84283	-1	5270	4216	4343	4109		124956	135402	156303	146593		131563	157362	135925	131670		99551	138598	85168	83876		88255	97809	128059	117774		96747	101298	108810	104639
Neg	41	762.529	7.2337	-1	656	561	664	651		45193	48078	56994	52013		40593	61539	49133	45173		42185	57603	29118	26393		63248	76021	107231	95403		69032	79485	92719	90405
Neg	43	788.544	7.32741	-1	1019	457	1207	915		20768	24108	28235	29902		23454	34512	27320	28436		22066	34912	18789	18820		51012	62648	102478	91700		61063	61805	67914	83884
Neg	75	736.514	7.14505	-1	191	349	307	325		38549	47513	45676	39276		38424	49078	41568	32891		30354	49099	18526	16626		33399	41651	53863	58362		40187	49095	47383	43045
Neg	78	840.575	7.83688	-1	51951	46882	40529	35310		12124	13966	28147	27308		14328	20083	24596	23466		12657	19545	17451	16209		13284	15593	31393	27878		12183	13678	26629	26942
Neg	100	820.607	8.72828	-1	8317	6586	6090	5565		18383	23004	29958	29022		24763	31334	27423	26115		17339	19576	14974	13939		21142	23056	37328	35317		15807	18564	25815	25819
Neg	112	804.575	7.93545	-1	655	769	743	1002		16140	16804	21795	22180		16284	22841	17583	18785		14284	19331	11283	11385		16502	19705	28670	27594		13879	14571	18690	20116
Neg	118	842.59	7.93046	-1	7903	8224	8592	7462		11683	14129	19632	19259		12704	16624	17322	15910		11056	15782	12449	11353		15928	20086	27805	24413		16357	19373	27369	26476
Neg	127	866.59	7.91335	-1	19685	17151	16776	16426		10171	10996	21071	20867		12977	15999	18007	17815		10113	14508	12910	12387		12239	14551	24218	23614		10608	12694	22846	23779
Neg	129	868.606	8.41753	-1	23861	21923	19662	17045		5802	6419	10646	10943		7186	9539	9335	10263		5501	9205	7719	6709		6012	6840	10088	10030		3978	4356	7664	7707
Neg	160	872.637	8.91699	-1	2514	2140	2176	2033		7773	9121	10808	10308		8467	9255	8459	8783		7957	10565	7191	6983		6880	7556	10767	10366		9500	11209	13668	15262
Neg	188	830.591	8.02183	-1	209	225	189	324		5293	6055	7722	8179		6023	7519	6796	7506		6116	8018	5095	4668		7199	8403	11450	10908		6510	7056	9597	10076
Neg	201	832.605	8.51767	-1	531	486	487	445		7065	7581	8897	8915		7346	10557	7685	7399		7333	9072	5768	4869		5876	6630	8423	8606		5495	5457	6321	6284
Neg	204	890.589	7.85403	-1	2168	1738	1575	1579		5374	5252	8191	7637		5170	6222	7401	6539		5052	7121	5449	5403		5056	6072	8587	8566		6122	6344	9943	10113
Neg	208	814.558	7.46081	-1	720	748	736	608		2965	3817	6077	5801		3309	5125	6209	5030		2460	3683	3314	3168		5415	6975	9942	9290		5691	5622	6954	8461
Neg	220	778.557	7.8321	-1	1904	2003	1577	1791		3618	3928	6159	6048		4238	5072	6124	5236		4452	5050	4167	3974		5378	5863	9103	8032		4110	4768	7990	7180
Neg	246	776.543	7.44314	-1	137	270	129	110		4356	3543	5056	4596		3366	4473	4714	4795		3347	4047	3076	2454		4398	5044	7436	7823		4193	4288	6053	5038
Neg	249	870.62	8.64392	-1	3117	2973	2787	2536		3899	5258	6418	6971		4524	6407	5494	5671		4256	5701	3707	3728		4381	4819	7615	6385		2948	3137	4396	4554
Neg	258	870.619	8.45183	-1	6990	7180	5900	5698		3248	3624	5505	5355		3793	4620	4824	4774		3387	4340	3406	3356		3982	3959	7131	6130		3809	4392	6629	6301
Neg	270	760.512	6.95236	-1	16	21	26	27		907	986	1099	1253		1092	1822	1222	1193		1283	1616	889	687		2580	3003	6675	5549		2587	3704	4053	3833
Neg	271	874.654	9.52635	-1	1191	3864	3266	694		4494	5048	6634	5958		4765	5975	4832	4631		3468	4694	3157	2759		2929	3546	5133	4713		3889	3978	5577	5245
Neg	286	838.558	7.43273	-1	1240	1110	988	869		2579	2992	4449	3527		2595	3670	3807	3507		1938	2744	2741	2504		3209	3981	6190	5950		3189	3365	5646	5733
Neg	290	892.605	8.34888	-1	2851	2417	2276	2233		3078	3104	5383	6133		3628	4170	5472	5141		2930	3907	3525	3877		3252	3108	5647	5435		2124	2514	3736	3547
Neg	300	734.498	6.85576	-1	16	11	21	16		1437	1822	2490	2163		1991	3074	2662	2429		2393	2563	1312	900		2555	3223	5819	5185		2884	4011	4130	4468
Neg	304	868.605	8.11249	-1	3283	2979	3007	2581		3415	3608	4933	4564		3702	4408	4438	4129		3186	4014	3210	3138		3445	3923	5748	5178		3167	3553	5012	5480
Neg	306	892.605	8.00564	-1	5685	4870	4846	3830		2402	3295	4038	4310		2822	3747	3803	3356		2453	3269	2745	2583		2839	3541	5241	5138		2592	3100	5570	4571
Neg	317	750.528	7.35002	-1	231	227	375	224		2920	3289	3929	3676		2798	3865	3540	3340		3118	3663	2391	2011		3023	3863	5277	5406		2734	3401	4336	3899
Neg	336	894.621	8.50289	-1	4882	4042	4044	3654		2261	2437	4024	4170		2507	3459	3795	3633		2537	4009	2815	2364		2363	3253	4010	4527		1733	1866	3460	3105
Neg	341	802.558	7.53749	-1	318	286	337	320		1896	1978	1763	2017		2199	2070	2087	2053		2255	2908	1803	1580		2685	3133	4627	4785		2412	2792	4535	3302
Neg	396	812.542	7.35155	-1	953	571	667	676		1411	1905	3358	2412		1535	2484	2257	2543		1437	2252	1574	1602		1607	2009	3659	3366		1416	1753	3135	2879
Neg	423	900.668	9.60556	-1	276	146	175	140		1830	1913	2347	2242		1635	2336	1984	1726		1557	2306	1411	1345		1611	1896	2676	2612		1870	2221	3315	2670
Neg	440	858.62	8.59412	-1	174	146	103	123		1910	2071	2294	2316		1642	2406	2109	2091		2108	2878	1669	1449		1717	1981	2615	3013		1877	1886	2463	2339
Neg	457	848.641	9.43002	-1	1887	1631	1506	1529		2125	1768	2325	2492		2333	2831	2234	2178		1375	1817	1210	1373		1820	2108	2453	2458		1461	1699	1970	2081
Neg	458	958.746	12.1013	-1	0	0	0	0		2188	2251	2401	2282		2053	2827	1806	2131		1251	1698	769	772		1819	1965	2477	2712		1534	1876	1348	1447
Neg	466	930.714	11.2437	-1	11	11	11	21		2198	1936	2384	2086		2024	2706	1748	1856		1402	1925	824	998		1993	2178	3129	2744		1672	1977	1796	1631
Neg	467	840.574	7.60681	-1	2385	2081	2126	2045		1857	1919	3026	2530		2532	2592	2650	2720		1370	2082	1601	1863		2641	3026	4183	3887		2551	2584	3370	3604
Neg	476	928.701	10.3868	-1	78	54	50	75		1133	1234	1467	1435		1243	1285	1194	1252		1220	1673	1051	945		1565	1787	2633	2360		1735	2432	2294	2457
Neg	543	932.73	11.9444	-1	0	0	0	0		1161	1175	1673	1596		1335	1596	1355	1457		760	1136	596	751		1515	1403	2208	2137		923	1112	1380	1284
Neg	612	860.636	9.17454	-1	76	77	66	140		1193	1205	1599	1668		1298	1686	1268	1323		1208	1508	810	1010		909	1126	1698	1771		899	897	1246	1283
Neg	633	708.479	6.7602	-1	0	0	0	11		940	944	1068	1142		1181	1298	1064	1027		703	984	521	460		681	913	1684	1395		850	1154	1461	1307
Neg	634	956.731	11.2035	-1	0	0	0	0		968	818	1185	1083		771	941	836	792		891	965	574	515		984	959	1372	1681		989	1201	1638	1634
Neg	709	904.7	11.0812	-1	0	11	11	21		831	710	1119	1019		814	1100	871	882		600	832	498	520		1040	1019	1489	1349		853	937	974	1094
Neg	728	902.682	10.4017	-1	11	21	21	21		1092	1052	1209	1157		1218	1392	1124	981		792	925	537	598		1042	1433	1899	1619		1152	1193	943	1001
Neg	786	922.653	9.08196	-1	1290	1236	962	991		328	319	503	504		245	413	419	446		275	493	414	378		348	417	595	653		289	300	431	318
Neg	852	916.604	7.92913	-1	1161	1104	986	812		323	301	593	174		353	150	312	390		110	535	312	247		417	336	310	386		191	370	434	324
Neg	908	898.651	9.10804	-1	636	478	504	496		541	553	814	755		456	686	709	656		465	689	480	495		576	722	1025	1066		597	625	1042	1033
Neg	921	944.628	8.38895	-1	1048	884	735	604		174	67	85	299		117	89	132	187		98	57	143	73		138	184	199	48		94	114	81	141
Neg	1072	960.762	12.8062	-1	0	0	0	16		503	581	696	773		669	882	471	585		275	451	240	231		454	620	695	518		284	277	254	228
Neg	1127	922.653	8.86023	-1	181	249	241	274		268	323	425	328		209	324	333	396		245	362	295	407		440	445	656	839		349	475	670	489
Neg	1184	706.466	6.47785	-2	0	0	0	0		215	247	776	1002		307	428	648	595		296	243	469	542		72	135	712	788		601	212	876	659
Neg	1219	918.619	8.39401	-1	427	563	558	390		262	414	522	417		306	367	477	468		393	563	398	330		318	434	449	588		325	385	671	761
Neg	1252	950.688	9.81661	-1	344	261	317	255		264	244	628	649		257	289	421	410		317	350	241	217		284	459	732	529		398	366	543	610
Neg	1283	926.682	9.82581	-1	184	65	142	116		311	335	473	551		363	408	413	365		423	468	331	356		578	506	711	688		396	401	543	515
Neg	1552	956.73	11.5207	-1	0	0	0	0		453	417	474	406		360	420	365	376		329	213	178	159		461	364	572	475		382	371	276	335
Neg	1575	924.673	9.3529	-1	291	261	150	185		200	250	264	294		94	177	287	270		243	336	380	269		332	441	657	716		244	350	600	567
Neg	1647	980.729	11.5113	-1	0	0	0	0		220	281	268	360		260	299	326	327		329	226	189	123		318	343	540	422		141	253	283	293
Neg	1674	936.566	7.42939	-1	158	164	186	247		99	260	530	422		166	304	241	374		111	402	238	187		250	180	301	260		158	154	240	301
Neg	2067	1004.73	11.4142	-1	0	0	0	0		133	196	229	238		174	223	339	431		163	290	136	86		154	213	305	352		107	123	217	165
Neg	2254	988.791	13.6628	-1	0	0	0	11		397	130	105	188		80	138	102	139		41	103	21	46		46	178	100	103		44	62	71	32
Neg	2745	1002.7	10.55	-1	68	23	0	21		97	114	143	145		283	184	206	112		144	86	55	110		164	146	257	179		197	93	328	203
Neg	2762	948.663	9.25995	-1	326	267	310	212		110	131	199	158		102	144	167	121		90	181	75	107		115	179	336	279		127	150	213	202
Neg	2795	914.686	9.99466	-1	40	16	21	16		203	167	279	183		135	263	202	172		147	246	119	133		205	233	339	328		323	233	221	256
Neg	3248	980.735	10.9708	-1	16	0	0	0		94	60	108	98		40	105	116	67		82	235	132	43		153	153	236	214		280	48	152	166
Neg	3262	984.759	12.0502	-1	21	0	0	0		110	171	266	254		279	196	190	142		126	186	120	123		168	184	230	298		134	154	288	225
Neg	3436	982.747	11.8314	-1	0	0	0	0		156	196	174	150		265	180	191	219		149	123	61	101		133	152	228	237		57	155	176	104
Neg	34	804.611	8.60307	-1	1645	1494	1249	1134		83159	84718	92043	84090		83351	102943	77724	77183		64264	83323	45496	44555		65196	66123	91954	89830		84961	90351	115200	116009
Neg	63	776.58	8.01028	-1	150	285	255	213		34017	35982	39364	36516		37849	48465	34823	34635		27512	37378	21415	21812		35046	37607	54687	57578		49347	54942	66124	65286
Neg	76	778.596	8.48798	-1	1385	1083	909	1021		22320	25726	30295	29648		32393	43877	28355	31552		19537	28035	17521	17800		25677	27934	41095	40172		32874	37867	48326	53650
Neg	109	750.564	7.89475	-1	187	109	190	83		13893	15690	16317	16998		17605	25485	16797	17736		14529	19741	10849	10358		15834	18736	24106	26949		22329	24564	32484	30934
Neg	138	832.642	9.30104	-1	201	79	39	89		15665	17664	16642	16889		14816	20235	13914	12761		11005	15669	7228	6047		6536	7363	11238	10222		10082	11892	13620	13176
Neg	191	806.627	9.1865	-1	681	525	596	530		7830	7678	8735	8562		8750	11208	7554	7266		6162	9098	5167	4503		6107	6245	10884	9918		7204	8541	11077	10328
Neg	209	826.595	8.17004	-1	1434	1393	1097	915		5971	6304	7101	7017		6032	7936	6042	6830		7252	9123	5202	4767		5743	7341	9884	9172		7021	6667	8011	8391
Neg	210	830.627	8.69016	-1	207	107	119	95		6179	6308	6348	6571		5174	6638	4902	4624		6319	7278	3704	3625		3217	3937	5954	5126		7208	8551	9668	9864
Neg	227	850.594	8.11268	-1	306	264	376	380		6317	7060	6628	7006		7146	7753	6485	6609		6357	8708	4496	4405		4856	5422	6972	6172		5170	5779	6647	6905
Neg	277	852.61	8.26248	-1	1509	1297	1231	1072		4244	3822	4186	4529		4348	4956	3973	4773		4405	6411	2841	3403		3887	4269	5155	3902		4632	3994	5630	5366
Neg	308	776.579	8.42812	-2	87	59	118	55		2122	2381	3038	3107		3446	3763	3467	3309		2073	2817	2055	2035		3368	4114	4780	5607		3016	3754	4772	4545
Neg	370	828.61	8.40598	-1	86	108	66	97		2887	2879	3713	3178		3240	3991	3374	2927		3073	4064	2288	1962		2946	2786	3465	3916		3273	3005	3343	3397
Neg	506	824.579	8.09537	-1	317	428	274	266		1193	1120	1657	1497		1444	1741	1410	1356		1305	1881	956	937		1355	1675	2413	2064		1712	1337	1738	1936
Neg	536	878.625	8.74711	-1	279	148	146	232		1478	1572	1943	1523		1569	1798	1495	1547		1904	2241	983	896		1182	1219	1717	1667		1221	1259	1438	1662
Neg	630	856.641	9.09267	-1	133	41	56	27		1055	1194	1185	1095		1158	1715	1081	1002		1107	1393	638	695		679	758	1230	1037		772	800	1004	968
Neg	671	876.609	8.18032	-1	340	616	305	268		937	1242	1389	1218		1002	1202	1003	780		1178	1540	1093	932		1018	1040	1306	1314		1364	1319	1584	1574
Neg	691	880.641	8.93112	-1	144	55	61	33		909	1150	1070	1225		1072	1459	1099	967		1082	1529	764	710		776	1068	1045	1139		880	962	1122	1092
Neg	694	878.628	8.3476	-1	188	269	194	206		652	773	1066	768		932	836	674	795		899	1387	631	661		701	880	810	1365		978	975	1372	1522
Neg	747	830.627	9.20585	-2	21	16	21	16		924	921	993	927		1014	1318	1002	965		770	994	541	668		835	957	1225	1370		975	1006	1354	1382
Neg	773	882.657	9.20303	-1	21	24	26	16		323	492	551	525		398	538	389	477		346	380	274	245		876	915	1352	1333		550	423	742	715
Neg	794	860.671	10.0429	-1	21	16	21	24		653	930	824	932		779	977	802	729		772	881	768	567		668	890	1274	1324		914	910	1138	1138
Neg	994	858.667	9.36832	-1	410	379	245	287		508	534	608	893		518	442	534	562		471	584	520	329		539	412	801	798		586	848	1049	950
Neg	1090	888.711	10.7894	-1	16	0	11	0		207	197	237	283		270	447	248	270		261	318	263	165		421	447	785	728		499	539	865	843
Neg	3264	914.719	10.9263	-1	35	0	0	0		30	21	87	67		40	127	49	100		67	153	46	67		279	255	151	268		193	191	254	200
Neg	3285	916.736	11.6312	-1	21	0	16	16		121	82	246	160		124	110	143	78		121	145	89	45		110	187	256	220		167	227	223	277
Neg	1133	794.52	6.68478	-1	11	18	16	21		526	527	686	834		575	616	614	687		558	504	339	438		544	675	976	864		455	602	608	619
Neg	733	808.571	6.71203	-1	1231	44	109	0		315	399	577	468		471	533	516	493		272	331	228	285		669	630	1426	1122		389	723	944	761
Neg	37	766.539	8.57843	-1	98288	87421	82009	81329		53450	59162	86902	87891		54531	68896	73595	71694		53835	78263	55230	60320		64425	70762	114644	108753		54288	55200	84121	82293
Neg	46	744.554	9.04273	-1	7460	6160	6276	5837		71824	81720	89853	86904		75613	94893	84213	80797		64359	83905	56413	56192		52298	60731	84631	83187		58734	65640	82219	82809
Neg	54	790.539	8.51051	-1	32902	27984	24225	24196		42849	47071	71380	70698		41243	52849	59437	61141		43944	59855	48481	48252		41986	48413	73522	78764		40282	42382	72879	68724
Neg	59	716.523	8.37641	-1	6718	6654	6721	5934		55018	59530	66360	64543		50797	60281	58668	56672		43238	48544	43631	40764		50485	53933	64939	73891		55362	62468	75255	65660
Neg	74	742.54	8.46465	-1	2247	2172	2117	2085		34238	35750	34955	35735		30187	35318	32203	30983		27138	36146	27019	25513		30671	33119	41505	40932		40093	45784	54543	50530
Neg	77	764.523	8.05148	-1	10661	9073	9316	9087		22101	23066	37085	37749		23043	31158	31436	32663		22161	31454	26009	25509		29013	30519	51617	52144		30943	28953	44836	47109
Neg	87	738.509	7.97471	-1	27144	22851	22450	19518		25340	27830	40258	38285		23939	31484	35270	32689		21575	25220	23284	21999		27365	30299	47873	47756		24406	28521	41304	40373
Neg	94	762.507	7.91431	-1	17725	16329	13598	14486		17692	18306	29636	31677		18495	24038	26875	29150		16219	22238	21965	21665		21144	24886	41653	39893		21291	20407	38250	38731
Neg	96	792.554	8.67865	-1	9056	7824	7687	7446		24988	26300	40579	38244		23169	30004	34577	32570		24442	33562	26066	22886		24663	27485	39824	39104		20837	21629	35036	33773
Neg	122	714.508	7.92316	-1	5551	4601	4625	5021		11602	9846	10561	12231		13088	15205	13009	11991		8072	10750	8190	8965		17862	15678	25231	24926		20478	24493	24880	25362
Neg	141	768.553	8.80949	-1	9291	7588	7154	6821		8016	8298	14336	14902		8567	11402	13400	13460		9814	12420	11340	11120		10134	11911	19569	19250		7893	8736	16252	16048
Neg	143	688.49	7.81878	-1	387	380	406	426		8247	9078	9921	11117		9360	10518	9824	10149		5982	7523	7081	7159		10396	12314	19132	17294		12517	14250	16469	15571
Neg	207	794.569	9.0814	-1	5107	4821	3882	4415		5560	5644	8954	8744		5910	7194	8090	8469		5365	7609	5716	5408		5507	6077	9581	9216		5583	6243	9003	9996
Neg	225	740.521	8.06121	-1	2577	2034	2291	2217		4185	4224	6687	5413		3597	4617	5171	4915		3424	4112	3966	3715		4850	5268	7985	8077		6084	6871	8798	8746
Neg	285	686.474	7.42948	-1	35	117	114	137		1797	2105	1929	1897		2475	2661	2251	2107		1618	1205	1322	1525		3958	4133	5079	6242		3780	4205	4474	4252
Neg	316	736.49	7.55112	-1	245	210	359	291		2081	1767	2221	2668		2172	2714	2394	2025		1766	2094	1786	1683		3511	4058	4714	5412		2737	3681	3999	3959
Neg	356	766.536	8.26338	-1	1590	1419	1607	1545		1754	1911	3250	3569		1885	2560	3003	2479		2198	2593	2289	2859		2140	2815	3935	4515		2248	2536	4355	4106
Neg	393	690.506	8.26769	-1	1256	128	1554	1609		1964	1441	2342	2522		2445	1771	2333	2027		1729	1971	1767	1695		2382	2563	3474	3403		2137	1788	3475	3736
Neg	418	730.537	8.69479	-1	316	292	270	239		2579	2515	2921	2989		2604	2914	3175	2587		2891	3122	2118	2118		2451	2417	3257	3374		1927	2295	2971	2411
Neg	424	662.475	7.70929	-1	148	217	172	191		806	733	1120	1200		721	865	1041	1205		766	1153	695	780		839	972	2434	2379		1404	1516	3298	1955
Neg	510	718.537	8.91392	-1	835	829	884	644		1362	1242	1996	1660		1242	1728	1644	2007		1039	1220	1294	1258		1339	1529	2168	2255		1296	1485	2210	2383
Neg	520	712.49	7.57199	-1	168	156	146	144		671	630	1448	869		841	1155	1888	877		595	677	619	671		1455	1536	2133	2324		1431	1588	1756	1957
Neg	547	702.507	8.0917	-1	137	157	89	206		1153	1147	1329	1403		1260	1325	1252	1410		1064	1404	1357	926		1308	1392	2183	1599		1129	1223	1316	1441
Neg	574	738.507	7.72177	-1	634	544	578	569		550	489	638	834		585	640	645	509		310	518	514	630		666	1018	1966	1311		822	822	1242	978
Neg	575	660.459	7.34279	-1	47	21	41	11		782	1106	1126	1121		966	1203	855	880		580	744	785	525		931	1345	1856	1450		1338	1327	1687	1966
Neg	585	752.523	8.2626	-1	932	811	835	730		557	944	1202	981		759	811	1465	1184		891	1033	899	910		806	1249	1902	1358		1041	913	1156	1403
Neg	695	772.584	9.73371	-1	330	269	296	297		980	1088	1217	1356		1133	1521	1260	1064		766	1106	908	814		584	688	1128	880		734	956	1117	1045
Neg	731	728.521	8.17457	-1	188	75	203	350		747	980	913	1291		914	1090	909	1428		740	920	878	907		882	1002	1661	1657		1226	1387	1055	1390
Neg	952	710.473	7.46392	-1	227	161	117	163		546	685	671	561		674	670	451	572		409	711	527	350		567	604	695	814		493	636	656	1006
Neg	973	822.601	9.66474	-1	475	201	224	201		316	302	512	465		321	467	461	506		227	490	286	273		434	477	978	921		418	316	463	556
Neg	1114	796.582	9.56383	-1	41	34	27	29		285	380	845	553		494	531	506	461		375	465	287	314		308	456	589	577		280	369	487	474
Neg	1749	850.631	10.8958	-1	21	16	21	21		150	130	205	345		243	260	389	299		172	308	103	196		410	460	466	508		246	315	301	294
Neg	331	730.571	9.50811	-1	156	139	105	346		2804	3370	3248	3238		2765	3507	2904	2473		1767	2630	1572	1524		2570	2720	4961	4899		3556	4266	4547	5050
Neg	660	704.558	9.39822	-1	151	100	117	76		1069	1451	1328	1413		1252	1535	1115	1192		1064	1017	703	660		834	881	1603	1452		733	1147	1145	1203
Neg	774	676.524	8.67941	-1	41	41	26	26		797	618	886	693		714	865	757	791		447	680	592	481		731	644	1331	905		927	811	935	1133
Neg	1303	732.588	10.1888	-1	21	23	24	21		445	389	516	604		454	476	623	571		391	267	285	326		376	683	702	633		203	277	411	377
Neg	1310	754.503	6.68615	-1	26	21	37	16		233	231	390	254		299	250	235	288		242	187	152	162		496	411	699	624		297	244	302	282
Neg	52	722.513	8.27396	-1	43350	39368	34909	33731		42694	42911	53256	51962		45431	55908	48505	49185		28758	38170	31965	32623		46340	49569	80926	78825		51938	47649	62284	66052
Neg	55	748.528	8.36974	-1	9140	8744	8649	7675		38210	34870	43661	48297		37329	45975	40965	47300		30241	38738	33099	30489		52451	56366	75973	78519		40897	43387	60996	55709
Neg	61	746.512	8.19581	-1	29787	24056	19894	18019		29577	35124	41724	38119		33123	42221	37216	35519		21613	30021	20771	21206		41769	45968	72541	71983		32488	32468	47693	46036
Neg	64	700.528	8.72638	-1	2939	2471	2362	2322		47304	51898	46959	44654		49684	59041	46433	44001		27872	35030	30778	28373		38175	41926	56451	54082		52900	64274	60589	59605
Neg	86	750.544	8.94152	-1	27490	23118	20272	19447		33453	34513	40138	38451		35316	43631	33871	35209		23892	33089	22367	19933		28518	30636	47886	48014		27331	28906	35177	35472
Neg	121	728.558	9.4379	-1	1040	882	673	751		22161	23929	24013	21670		22206	27170	20190	18703		11563	16550	10696	10007		12176	13827	19343	18223		17137	18928	18157	19618
Neg	131	774.543	8.84568	-1	17665	14713	12863	12151		17851	16384	19088	18317		17209	22161	17232	17149		12715	17448	10668	10771		19809	20075	23518	23277		13687	14875	16164	16517
Neg	132	776.559	9.04631	-1	3546	3132	3031	2984		14513	14974	16237	15763		13623	17477	15255	14392		12151	16275	10027	9663		14906	17273	23389	21765		12803	13054	16397	15556
Neg	165	750.542	8.74569	-1	1644	1604	1390	1303		3987	3847	5389	5500		4002	5096	5180	5133		3805	5466	4149	4013		8449	8966	12902	13637		5423	5644	9937	8916
Neg	215	672.497	8.10993	-1	112	43	71	42		5646	5700	5650	5216		6421	6945	5281	6075		2837	3778	3308	3000		6015	6331	9503	9223		8419	9259	8698	8982
Neg	218	720.496	7.94554	-1	391	306	394	281		6982	6562	7127	7229		7187	7957	6761	6107		3941	5029	4326	4262		6703	7684	8562	9142		7159	6316	7114	6449
Neg	235	772.527	8.28379	-1	3165	3194	2716	2707		3517	3261	4250	4274		3467	4058	3897	3376		3110	4165	3691	2359		5403	6230	7793	8283		5436	5203	7047	6684
Neg	242	724.527	8.5062	-1	530	450	437	599		6698	6607	7066	6754		6069	6996	6170	6300		4183	5411	4021	3752		4596	5108	6976	6908		6562	7084	7792	7997
Neg	272	752.559	9.20215	-1	510	364	287	335		6335	5957	5996	6592		5412	6400	5663	5498		3749	4673	3048	3054		3556	4154	5947	6084		4631	5048	5697	6019
Neg	313	774.541	8.46005	-1	1129	1019	852	907		1935	1900	2459	2360		1846	2332	2433	2371		2130	3042	2216	1920		3541	3719	5496	5026		3452	3405	5493	4870
Neg	323	698.511	8.29665	-1	548	673	442	514		3417	3780	3339	4015		3206	3860	3304	2896		1803	2411	2382	1906		1962	2263	3721	3769		4198	4545	5146	5218
Neg	455	756.589	10.1868	-1	33	57	49	50		1916	2344	2839	2559		2587	2743	2131	2192		1552	1708	1224	1262		1711	2132	2664	2215		1735	2149	2346	2632
Neg	528	702.541	9.32842	-1	585	297	256	302		1198	1494	1735	1446		1847	1759	1984	1825		1190	1504	1121	1069		1377	1369	1862	1947		1354	1515	2289	2240
Neg	554	674.51	8.62853	-1	238	207	177	239		849	919	1341	1282		1300	1571	1395	1361		826	1036	1026	1223		1156	1148	1738	2115		1228	1603	2048	1835
Neg	602	694.481	7.71276	-1	160	139	130	119		446	522	478	528		403	510	671	618		480	764	377	354		565	509	1820	1178		441	1355	847	845
Neg	616	778.574	9.46946	-1	865	691	638	518		1695	1711	2329	2569		1547	2057	2058	2176		1759	2286	1421	1346		2444	2835	4907	3927		1588	1814	2778	2495
Neg	679	714.543	9.07644	-1	63	67	136	31		1141	1032	1083	1069		1206	1555	1239	1087		699	1127	749	727		1028	1191	1452	1359		1026	958	1182	1149
Neg	710	686.512	8.40569	-1	26	88	21	28		666	628	709	588		692	822	781	766		429	586	424	423		698	697	1480	839		741	819	1013	812
Neg	750	754.574	9.61528	-1	98	62	72	140		673	776	1215	1084		866	1003	1017	907		517	936	563	616		667	803	1210	1166		1134	1177	1345	1377
Neg	784	736.526	8.59712	-1	551	705	520	485		1141	917	1114	980		870	1241	1108	1130		1022	1301	843	783		1006	799	1501	1589		739	975	901	1190
Neg	891	802.574	9.58825	-2	235	265	234	191		550	573	727	720		725	738	871	668		444	654	543	323		573	655	1095	781		357	459	589	668
Neg	917	802.574	9.31589	-1	21	40	24	30		480	419	576	665		415	521	497	470		451	405	351	324		627	470	1056	719		338	428	410	482
Neg	945	760.528	8.51272	-1	485	490	519	411		693	737	1014	857		697	1005	981	805		665	730	558	489		972	1067	1133	1153		564	615	804	1003
Neg	1113	718.478	7.64754	-1	117	148	120	198		447	346	426	430		431	441	443	374		316	496	322	333		537	503	683	846		398	463	685	527
Neg	1430	784.62	10.995	-1	11	0	0	0		342	258	273	338		298	423	256	330		307	323	168	198		325	343	540	561		383	295	633	501
Neg	2476	800.56	8.90277	-1	157	292	151	184		113	148	187	169		172	127	152	195		113	119	127	151		176	158	392	360		211	212	333	307
Neg	1268	782.531	6.9135	-1	21	11	33	21		276	350	387	301		377	468	300	326		369	212	370	228		420	429	845	831		376	502	721	547
Neg	27	747.518	7.46865	-1	4089	3344	2478	2495		49543	59729	87445	86661		59748	83253	79514	75244		55404	73367	55493	48391		59720	66271	132254	114676		52386	65535	105702	99399
Neg	152	721.501	7.4077	-1	223	165	141	150		3651	4157	7108	7541		5733	7787	8010	7648		3488	4544	3031	3427		6876	7359	17017	13469		3987	5067	8126	6847
Neg	157	719.486	7.11549	-1	25	21	21	21		3909	4157	4793	5537		5104	7392	5395	5554		3610	5598	3901	3842		7701	8784	14912	15748		5653	6324	10073	9738
Neg	185	775.549	7.92587	-1	92	111	141	132		6777	7427	7966	7610		8113	11520	8039	7385		5733	7272	4591	3784		5564	5990	9614	8566		6740	5916	7385	6726
Neg	206	745.5	7.17937	-1	331	215	137	153		2129	2238	2744	2618		2725	4024	2521	2939		3248	3221	1945	2209		4181	5621	10008	7457		4475	5450	7222	6762
Neg	213	773.53	7.54306	-1	834	779	672	338		2299	3162	3607	3418		3915	5032	3484	4046		3781	5066	2862	2478		3810	4237	9641	8308		4733	5301	8920	7930
Neg	266	693.47	7.04895	-1	0	30	23	16		2027	2676	3242	3832		2902	4208	4242	3793		2009	3037	1924	1733		3571	4272	6704	6902		2612	2935	4254	4597
Neg	280	769.5	7.22588	-1	213	164	324	135		1659	1614	3441	3513		2205	3208	3144	3132		1623	2377	1877	2089		2031	2837	6186	6364		1873	2396	4099	4341
Neg	385	749.532	7.84531	-1	35	23	28	26		2045	2338	3204	3594		2789	3256	3122	3006		1331	2010	1282	1223		1806	2449	3795	3748		1289	1257	1570	1754
Neg	446	717.469	6.65372	-1	0	0	0	0		367	382	284	444		385	651	433	513		701	939	443	523		1597	2037	2936	2782		1290	1625	1446	1755
Neg	1000	665.439	6.70999	-1	11	0	0	0		253	384	477	617		465	456	382	613		269	395	261	295		359	523	836	943		319	512	533	618
Neg	566	795.514	7.2814	-1	286	54	23	48		580	651	1051	863		691	1063	974	821		559	1000	565	538		966	1364	1928	2021		844	1036	1556	1650
Neg	1157	769.502	7.06595	-1	159	120	140	145		498	549	677	808		431	541	747	665		188	475	280	343		476	655	676	552		377	370	541	538
Neg	11	885.55	7.50774	-1	139109	129031	119323	103534		187567	195361	244305	243204		176830	213378	208864	198940		158141	201952	143115	141056		188209	220668	234827	267609		140414	188215	212569	208799
Neg	13	861.55	7.44256	-1	1367	859	1458	718		138722	152742	150778	164663		136176	172082	140304	136700		138873	187457	123858	116278		133584	147288	214105	179834		191037	171971	248468	239390
Neg	21	883.534	7.1881	-1	10036	10435	10771	9743		47208	57973	91825	74840		44629	62008	72174	66633		49093	74147	57805	56193		71392	81391	128154	130830		74114	79906	142450	159335
Neg	24	835.534	7.37043	-1	1205	1051	930	1109		126048	134228	144717	136593		118034	149984	137722	127350		98261	137254	83260	78935		82795	104090	135131	138034		98100	111899	124464	121101
Neg	25	863.565	7.80426	-1	435	434	445	404		106302	124953	109091	107237		108885	146654	100038	105450		101890	122266	66106	66779		78230	81774	87151	91567		87650	98762	88946	76585
Neg	29	833.518	7.09838	-1	1218	1519	1383	1098		32593	33423	34296	43489		39686	55892	42866	42509		55685	67292	35208	33762		61974	65223	122132	100302		90222	89472	129893	113296
Neg	56	857.518	7.13454	-1	15192	14391	17772	14788		35472	37539	74035	74701		39281	54788	61756	64307		28845	41396	32946	32948		35822	40555	76743	70289		35519	37930	66661	72449
Neg	84	807.503	7.02933	-1	1981	2128	1905	1640		19543	24675	27681	25109		24119	30255	30645	24904		25010	32142	17126	16158		26751	29072	47009	48340		28160	31367	41728	41797
Neg	107	887.564	7.66794	-1	7548	6845	6754	5970		19512	21423	24425	25773		20584	29166	20798	21091		14795	20540	10926	10461		18461	20588	33202	33023		12917	17081	18453	18560
Neg	116	859.531	7.20329	-1	2017	1819	1685	1276		9604	11616	17719	13898		9636	13549	13854	12929		12033	14489	11605	8930		13612	16274	25027	24665		14336	20449	28300	24256
Neg	136	885.548	7.31708	-1	926	1145	1157	1104		10020	9719	14450	13333		9977	14012	11706	12092		8882	13346	8478	8367		11372	12910	20894	20106		12111	12871	19549	21091
Neg	156	911.564	7.57963	-1	3952	4535	3630	3576		12822	13651	15776	15453		12089	14659	12449	11779		8097	10454	7062	6161		7194	7942	11542	11571		5383	6775	7778	6579
Neg	159	909.548	7.4757	-1	5113	4336	4950	4166		10643	11420	14728	15569		10069	14117	12035	11786		6705	9348	6034	6156		6450	7537	9975	8827		4983	5476	5745	6606
Neg	168	881.517	7.00137	-1	2076	1057	1236	947		4551	5006	7005	7102		3789	6260	6349	6489		4293	7118	4994	4616		5043	6213	11351	10358		6503	6523	11969	13426
Neg	177	805.486	6.77184	-1	64	42	16	16		2307	2696	2622	3045		2770	3315	2363	2997		3807	6407	2580	2346		5962	8120	11979	11437		8126	8311	8529	10641
Neg	241	909.546	7.25875	-1	1888	1954	1616	1615		4298	4729	6571	7436		4065	5848	4715	5814		3596	5456	4022	4408		3620	4855	7247	7192		4058	4696	6898	8109
Neg	248	907.532	7.15668	-1	539	511	661	499		3183	3366	5325	5765		3719	4160	4410	4448		3596	4716	3284	3091		3439	3930	7635	5933		3777	3927	6823	6568
Neg	254	855.5	6.9509	-1	216	207	314	215		4075	4219	7524	6629		4367	6397	6209	5728		3453	5062	2975	2887		2879	3946	6961	6295		3545	4264	6823	6067
Neg	273	809.518	7.29808	-1	404	608	439	421		2512	3311	4781	5123		4637	6574	5298	6017		1508	2567	2098	2120		1699	1787	3970	3054		1551	808	2289	2797
Neg	284	913.58	7.84163	-1	2712	2309	2837	2230		3906	3792	4995	4820		3988	5354	4336	3830		3616	4747	2731	2756		3607	4212	6300	5098		3001	3678	3878	3751
Neg	315	889.579	7.91514	-1	264	258	239	213		4483	5268	4416	5064		4002	5456	4235	4236		4274	5106	2801	2537		3378	4087	4971	4246		3837	4238	4165	4479
Neg	346	847.532	7.25666	-1	189	224	170	252		2502	2557	3457	2702		2422	3186	2824	2651		3123	3914	2842	2352		3130	3522	4652	4619		3341	3221	4485	4748
Neg	382	779.471	6.71497	-1	0	0	0	28		1185	1146	1303	1476		1498	1439	1265	1448		1680	1933	879	798		2163	2305	3830	3139		2077	2285	2271	2258
Neg	387	871.533	7.3159	-1	1023	1023	900	903		2403	2212	3786	3561		2438	2807	2551	3288		2090	2473	2050	1709		1818	2513	3362	3305		1685	1612	2549	2520
Neg	433	849.547	7.58521	-1	249	260	304	268		2337	2835	2705	2483		2441	2840	2735	2589		2276	3181	1691	1807		1962	2474	2394	2551		1898	1844	2171	2044
Neg	498	831.502	6.94096	-1	110	81	54	160		886	862	1188	1360		1139	1192	1233	1195		1143	1489	797	691		1418	1547	2532	2459		1456	1647	2269	2139
Neg	516	875.557	7.64277	-1	345	183	209	48		1123	1199	1695	1428		1072	1129	1227	1186		1478	1658	1193	1155		1068	1126	1446	1534		1630	1436	1832	2341
Neg	517	865.577	8.21584	-1	48	35	58	170		2114	1810	1676	2336		1761	2332	1900	1810		1060	908	725	886		724	795	1243	1701		649	346	718	988
Neg	533	891.595	8.27343	-1	47	87	40	57		2222	1849	2207	1602		1964	2259	1553	1332		1352	1803	1482	912		772	1068	1546	1016		1353	1584	1578	1616
Neg	563	821.516	7.19873	-1	36	78	228	85		928	1186	1305	1578		1163	1619	1463	1356		1064	1620	827	925		1295	1144	2029	1623		1216	1234	1175	1034
Neg	700	897.548	7.36528	-1	332	263	255	349		510	724	921	907		696	739	826	837		652	841	867	748		880	760	1508	1435		804	770	1338	1097
Neg	814	869.518	7.02542	-1	106	114	114	109		299	381	772	807		291	522	648	587		366	546	435	476		529	550	1226	1081		487	525	1005	995
Neg	867	877.576	8.02923	-1	412	144	52	98		966	904	769	908		905	1142	851	826		765	1092	577	605		578	884	675	905		550	609	735	606
Neg	1045	905.516	6.94893	-1	252	251	185	127		374	200	861	899		499	574	766	665		328	671	385	462		419	252	611	610		293	536	589	590
Neg	1083	901.58	7.91272	-1	867	212	196	243		699	683	532	579		707	764	596	658		549	660	494	428		498	648	749	672		350	428	472	492
Neg	1158	781.486	6.95375	-1	44	40	42	37		364	529	589	600		623	808	677	627		246	418	260	260		263	309	523	588		409	297	356	532
Neg	2784	853.485	6.68079	-1	16	11	21	143		151	94	154	187		256	279	138	96		99	152	130	113		176	241	236	247		135	192	301	324
Neg	180	869.553	7.3716	-1	327	356	353	253		5333	5905	7095	7681		5436	6731	6750	6099		5889	7523	5107	5025		5016	5306	7435	7973		7495	8566	11749	11361
Neg	184	871.568	7.75021	-1	221	107	110	117		7464	8904	9623	10348		8704	11561	8050	7167		4667	6993	3837	3795		2847	2899	5030	4749		5227	5156	5569	4915
Neg	309	849.584	8.06597	-1	129	165	113	256		4965	5591	4685	4952		3992	5579	3715	3879		3209	3669	2073	1905		1472	1857	2341	1890		2439	2672	2590	2944
Neg	343	843.537	7.32449	-1	102	122	123	133		3415	3409	3915	3833		3801	4762	3628	3942		2780	3091	2037	2054		2817	2900	4006	4066		2886	3217	4438	3392
Neg	386	821.551	7.59749	-1	216	246	92	292		2941	3403	2915	3018		2961	3789	2755	2727		2035	2679	1514	1030		1698	2228	2103	1924		1954	2246	2060	2012
Neg	474	847.568	7.64988	-1	713	83	143	554		2011	2465	2165	2383		1608	2246	1708	1735		1573	2643	1196	1393		1136	1351	1641	2096		2035	2208	2421	2456
Neg	701	897.585	7.8233	-1	58	53	62	67		897	1005	1176	1012		668	1508	839	761		691	934	620	679		505	695	1147	817		598	485	590	659
Neg	1589	839.491	6.57452	-1	21	0	21	16		348	560	381	382		388	490	417	364		311	417	207	159		414	344	544	527		314	480	336	297
Neg	407	903.558	6.67426	-1	29	0	0	11		575	537	769	801		891	1007	968	723		997	1503	562	550		1406	1896	3487	3122		571	710	914	820
Neg	1022	877.543	6.69373	-1	0	76	0	0		587	517	595	510		448	630	586	546		538	822	355	444		362	575	727	755		545	774	902	915
Neg	1074	927.558	6.60928	-1	11	0	0	0		232	308	408	351		284	364	421	377		335	400	249	326		556	595	772	880		195	162	293	288
Neg	1156	929.572	6.6824	-1	0	0	87	41		205	262	267	257		508	353	222	209		243	439	123	144		378	455	808	646		119	214	362	305
Neg	1213	901.542	6.23888	-1	0	0	0	0		38	105	203	131		39	147	229	212		103	137	95	65		361	303	767	757		262	287	411	469
Neg	1523	915.522	6.17406	-1	0	0	0	0		116	278	344	257		221	287	236	221		263	311	117	316		344	280	586	480		193	140	250	291
Neg	48	760.513	7.39549	-1	4274	4111	3767	3284		42134	40890	39013	36958		42481	51672	37566	36701		24291	29339	24874	23408		61347	58677	78961	86676		54161	61080	63722	63260
Neg	50	788.545	7.8302	-1	18491	17242	15054	14922		70335	67923	62849	55579		61237	74703	58789	54248		52742	64568	42305	40977		60970	64144	80865	82673		64573	77532	77224	76385
Neg	70	834.529	7.49045	-1	35156	30748	28397	21795		35904	35623	37631	34726		35506	37583	35023	32715		26573	27179	25205	22933		43177	45399	49725	56383		36710	40548	46424	40759
Neg	92	836.544	7.60432	-1	8312	8210	8083	7446		22737	22054	27558	22699		22164	21875	25757	20523		20212	24761	17807	16116		27040	29815	39715	42156		22327	23548	30857	29650
Neg	108	732.482	7.04689	-1	190	170	260	284		9696	8891	10288	11770		10087	13281	8180	9849		4983	6540	4737	4666		15585	16540	32774	25657		19407	20684	18430	25497
Neg	126	812.543	7.68879	-1	10212	8786	7101	6839		7057	7378	9720	9403		6097	12205	8074	8832		5830	8581	5534	5562		8796	10604	23190	24363		8101	9060	17386	16363
Neg	175	810.528	7.5323	-1	8952	7998	6686	7439		5700	5903	4985	5340		3061	7918	5895	5407		4456	5576	4026	3879		8032	9161	12260	11092		6378	6225	3611	6425
Neg	187	786.528	7.52704	-1	3091	3435	2639	2810		6815	6939	9395	6937		7009	8443	7155	7180		5198	6989	5284	5109		8493	8945	11493	10836		9383	10537	12144	11200
Neg	205	806.496	7.11451	-1	4790	4075	4180	3943		4731	4362	6106	5929		4939	7037	4498	5843		2562	4497	3286	2870		6090	7464	10081	7995		6599	6698	6737	7395
Neg	224	838.558	7.86229	-2	2723	2561	2459	2244		4327	4385	5348	5086		4441	5378	4610	4288		3737	5070	3649	3426		4797	5331	8856	7849		4712	5465	7233	7723
Neg	274	808.515	7.21289	-1	1024	687	683	855		2514	2308	3127	3141		2016	3791	2724	3004		1785	2428	1766	1956		3859	4259	6529	5305		3423	3670	4700	5007
Neg	334	872.636	9.64248	-1	69	59	92	368		1990	1890	2436	1836		1947	2359	1740	1892		1697	2245	1389	1418		3793	3417	5094	4944		2678	3061	3249	3388
Neg	339	758.497	7.13502	-1	675	681	573	386		2467	2591	2391	2360		2415	3224	2764	2374		1458	2260	1563	1541		3814	4742	6508	4994		5400	5319	4798	6916
Neg	348	782.497	7.14602	-1	1447	1502	1219	831		1690	1076	1987	1685		1587	1702	1702	1683		1085	1616	1285	1177		3140	3257	4244	4591		2611	2295	2634	2573
Neg	416	734.496	7.31223	-1	583	664	508	580		737	858	1164	1209		1066	1255	1411	1229		879	980	1210	1056		1394	1545	2833	2435		1451	1531	3333	3382
Neg	427	784.512	7.26834	-1	784	737	667	625		1413	1291	2114	1739		1351	1800	1473	1533		1159	1541	919	977		1922	2249	3224	3206		1797	2122	2435	2956
Neg	475	706.465	6.96922	-1	50	49	37	55		497	502	968	941		727	992	1067	721		598	864	605	649		828	1259	2045	1811		902	1347	2636	2039
Neg	1078	704.448	6.71955	-1	0	16	0	0		225	350	313	246		290	420	319	405		154	345	146	168		483	545	705	877		540	810	690	711
Neg	1	389.29	5.80848	-1	7058078	7770754	7340646	6660332		7528322	8677794	9173224	9694013		9031974	8015219	9635216	9077831		8483216	8150329	9440413	8538210		8175075	8975394	9003746	8322449		8090941	9070438	8651365	8369421
Neg	2	417.321	6.37148	-1	7700158	7459634	7458256	7232308		7054502	8018500	8261358	8564147		7574372	7464362	8571522	7999448		7838013	7660465	8235605	8499995		7284680	8454354	8717628	7767261		6936705	8096827	8317089	7631430
Neg	19	361.259	5.15541	-1	129804	101346	136322	112128		89690	130046	138679	163700		147191	140317	173180	162582		135739	126545	154550	113395		101139	117051	153428	154575		127735	149380	107644	143418
Neg	26	445.353	6.86659	-1	93330	89769	98440	87212		93297	108538	105176	110718		97327	88620	118530	117415		89959	110391	129046	123550		92768	121837	91902	126202		111464	116456	106635	108418
Neg	106	403.305	6.10084	-1	21264	23435	21899	19380		21350	27515	29107	27382		26296	24345	31604	27685		27539	22945	31258	22884		25050	26401	29636	24079		22323	32742	28000	25802
Neg	151	415.302	5.85125	-1	1750	3213	1892	1228		16891	6052	17169	18134		11856	17034	13860	9587		3268	4811	3709	3012		2577	2752	8760	9603		11008	13033	16569	19962
Neg	198	415.305	6.02779	-1	6121	5707	6146	4897		5838	6104	5876	6468		5924	5949	7629	6946		6234	6384	7432	6421		6338	7319	6342	7682		5625	6417	5801	6224
Neg	223	473.383	7.32302	-1	5626	5907	5929	5549		6019	7277	7542	8199		7109	7231	8147	8884		6632	7622	8042	7540		6454	8542	8673	8929		8620	8066	6936	8138
Neg	231	375.274	5.49683	-1	6708	5271	7406	5365		4525	7553	7364	8479		8297	7444	8478	8306		7007	6323	7493	6482		5429	6356	8355	7636		6644	7992	6955	7863
Neg	296	501.413	7.85324	-1	4334	3652	4249	3340		3946	4932	4926	4899		4639	4109	5920	4759		4424	4754	4909	4724		3921	4754	5246	4943		4595	5210	3998	4379
Neg	299	333.227	4.38583	-1	4358	4084	4885	4290		3398	4441	4717	5715		4784	4942	5829	5581		4855	4194	5598	3591		3364	4113	5268	5749		3892	4978	3170	5437
Pos	48	586.54	9.80599	1	11303	10851	12048	12051		161053	176195	246762	216069		199878	232228	221781	205250		92083	106154	103604	93353		147707	148578	202464	162577		92557	100799	137027	134106
Pos	52	612.556	9.95126	1	2530	4153	4480	4977		169130	163766	209009	167637		160008	194105	173195	147792		112910	159881	108861	103256		129986	151314	244082	198606		128369	138299	197699	196060
Pos	86	584.524	9.16938	1	1130	2603	2786	4573		89463	88360	115146	89818		86995	111468	95557	86348		66697	95057	60829	55111		100732	123116	178923	173674		94294	114158	148518	134817
Pos	105	614.572	10.8166	1	88333	66908	82270	78982		83228	73106	120406	115338		88068	93014	134685	145478		62541	81029	94891	116469		63579	89519	109242	123348		97850	89024	92773	88782
Pos	136	558.508	9.02826	1	1518	1803	2079	2017		42925	49310	73375	59986		57669	67241	62897	55734		27679	38742	32033	26033		51559	54559	84189	73245		36718	44139	65248	56146
Pos	138	610.539	9.37406	1	2062	2673	2407	2936		30803	26103	41180	33611		26711	37811	32819	33373		27932	39830	21334	20061		41222	50303	82294	74798		43177	38125	67981	72365
Pos	159	638.57	10.1585	1	1139	1802	1749	2430		28224	27052	53306	43177		25237	39478	32801	35547		22944	37660	23345	31351		22290	26082	65641	57957		27229	33248	70061	70220
Pos	166	642.604	11.7467	1	52239	36186	44421	46512		28366	27083	41536	37836		31920	26293	52830	52680		28048	35437	49090	65473		24480	40063	44355	49879		47186	43986	40313	35218
Pos	170	640.588	10.8414	1	708	1164	1073	1115		48424	49143	60645	53140		53915	63341	52715	46527		36628	48043	29437	25444		31289	31611	51065	43178		26764	29798	38577	39382
Pos	181	638.572	10.0771	1	822	1747	1459	1608		45680	45327	56907	46552		44568	55907	44436	41614		39003	56021	34436	29805		36905	42059	64776	55888		47083	49844	69319	67629
Pos	284	586.539	9.93007	1	26234	22005	25328	28796		87412	91443	150600	159513		102142	130507	161349	175341		43765	68657	72960	88690		56664	94865	147487	145414		74722	71147	111726	123895
Pos	464	636.554	9.64326	1	679	1035	740	1627		4385	4593	7654	6808		4456	6468	7372	6246		3631	5455	3658	3842		4360	6312	12219	10357		4126	5011	9412	9772
Pos	482	556.489	8.48409	1	173	434	892	593		6821	8234	6162	5784		6338	7927	5660	5531		6730	8357	4624	5187		7120	11025	11412	11170		8639	8903	9950	11581
Pos	504	582.508	8.6223	1	229	731	594	739		4551	4689	5875	4304		4641	4757	6049	5531		6142	5927	4127	3879		7539	10117	11009	12920		8421	9497	10952	10436
Pos	536	634.538	9.37101	1	2589	2393	1671	1480		3677	4266	7756	6650		4701	6359	6895	6301		3604	5516	4498	4017		3673	4691	9946	9246		3082	3723	7828	7684
Pos	577	662.57	10.2287	1	1827	1755	1078	1102		4784	4405	8987	7905		5576	7465	7791	8188		4706	6206	5272	4983		4008	4366	7777	6925		2801	2941	5954	5199
Pos	616	660.554	9.48913	1	1389	1609	1204	1182		3593	4038	6613	5424		4235	5410	5242	4932		3381	4060	3478	3097		3590	4554	8311	7289		3567	3561	7186	7313
Pos	670	530.476	8.34025	1	349	243	268	342		3889	2808	4321	4818		2796	4586	4096	3049		4479	2960	2014	2651		2882	3635	5221	5664		5755	7316	3256	3510
Pos	692	658.538	9.28831	1	1112	1070	751	987		3294	3370	6524	4911		3542	5168	5007	4765		2750	4020	3221	3175		3248	3678	6814	7012		2672	2986	6814	6861
Pos	715	726.695	14.3687	1	16	44	47	21		3576	4171	5659	4496		4109	4779	4306	3963		2066	2703	1968	1873		4619	4783	6723	5707		3942	3882	4163	3609
Pos	789	598.538	9.54728	1	173	174	230	311		4511	4168	6635	5602		4722	5758	5702	4797		4025	5374	3294	3085		4704	5492	8781	7539		3629	3730	5877	6092
Pos	854	698.666	13.4941	1	114	168	98	42		2905	3216	4441	3500		3362	4108	3495	3374		1952	2310	1826	1528		3352	3657	5104	4426		2912	3380	3255	3165
Pos	866	626.569	10.3694	1	89	117	193	109		3215	3029	4732	3886		3028	3854	3849	3367		2402	3217	2168	1989		2316	2834	5040	3815		1942	2323	3414	3193
Pos	942	632.524	8.73	1	219	291	204	229		648	799	1133	986		866	1368	984	895		895	881	1008	994		1003	1227	4509	1463		1092	982	1852	1778
Pos	1071	684.553	9.38241	1	352	280	437	266		1721	1845	2550	2508		1908	2648	2418	2349		1525	2523	1659	1795		1920	2343	3569	2893		1651	2243	3491	3627
Pos	1133	624.553	9.68963	1	21	121	157	89		2078	2196	2514	2297		1951	2429	2389	2302		2084	2581	1841	1506		2380	2791	4194	3503		2124	2345	3120	3338
Pos	1182	724.68	13.5896	1	119	48	39	111		1422	1407	1978	2065		1315	1914	1703	1574		1140	1178	1292	999		1891	2465	3899	3387		2023	2575	3131	4063
Pos	1222	688.586	10.3337	1	372	283	308	253		1953	1674	3193	2905		1931	2534	2489	2224		1319	2081	2173	1346		1264	1617	2977	2570		1050	1139	2111	2225
Pos	1309	752.711	14.4939	1	16	22	21	16		1043	1070	1081	1312		1008	1233	1020	970		715	1229	769	788		1437	1562	2667	2315		970	1336	1570	1561
Pos	1352	570.506	8.77306	1	65	135	128	100		1000	895	1584	1324		936	1047	926	1064		852	1298	818	817		1443	1406	2567	1937		906	909	1437	1190
Pos	1379	608.521	8.77454	1	216	180	149	377		978	1009	1521	1095		1440	2489	1266	1366		1081	1988	1341	1036		1892	2472	2893	2400		1753	1580	1821	1976
Pos	1741	656.523	8.68504	1	41	83	60	110		809	562	1696	841		445	880	1182	577		512	925	1457	615		794	636	1304	1544		720	870	1115	1056
Pos	2041	694.636	11.799	1	40	119	31	44		1085	589	831	640		797	790	773	529		578	774	538	495		1263	771	1325	708		601	808	1024	1007
Pos	2126	750.696	13.6472	1	0	85	0	0		248	336	636	319		346	471	394	357		285	360	319	295		522	726	861	1023		708	861	1181	840
Pos	64	600.591	11.5421	1	304	885	876	817		109465	114272	143792	135187		123181	171745	127199	113907		45881	64041	41866	38927		60360	64022	89716	84007		46517	53383	65418	62117
Pos	68	572.56	10.6046	1	401	1511	1714	1786		103100	102391	145441	120984		128290	166557	129252	121121		52334	69924	52040	49026		71667	76926	120483	103204		66718	75039	99859	97296
Pos	135	572.56	10.8126	1	370	1021	1222	1948		42780	44076	72800	84531		51007	82773	68096	82137		18549	30714	22504	24457		28031	34495	81283	85608		29536	41288	74936	80013
Pos	160	600.592	11.7669	1	135	572	724	813		38891	42002	66132	69714		40866	64559	51449	64381		15275	25227	15067	16387		17754	21645	53273	53590		16583	25474	37764	43546
Pos	228	598.575	10.7442	1	807	822	857	895		24145	22287	27675	24583		26716	32033	23459	23444		16432	21154	14189	13529		31702	32275	43021	35837		22328	27233	40613	40160
Pos	281	628.622	12.4934	1	16	46	91	214		17614	19542	25252	20910		20361	29701	20228	18686		5970	9600	6194	5474		11101	12843	18159	16561		5890	5689	7832	7136
Pos	291	544.528	9.72387	1	110	389	557	570		14591	15092	20671	17950		20649	26579	19704	18542		9973	12549	9222	8125		15546	16979	24598	22229		13618	16445	21088	19606
Pos	383	544.528	9.90806	1	211	338	551	610		7130	7673	10785	11882		7934	13175	11026	13790		4011	6167	4444	5250		6067	7622	15698	16841		6568	9619	15068	16495
Pos	469	570.543	9.87472	1	138	387	348	419		6507	6327	8453	6658		7423	9380	7124	7435		5387	6754	4706	4203		10758	11015	14405	12188		8359	10521	12161	12446
Pos	472	628.622	12.7291	1	32	64	75	67		6326	6644	11239	11684		7537	11971	9500	11852		2462	4193	2298	2620		4069	5059	10613	10367		2477	3241	4672	5538
Pos	593	656.653	13.4495	1	0	102	21	23		5825	5976	7393	6813		6947	8634	6977	6441		2368	2795	2025	1907		4433	5662	7638	5847		2223	2177	3195	3178
Pos	706	626.605	11.6794	1	361	256	363	443		5994	6094	6816	6404		6355	8282	6801	6218		3898	5123	3080	3002		5461	5521	7469	6203		3786	5249	5987	5522
Pos	881	596.559	10.1403	1	31	129	155	121		2276	3280	3254	2765		2388	3111	2518	2570		1834	2663	1590	1480		2347	2634	4833	4206		2427	3313	4925	4848
Pos	1027	656.653	13.6853	1	21	21	21	21		2060	2316	3385	3509		2533	4359	3004	3313		1046	1270	739	1031		1393	1967	3468	3910		961	1154	1582	2053
Pos	1127	654.638	12.5549	1	28	31	27	38		1350	1634	2337	2059		1707	2212	1766	1482		846	1421	855	846		2235	2418	3376	2449		1331	1565	1848	2031
Pos	1262	682.668	13.4573	1	0	0	24	96		1687	1377	1875	1944		1620	2400	1745	1589		854	1218	827	747		2415	2317	3126	2825		1440	1560	2038	2588
Pos	1630	622.573	10.44	1	36	32	21	115		1016	988	1476	1369		971	1339	1204	1224		949	1178	991	756		947	1187	1776	1544		879	983	1616	1926
Pos	1808	712.718	15.0445	1	58	70	39	131		948	1124	1599	1075		1072	1434	1094	1208		144	220	173	323		1121	1047	1426	1156		638	590	592	432
Pos	2013	710.7	14.3279	1	151	55	91	93		529	571	912	799		785	918	597	683		293	584	413	337		944	1026	1164	1298		570	810	839	870
Pos	2270	712.72	14.9759	1	58	70	39	131		191	627	284	657		1016	1393	406	1057		296	717	53	132		679	930	1051	1048		131	336	247	196
Pos	2360	556.529	9.73441	1	21	81	37	225		678	644	772	665		836	891	768	626		416	633	486	564		731	820	675	987		629	938	841	789
Pos	2772	710.706	14.559	1	151	55	153	16		297	730	416	444		174	278	452	373		268	201	116	119		308	309	548	730		482	296	520	532
Pos	3202	712.719	15.2018	1	0	0	0	0		399	282	412	756		484	561	538	597		128	56	33	169		216	53	663	519		241	79	294	322
Pos	4160	696.684	14.3524	1	0	16	0	0		265	200	137	214		118	220	203	229		64	91	28	24		159	88	145	345		41	57	94	36
Pos	4547	696.684	13.8897	1	48	16	229	64		291	107	116	110		181	235	76	80		64	33	292	42		286	230	394	176		54	73	191	113
Pos	1311	672.591	11.0464	1	32	29	89	85		1564	1435	1824	1962		1569	2088	1560	1675		1324	1884	962	1024		1627	1646	2659	2258		1394	1533	2474	2449
Pos	1635	596.559	10.6645	2	16	47	89	60		1366	1312	1381	1214		1524	1751	1406	1089		834	1249	779	855		1284	1812	2007	1835		1535	1420	1859	1918
Pos	1658	570.543	10.5264	2	28	21	65	75		931	955	1472	1218		1424	1872	1137	1045		754	986	710	737		977	1059	1485	1471		912	1034	1360	1392
Pos	41	850.786	15.9736	1	3820	4928	6425	5927		210639	232650	288551	245398		224153	295531	227674	217948		131306	214524	98135	89157		82948	97524	183776	165562		126204	134643	156894	145231
Pos	50	876.801	16.0255	1	2609	3889	4780	3726		121117	145914	162789	154458		111568	155194	112874	121020		119960	213389	88913	84085		61777	64392	98808	91321		132709	122988	113138	127956
Pos	51	848.77	15.6318	1	2073	2612	3684	3032		111195	137553	156086	138494		104915	147618	109294	111716		140429	210504	78751	75037		74100	82415	139805	117716		155690	129795	135621	135764
Pos	58	822.754	15.5656	1	1975	2923	3677	2930		111754	151284	138067	124321		113394	177757	103498	121952		73365	144091	49046	42254		55842	63441	124163	102944		104374	94063	103757	83588
Pos	82	878.817	16.3233	1	2858	3659	3418	3269		90379	116156	126641	118191		107378	138377	101773	94954		55587	85312	40560	39974		35600	39022	61687	62138		45285	52444	56984	57219
Pos	132	824.769	15.9289	1	4503	4568	5279	5257		27029	70057	82598	34422		82742	34007	89189	50948		48354	61611	38675	39789		60340	77820	42964	72977		56767	60721	58913	59561
Pos	151	820.738	15.1363	1	497	1245	1386	1030		30352	37245	39243	36400		29481	42365	29771	30991		46322	75977	24806	23191		30017	33146	70630	64249		66660	59098	56858	53056
Pos	162	874.784	15.6959	1	1630	1856	3150	2399		26685	33866	41770	39693		25641	35356	27750	27853		41579	68984	29773	25712		21548	26489	39241	36729		46523	44168	45369	44400
Pos	213	904.831	16.3588	1	1338	1469	2018	1577		30108	37853	41394	36913		31346	41828	30124	28103		28328	48304	20915	19604		11876	15172	21923	19713		25831	27288	24344	26375
Pos	218	796.738	15.4938	1	1369	1498	1719	1715		27007	47380	44803	36117		44914	43839	41419	42038		23869	41834	17300	15160		26557	31395	38359	44410		27425	28721	30603	29734
Pos	219	852.8	16.2835	1	4988	4318	4096	4453		5877	28314	44273	7895		45847	5826	38874	14850		30897	24593	26353	23873		34942	47238	8158	20547		30244	29688	19163	20314
Pos	222	794.722	15.0561	1	694	852	1238	840		26516	34078	29807	29546		27626	41611	23139	26083		25873	45196	14033	11042		19079	23035	39537	35944		29567	28333	26150	26336
Pos	223	902.817	16.066	1	1414	1710	2360	1583		23392	29354	33399	30679		19060	31547	21951	23418		26973	45031	20343	19576		12403	21555	21573	18845		29099	28767	26489	29812
Pos	285	846.753	15.227	1	488	565	986	639		9795	10940	13892	13195		9091	12958	9472	10692		16428	28443	10891	10643		11746	13443	26919	23323		26047	22593	22416	21540
Pos	319	906.847	16.6175	1	1115	1082	1175	1156		13197	19576	19592	18373		18578	22547	16368	17790		8636	14815	7663	6750		7130	8045	11075	10865		7301	9042	8792	10010
Pos	445	898.785	15.7056	1	1035	1396	1473	1396		6629	7840	13037	12323		8517	11372	10428	9992		7634	12631	6665	6195		4119	4770	7492	6504		5468	5696	5641	6083
Pos	467	880.832	16.5903	1	2091	1740	1987	1599		1025	6395	11879	1301		10723	1139	8264	2489		8508	4103	7989	7546		8413	12193	1305	3231		7615	6294	3151	2847
Pos	488	862.784	15.834	1	361	442	783	520		6329	7517	8810	8118		6541	8580	6102	6796		6551	11425	4490	4359		3838	4682	7189	5957		5827	5114	5431	4861
Pos	494	768.707	14.9597	1	444	390	162	213		7288	10994	9325	7417		9634	12866	8072	8144		6114	11323	3390	3455		5488	6049	9136	8873		5727	6804	5662	5396
Pos	500	792.705	14.502	1	174	218	216	512		2946	3206	3190	3325		2860	4212	2900	2892		4967	8339	2573	2335		4926	5418	11119	9718		6625	6949	5803	5355
Pos	526	836.769	15.7783	1	704	859	1041	910		7172	9079	9417	8984		7569	10358	7871	8868		5829	8954	3856	3798		4732	5376	7547	6376		4723	4947	4923	5072
Pos	579	900.8	15.8335	1	1111	999	1732	1009		4332	5748	8099	7323		5057	6470	5478	5645		5347	8884	4423	4032		3217	4589	5488	5065		5004	4643	5179	5012
Pos	590	924.801	15.7523	1	679	667	990	1129		3992	5506	8655	8447		4511	6385	6363	6418		4290	7888	4556	4368		2759	3406	4846	4882		3974	3393	4976	4801
Pos	605	864.799	16.15	1	382	641	767	604		6524	7193	8525	7410		5945	7743	6123	6589		4096	6241	3483	2834		3099	4003	5090	4288		3498	3849	4131	3864
Pos	665	818.72	14.6081	1	30	125	159	115		1323	1454	1925	1914		1554	1934	1668	1639		2869	4227	2070	1502		2982	3053	7374	7541		5276	4563	4193	4499
Pos	700	922.785	15.6291	1	893	862	1166	795		3349	4026	6907	6356		3740	5634	4914	5309		3698	6501	3556	3809		2359	2853	4354	3906		4000	3221	4044	3856
Pos	719	870.752	15.2335	1	163	189	225	299		2892	3467	6676	5241		2707	4080	4177	4054		3201	5655	3161	2873		2208	2519	3742	3633		3157	3002	3244	3290
Pos	725	926.816	16.0925	1	1045	1168	1117	1175		3617	4572	6555	5878		4230	5886	4257	4511		3952	6425	3164	2452		2039	1884	2805	2949		2787	2263	2436	2445
Pos	734	930.845	16.3802	1	384	452	604	681		2936	3330	4551	3755		3118	3922	3428	3066		3863	6474	2706	2445		1600	2462	2842	2886		3820	4253	3978	3939
Pos	748	932.863	16.6353	1	290	337	343	471		3696	4931	4648	4348		4290	5458	3735	3719		3636	6385	2591	2320		2445	2927	4091	3852		3916	4697	4435	4781
Pos	766	890.815	16.1852	1	165	211	480	511		3685	4381	5252	4493		3457	4907	4010	3687		3465	6049	2894	2471		1878	2224	3446	2676		2934	2782	3193	2589
Pos	782	896.769	15.5812	1	1122	1170	1306	1174		3675	4237	5804	5810		3816	5293	5373	5423		2725	4368	2540	2499		1736	1994	3069	3319		2031	1543	2505	2244
Pos	838	896.768	15.3036	1	335	384	543	504		2270	2846	4357	4252		2494	3853	3729	3670		3544	5237	2813	2636		2203	2373	3698	3772		3265	3094	4195	3919
Pos	842	488.393	6.89205	1	4011	3018	3561	1759		1397	1464	1279	1563		1580	1087	1407	1123		1188	1432	1409	1374		1105	5193	1368	1301		1631	3153	1366	2281
Pos	876	834.752	15.3794	1	250	430	1172	270		3418	3980	4395	4291		3006	4279	3065	3689		4094	6909	2541	2488		2772	3185	4984	4520		4529	3856	3844	3818
Pos	878	766.69	14.3813	1	251	204	340	177		2642	3066	2904	3603		2654	4293	2586	2616		3248	4949	2135	1748		2197	3191	5274	4524		3505	4510	2990	2505
Pos	943	962.909	17.0993	1	124	229	214	154		2499	2960	3901	3184		3072	2838	3341	2592		3661	4077	2332	2004		3321	4134	3203	3724		4323	4504	3576	3066
Pos	956	808.738	15.3255	1	482	594	567	248		3067	3550	3774	3072		2884	4380	2480	3178		2726	4253	2239	1638		1824	2785	3874	3887		2132	2741	2542	2157
Pos	963	934.878	16.8735	1	252	318	562	258		2265	3799	3882	2970		3641	3411	3079	2729		2830	4320	2554	2274		3142	3944	3290	3703		3831	3878	3081	3482
Pos	972	990.94	17.3112	1	69	286	105	114		1575	3073	2740	2036		2297	2398	1954	1694		1789	2573	1502	1439		2097	2404	2118	2363		2727	4251	2050	1928
Pos	984	888.798	15.8726	1	140	200	428	382		1717	2316	2716	2560		1899	2518	1771	2184		2428	4133	2021	1641		1486	1546	2123	2147		2110	2154	2141	2280
Pos	1037	894.752	15.1478	1	107	259	257	265		1842	2111	3332	3088		1935	2732	3553	3095		2140	3851	2281	1873		1887	2297	2989	2805		2443	2083	2965	2638
Pos	1054	960.893	16.882	1	188	164	191	154		1817	2219	2540	2109		1839	2246	1797	2157		2364	3477	1597	1524		2283	2420	3014	2801		3664	3571	3707	3398
Pos	1081	928.829	16.2145	1	545	521	530	491		1968	2783	2631	2921		2188	2897	2290	2412		2408	3587	1891	1571		1419	1728	2423	2187		2149	1753	1867	2026
Pos	1090	950.82	16.0222	1	294	353	403	329		1716	1715	2551	3530		1603	3442	1999	1813		1787	2470	1313	1289		1303	1203	1450	1481		1046	1206	1266	1316
Pos	1145	892.831	16.4669	1	223	332	246	247		2260	2641	3292	2445		2699	3243	2662	2479		1760	2384	1579	1167		1374	1843	1902	1968		1635	1836	1399	2023
Pos	1186	988.926	17.1102	1	34	93	236	154		1368	1937	1861	1529		1534	1980	1392	1400		1769	2681	1339	1454		1810	1993	2287	2298		2819	3119	2839	2686
Pos	1216	936.892	17.0819	1	205	228	289	209		367	1495	2366	466		2282	369	1551	710		2088	1204	1953	1705		2413	2996	494	884		2036	2236	936	888
Pos	1247	908.863	16.856	1	532	362	601	419		428	1642	2563	617		2240	536	1600	690		1905	1224	1761	1643		1785	2863	488	1017		1988	2184	890	915
Pos	1274	964.924	17.295	1	125	168	117	171		286	1370	2627	175		1837	315	1085	283		1820	622	1586	1533		2075	2791	135	417		2180	1805	667	451
Pos	1290	838.784	16.105	1	796	762	920	524		1331	2200	2502	1378		2713	1667	2561	1765		2106	2517	1741	1746		2286	2719	1745	2470		2235	2077	1977	2155
Pos	1299	952.832	16.1192	1	406	445	572	327		1424	1796	2415	2265		1629	2420	2251	1807		1539	2695	1324	1132		853	1190	1654	1309		1215	1120	1359	1715
Pos	1405	958.878	16.6625	1	79	125	157	127		943	1015	1189	1145		1282	1398	806	989		1459	2416	994	771		817	1045	1352	1419		1773	1670	1546	1809
Pos	1411	810.752	15.7214	1	677	586	958	831		1627	2095	2223	1874		2563	1902	2397	2300		1554	2386	1689	1555		1953	2398	2203	2437		1732	1881	1697	2286
Pos	1423	948.8	15.6711	1	344	325	505	392		1399	1332	1972	2358		1246	1666	1504	1762		1319	2128	1407	1371		878	848	1324	1419		1527	1203	1960	1762
Pos	1504	866.816	16.4482	1	357	297	413	223		1429	1954	2169	1120		1860	1912	1810	1524		1827	1963	1192	978		1649	1636	1355	1380		1759	1516	1474	1127
Pos	1568	950.816	15.8016	1	287	483	354	420		1062	1253	2037	1794		1223	1626	1971	1522		1337	1891	1250	1097		717	881	1296	1586		1149	1350	1476	1408
Pos	1651	806.723	14.8434	1	105	335	239	110		585	606	725	883		667	813	431	549		833	1883	762	498		638	1166	1829	1373		887	953	679	640
Pos	1678	916.831	16.2151	1	57	134	219	104		920	989	1320	1028		861	1115	977	951		1366	1837	765	801		526	680	911	827		894	889	789	1061
Pos	1697	920.769	15.2316	1	218	282	394	334		819	872	1564	1411		1164	1255	1213	1793		1088	1854	1093	953		942	918	1433	1507		1511	1289	1716	1489
Pos	1768	986.908	16.9075	1	78	58	46	0		592	870	698	669		603	583	664	693		940	1483	559	777		929	869	1213	1021		1307	1655	1276	1411
Pos	1794	918.845	16.491	1	71	125	131	111		869	1107	1135	1051		1004	1511	1073	909		1145	1618	682	641		582	766	885	935		1023	986	1022	919
Pos	1818	868.738	15.0676	1	59	127	101	91		1027	1124	1566	1536		1185	1583	1324	1500		907	1531	729	604		658	866	1419	1255		818	771	883	952
Pos	1882	740.676	14.2342	1	124	145	118	116		1170	1260	1117	838		962	1476	653	713		805	1313	397	503		672	719	1246	1033		798	749	811	602
Pos	2051	782.723	15.2555	1	435	508	607	260		776	1362	1015	1011		352	1142	949	1065		547	1247	453	425		660	1288	859	1158		650	915	664	528
Pos	2084	764.676	13.6262	1	40	33	62	49		448	691	830	882		475	624	768	847		637	1214	944	665		479	611	1548	1342		920	624	742	822
Pos	2125	894.846	16.7285	1	224	152	269	139		839	849	939	581		849	860	969	572		720	1181	651	641		850	732	707	563		695	682	757	754
Pos	2138	1016.96	17.318	1	0	73	62	0		763	857	943	741		748	744	576	602		675	1164	492	657		703	773	742	809		887	1164	878	809
Pos	2257	868.736	14.732	1	29	34	55	40		349	529	748	682		381	581	615	744		552	954	688	445		503	568	928	899		727	621	861	1063
Pos	2316	920.861	16.7408	1	136	197	151	148		518	630	801	813		661	1022	841	563		661	793	588	380		498	681	743	810		625	592	567	537
Pos	2341	992.956	17.4859	1	0	72	45	48		52	471	884	51		592	32	382	40		542	182	438	581		528	1000	66	102		566	423	56	210
Pos	2379	710.627	12.5674	1	21	28	32	0		473	668	969	763		562	689	704	865		636	788	801	608		116	129	689	496		428	404	963	514
Pos	2413	982.877	16.5996	1	80	67	89	138		338	310	436	401		252	288	945	343		253	471	471	185		300	292	366	341		262	153	406	317
Pos	2463	842.722	14.6218	1	39	43	73	27		328	484	631	774		232	748	589	437		326	914	512	411		221	359	795	524		423	405	583	409
Pos	2475	954.848	16.321	1	345	284	494	263		829	983	1187	1282		819	1104	908	883		755	1160	706	574		795	621	732	896		810	613	768	756
Pos	2591	956.862	16.4901	1	145	128	184	173		596	556	758	784		489	814	553	609		712	831	447	482		495	502	677	724		672	652	482	610
Pos	2730	970.785	15.2913	1	205	264	391	204		221	196	749	489		278	269	353	399		292	433	327	233		123	218	204	193		236	143	286	343
Pos	2751	1014.94	17.1207	1	0	0	0	36		246	346	582	372		282	544	319	353		476	728	327	339		357	377	540	615		671	739	631	733
Pos	2799	780.707	14.7042	1	269	264	310	192		308	722	668	660		594	520	503	406		615	807	302	345		438	1016	734	570		579	500	563	496
Pos	2845	1018.97	17.4985	1	31	75	0	0		506	575	697	537		642	563	568	463		477	627	281	489		494	592	292	577		641	575	384	527
Pos	2928	978.846	16.1071	1	288	73	186	220		548	588	649	663		505	545	523	413		379	572	622	415		287	366	413	536		417	422	471	431
Pos	3027	948.893	16.9792	1	240	205	163	124		296	329	429	408		390	274	349	356		431	483	317	538		457	622	420	392		584	469	405	367
Pos	3150	946.878	16.7479	1	74	59	37	40		281	285	439	415		302	421	317	245		298	550	225	247		326	449	579	417		430	482	506	381
Pos	3155	1008.9	16.6632	1	0	56	41	16		94	160	239	578		135	244	204	258		142	338	177	196		171	84	225	269		170	249	217	220
Pos	3192	976.926	17.2127	1	69	160	90	84		216	282	332	289		381	322	285	311		296	321	196	368		467	388	297	564		371	484	308	310
Pos	3271	984.893	16.7315	1	27	0	56	0		284	238	316	230		201	370	314	244		267	419	184	194		267	308	367	329		394	334	352	535
Pos	3326	976.831	16.0548	1	138	188	194	164		322	395	494	503		342	418	470	481		413	817	512	350		272	329	402	351		403	360	455	395
Pos	3339	972.799	15.4469	1	175	199	172	198		222	289	468	508		208	265	287	411		195	320	377	250		130	280	157	274		146	183	170	230
Pos	3380	974.911	16.9924	1	31	64	68	55		165	268	311	241		218	329	234	244		321	339	198	314		348	476	397	393		496	446	363	332
Pos	3580	922.879	16.9613	1	94	174	171	112		149	433	356	113		364	218	340	234		446	333	232	234		289	446	373	410		378	244	223	255
Pos	3667	950.908	17.1865	1	132	141	147	106		162	205	269	93		429	115	196	155		307	106	228	192		294	389	119	135		326	336	210	401
Pos	3911	944.773	15.2299	1	322	261	368	384		174	193	319	371		173	204	308	301		172	250	217	212		110	374	178	179		118	80	244	144
Pos	3968	972.807	15.7077	1	291	374	397	347		256	283	353	401		137	1620	316	205		304	187	187	186		124	133	332	136		99	181	207	109
Pos	4120	1038.94	17.1499	1	0	0	0	0		79	182	289	134		168	352	129	148		68	190	92	50		142	179	224	203		87	134	160	85
Pos	4184	1012.92	16.9655	1	0	52	0	0		150	298	232	203		136	151	125	341		164	294	146	63		133	203	234	193		186	197	243	307
Pos	4216	1044.99	17.4897	1	0	0	0	0		140	142	120	134		337	130	100	109		138	209	124	81		222	210	102	146		238	158	184	281
Pos	4267	1002.94	17.2124	1	0	33	0	0		104	108	182	155		105	179	218	127		232	277	75	220		146	329	192	240		231	229	202	167
Pos	4662	1047	17.6357	1	0	0	0	0		58	188	112	41		192	68	31	80		99	83	39	42		279	116	43	38		102	144	154	27
Pos	5030	972.9	16.7623	1	0	36	60	83		148	114	128	130		121	168	100	173		131	170	180	99		133	150	235	187		235	235	189	238
Pos	5057	1010.91	16.8491	1	0	22	25	0		146	184	238	364		146	310	224	155		159	189	115	172		236	248	197	147		166	125	207	214
Pos	5577	1004.96	17.3927	1	0	32	0	0		108	192	173	142		174	159	126	71		111	133	94	83		171	238	122	121		152	156	130	183
Pos	5747	1042.97	17.3298	1	0	0	0	0		67	113	77	90		102	112	74	73		81	177	127	58		114	82	96	169		178	152	154	167
Pos	5813	968.774	15.126	1	86	75	134	163		60	100	155	247		63	123	159	171		55	42	67	53		39	44	113	69		78	0	53	61
Pos	6311	1000.92	17.0062	1	0	0	0	0		74	50	67	60		73	78	62	64		172	313	112	75		109	134	127	119		146	170	129	144
Pos	157	836.805	16.4579	1	236	640	654	466		48927	64003	51519	51227		45991	70749	36576	38844		37154	69494	19558	16630		29968	33014	42596	38432		47445	48089	41990	42134
Pos	210	810.79	16.423	1	297	413	404	385		25601	48723	42166	31433		44199	34497	37741	33505		27742	46088	17760	15827		23533	28710	26143	32093		29467	30329	27717	27822
Pos	224	808.774	16.1242	1	79	312	293	299		23471	31544	23925	20949		23207	33210	18166	18546		20935	44932	10402	9439		18360	19175	26879	25676		32658	31907	24304	26108
Pos	271	838.821	16.7235	1	242	290	270	497		11479	27733	31890	13077		28696	11930	25914	17399		21880	28200	13622	13008		18797	19409	9219	14812		19275	20358	15352	15027
Pos	277	864.836	16.7476	1	179	361	337	249		23683	28732	25305	21437		20670	30353	17406	16528		16820	28076	8701	8951		11789	12655	16763	15720		15820	17433	16528	16827
Pos	327	834.789	16.1632	1	42	200	259	180		11287	13607	11913	10925		10768	14115	8438	8630		12394	21074	6733	6571		10777	9931	14446	13481		17476	17140	15677	15954
Pos	330	862.821	16.4902	1	142	289	239	344		13962	16290	16817	13390		12307	17687	11090	10491		11824	20902	7009	6548		9538	9557	13688	12054		15814	15603	14796	15959
Pos	347	782.759	16.0811	1	88	167	345	176		13475	18719	15260	15258		15316	19383	12428	13695		10923	17638	6083	5438		9802	10596	13333	13301		11661	12822	11961	11677
Pos	544	780.742	15.7269	1	106	109	122	101		4245	5238	3962	3492		4417	6002	3276	3633		5500	9804	2210	2218		4785	5555	7091	7035		7039	7847	6373	5637
Pos	592	866.853	16.9785	1	73	154	157	83		1855	6064	8640	2200		7287	1683	6066	3344		5462	4938	3871	3943		4774	6720	1847	3024		4718	4976	3316	2986
Pos	718	882.789	16.1357	1	160	162	275	204		4406	5016	5109	4722		4534	6686	4117	4023		3693	6429	2436	1977		3818	3473	5262	4602		3812	3485	4030	3475
Pos	738	806.758	15.7829	1	137	87	47	90		2671	3369	2674	2466		3166	3809	2546	2315		4046	6462	2065	2035		3265	3903	5531	5294		6362	6127	5765	5157
Pos	785	884.804	16.2299	1	178	276	297	193		3603	4366	4429	4044		4346	5367	3504	3681		3455	5782	2184	1842		2951	3506	4025	4006		3361	3059	3108	3288
Pos	792	892.868	16.9922	1	114	129	180	119		4140	5595	4497	4516		4488	5713	3911	3865		2859	5050	1933	1760		3295	3165	4432	3916		2963	3399	3200	3330
Pos	868	908.803	16.1737	1	73	152	233	162		2752	2982	3200	2563		2638	3307	2160	2604		3168	5016	1722	1521		2977	3492	4031	3201		3464	3195	3467	3557
Pos	894	890.851	16.7706	1	24	85	59	96		3591	4120	3968	3403		3060	4510	2812	3088		2586	4833	1761	1594		2249	2581	3046	2577		3256	3499	3024	3632
Pos	979	754.727	15.6668	1	24	118	32	43		2257	3369	2415	2118		2363	4167	2134	2114		2170	3631	981	961		2156	2074	2903	2770		1839	2267	1847	1898
Pos	991	910.821	16.257	1	108	161	169	172		1905	2476	2167	2387		2239	2712	2047	1990		2448	4092	1561	1218		2348	2901	3132	2867		2475	2713	2692	2810
Pos	1030	910.821	16.4773	1	107	610	168	158		2901	2971	3511	3104		2631	3895	2481	2361		2151	3164	1509	1296		1492	1980	2826	2465		1794	1725	2339	1736
Pos	1125	860.803	16.2408	1	63	115	116	92		1853	2162	2080	2462		1901	2559	1538	1687		2238	3380	1315	1145		1405	1360	1759	1986		2712	2501	2533	2334
Pos	1226	880.775	15.785	1	57	72	143	102		1282	1300	1251	1460		1260	1707	1103	1267		2260	3137	923	954		2361	2492	2941	2615		2438	2495	1954	2226
Pos	1332	912.835	16.5385	1	84	116	82	76		1888	2237	2460	2560		2156	2620	2155	1925		1639	2567	1091	1084		1237	1426	1844	1759		1398	1413	1597	1521
Pos	1439	888.835	16.5198	1	26	53	174	59		1083	1468	1451	1333		1058	1504	970	996		1428	2315	770	707		768	908	930	1078		1500	1399	1432	1455
Pos	1578	920.899	17.2111	1	38	16	86	92		1157	1804	1857	1395		1711	1690	1442	1476		1304	1685	903	794		1813	1574	1437	1676		1530	2021	1640	1781
Pos	1613	894.882	17.206	1	0	38	0	41		353	1431	1959	475		1781	526	1307	735		1298	1133	1225	1098		1592	1710	433	782		1228	1209	539	528
Pos	1810	948.931	17.4073	1	60	34	25	42		647	1056	1336	1058		1176	1202	1006	909		862	1036	745	846		1251	1382	1129	1259		1229	1595	1265	1145
Pos	1857	922.913	17.4056	1	0	0	0	0		190	748	1512	237		876	344	788	467		954	832	857	774		890	1379	251	572		1002	854	454	506
Pos	1907	918.884	17.0086	1	0	79	36	57		818	1290	1049	856		1074	1441	849	889		991	1096	556	520		935	1008	1156	1262		917	1201	1298	1353
Pos	2033	950.945	17.5907	1	0	0	0	0		85	781	1272	125		892	212	660	343		849	575	739	595		979	1194	124	351		850	852	431	349
Pos	2165	946.914	17.2161	1	0	0	0	0		698	625	705	455		590	667	496	567		533	815	364	452		681	797	1002	889		752	1074	1142	1073
Pos	2191	938.851	16.5587	1	31	42	29	21		606	828	1020	688		803	872	729	614		729	1117	547	528		711	751	898	760		724	878	885	876
Pos	2299	936.833	16.4889	1	52	94	40	137		1018	1067	967	900		771	1096	827	888		1228	1731	688	678		982	1060	1118	1037		991	1033	943	915
Pos	2312	778.728	15.3402	1	158	0	0	0		192	227	247	272		347	318	163	232		353	380	254	250		537	510	1026	834		553	593	532	404
Pos	2431	976.962	17.5981	1	0	0	0	0		464	663	767	598		612	738	635	464		495	615	386	376		621	938	735	753		809	935	738	710
Pos	2468	938.851	16.7455	1	63	48	29	21		550	540	725	675		787	912	648	759		402	671	319	278		226	552	637	659		334	280	527	555
Pos	2648	974.945	17.4111	1	0	0	68	0		256	489	512	290		333	400	359	317		256	620	249	342		401	413	495	528		582	797	570	657
Pos	2753	1004.99	17.758	1	0	0	0	0		124	171	200	121		177	139	236	157		159	135	83	88		252	193	739	235		122	149	148	151
Pos	2849	940.866	16.7805	1	0	0	0	0		525	474	695	715		561	577	437	517		393	659	283	277		478	515	827	485		252	286	462	515
Pos	2986	978.977	17.759	1	0	0	0	0		54	420	639	80		422	84	381	98		475	112	270	302		253	406	28	209		388	306	54	126
Pos	3141	916.867	16.815	1	0	0	0	0		414	451	362	326		210	547	298	255		199	583	221	214		346	261	449	372		380	360	324	343
Pos	3805	944.899	17.0514	1	0	0	0	0		150	154	252	136		102	248	128	185		155	182	113	146		193	220	243	404		152	176	298	263
Pos	4105	1024.96	17.4566	1	0	0	0	0		210	143	163	125		151	275	147	186		94	178	80	44		241	176	353	164		150	168	207	231
Pos	4531	934.916	17.3051	1	0	0	0	0		66	117	132	66		131	78	152	86		128	237	145	212		183	214	294	143		150	215	132	139
Pos	4826	1022.95	17.4085	1	0	0	0	0		118	140	196	134		188	244	195	184		87	152	107	77		170	260	215	106		124	211	185	166
Pos	5262	1002.98	17.5878	1	0	0	0	0		84	77	138	114		123	206	87	55		101	114	93	69		154	141	130	218		152	146	162	165
Pos	5740	962.941	17.4963	1	0	0	0	0		43	87	59	45		99	71	171	54		82	151	90	21		100	178	102	114		148	147	55	89
Pos	5915	972.928	17.2382	1	0	0	0	0		77	80	184	110		48	164	40	68		63	152	65	127		99	121	220	148		160	127	121	150
Neg	1361	803.624	9.96277	-1	0	21	11	16		527	613	675	615		404	636	473	399		253	289	182	165		123	137	211	195		175	206	229	258
Pos	192	668.633	15.9513	1	10559	9673	9690	28230		17175	20078	26400	21800		16232	22599	20433	20004		24502	40419	23312	21587		26478	39933	52747	47951		29970	33404	44798	45763
Pos	293	642.617	15.8974	1	4337	4192	3980	10177		12175	12518	16580	15248		12358	15835	13030	14276		10459	17168	9653	9372		18989	21697	26477	22321		10561	10438	15668	16842
Pos	333	640.601	15.4269	1	2956	3291	3111	7192		5141	4810	6298	6614		4629	6405	5749	5933		7334	10548	6497	6063		12518	16366	20731	16647		10831	12023	12466	13727
Pos	427	614.585	15.3511	1	491	508	394	705		5325	5029	7130	6688		4595	6264	5663	5597		5754	7919	3995	3734		9345	13186	13610	11823		5272	5274	5747	6272
Pos	571	666.616	15.5732	1	4879	3925	3917	9164		3114	3383	6023	5663		3735	4222	4765	4515		4437	6061	4588	4136		3183	4689	8259	6884		3920	5235	7943	7915
Pos	588	670.646	16.3364	1	1105	945	1136	2791		5720	5601	6112	5934		4704	6804	6047	5845		3789	6269	4063	3910		5913	7883	8690	7677		3381	3032	4266	5507
Pos	731	690.616	15.4103	1	3336	3395	2787	6382		2306	2566	4671	3986		2303	3669	3639	3738		2783	4488	3544	3245		2135	3247	6444	5616		2717	3066	6508	6727
Pos	1138	752.726	17.0018	1	115	183	90	98		1232	1517	1891	1648		1340	1442	1655	1384		1626	2875	1289	1208		3298	3156	3322	2816		2184	2414	2539	2577
Pos	1171	654.616	15.7071	1	1041	927	925	2741		1543	1469	2581	2158		1460	2192	2052	1707		1693	2623	1945	1631		1680	2270	3174	2897		1653	1930	3110	2984
Pos	1242	714.616	15.2897	1	1539	1552	1601	2013		847	979	1452	1717		926	1071	1139	1117		983	1727	1494	1457		1277	2023	2886	2462		1067	1378	2357	2184
Pos	1291	780.755	17.2531	1	89	109	40	57		1100	1269	1312	1248		1118	1331	1106	983		1377	2215	1093	927		2714	2683	2438	2310		2078	2136	2167	2286
Pos	1466	696.664	16.3567	1	455	406	418	797		1072	1049	1272	1326		988	1081	996	1156		1438	2064	1251	1167		1486	2250	2101	1888		1762	1857	1959	1781
Pos	1573	782.773	17.4985	1	46	26	38	40		230	871	806	232		1453	428	1200	1041		1097	617	464	758		2031	1466	474	1393		896	1113	567	743
Pos	2069	664.601	15.1982	1	247	609	491	1230		595	507	906	910		565	709	858	682		693	940	714	760		519	654	1178	1158		702	717	1195	1309
Pos	2134	688.602	15.0155	1	726	649	659	1154		488	346	961	696		415	721	610	804		575	868	634	535		293	453	1151	839		519	579	1168	1149
Pos	2186	698.677	16.6964	1	59	79	70	156		781	644	784	782		581	759	670	748		723	727	526	476		984	1122	1083	914		560	520	482	356
Pos	2281	724.695	16.7054	1	61	154	93	287		381	425	528	583		548	588	364	466		462	750	450	400		998	1048	999	842		707	846	826	906
Pos	2348	654.613	15.8839	1	212	316	326	425		554	781	732	612		603	628	676	679		664	839	573	450		987	994	746	790		541	439	702	624
Pos	2358	652.599	15.433	1	231	202	188	514		360	290	389	271		285	355	343	315		432	946	427	317		747	987	890	741		661	899	879	670
Pos	2531	694.647	16.0653	1	583	508	323	494		334	263	290	379		235	422	263	235		406	675	388	437		474	681	570	518		498	664	623	871
Pos	2578	626.583	15.3474	1	32	43	37	107		424	553	533	382		382	648	395	257		520	682	307	379		658	837	710	622		465	675	405	334
Pos	2741	778.741	17.0471	1	0	0	0	0		425	353	503	445		378	342	405	390		497	599	285	383		590	744	680	556		735	592	536	635
Pos	2984	726.71	17.0062	1	21	0	38	0		293	389	285	415		380	509	345	468		286	459	200	241		443	509	640	579		200	215	217	224
Pos	3109	750.71	16.771	1	0	52	0	47		214	424	337	349		309	293	248	367		362	374	231	252		511	591	593	522		401	376	400	419
Pos	4422	776.725	16.8563	1	0	0	0	0		84	62	90	87		48	94	66	68		107	104	107	94		122	309	299	205		225	179	214	145
Pos	5348	748.694	16.5532	1	0	0	0	0		40	53	47	211		48	0	71	27		31	158	28	25		110	172	178	144		77	103	77	113
Pos	958	682.647	16.0532	1	654	206	766	873		1424	1771	1352	1434		1783	2337	1242	1109		2614	4373	1339	1139		975	1186	1176	1178		2684	3542	2303	2224
Pos	967	794.772	17.3113	1	36	56	78	21		1656	1626	1490	1411		1526	1894	1225	1075		2353	2997	887	886		1343	1289	1137	1144		3480	4298	2575	2443
Pos	1000	656.631	16.0241	1	309	274	400	849		2713	2183	2348	2103		2464	3159	2386	2322		3146	4040	1407	1427		1531	1654	2015	1963		2167	2544	2389	2311
Pos	1193	766.74	17.069	1	0	46	101	0		1095	1243	1334	1143		1166	1353	868	969		2053	2878	704	909		948	929	914	908		2786	3097	1923	1944
Pos	1714	768.756	17.3283	1	0	79	70	47		713	1111	796	905		1345	1083	809	853		1448	1477	507	548		740	732	278	564		1629	1761	965	767
Pos	3641	740.725	17.0748	1	0	0	0	0		324	399	188	194		237	268	183	214		275	433	128	142		139	125	113	191		277	278	239	165
Pos	3961	806.772	17.2855	1	0	0	0	0		118	143	161	226		119	258	69	81		201	141	139	118		183	374	161	363		207	366	293	240
Pos	2065	696.664	16.1559	1	84	161	37	222		589	540	426	495		635	961	548	356		917	988	168	224		482	480	355	255		1041	1234	730	603
Pos	407	404.385	7.70228	1	1215	766	1203	988		9431	10438	14049	11138		10802	10720	7951	10887		7524	6646	7570	9545		10113	12040	13352	11421		11213	8828	15099	13809
Neg	268	465.302	6.04529	-1	2162	1918	5738	1665		1893	2395	2941	2631		1609	2439	2341	2581		1402	2394	1628	1641		2820	6752	4393	4752		2813	2559	4185	4186
Pos	1821	566.439	6.70194	1	216	140	286	210		1268	1172	1574	1341		992	1221	1355	1407		1468	986	667	605		819	979	1351	1378		849	986	1321	1483
Pos	3177	594.471	6.95343	3	264	245	163	233		81	27	136	69		16	45	178	52		32	46	56	67		571	30	181	109		33	42	131	136
Neg	3	255.233	5.37235	-1	141955	121430	195252	128810		606585	615845	826133	917746		515915	829994	720092	617655		430637	633073	547932	534549		358980	429562	633891	508059		351774	454229	516308	585644
Neg	6	283.265	6.02398	-1	186836	144646	213340	146363		279661	294072	365015	444421		262987	364247	380406	358801		241469	315615	339725	350746		205805	298770	358519	329657		204118	220801	279973	252861
Neg	7	281.249	5.53749	-1	6733	5680	8391	5121		263670	295182	396521	298706		277608	401204	271552	247298		202125	326502	135886	127778		132245	195557	323621	335965		213368	275547	339414	395525
Neg	23	253.217	4.83272	-1	984	732	1999	856		56402	72894	88956	91908		62044	99422	63925	78978		53985	113866	53117	51146		64927	67292	142223	155886		85896	105629	140717	136699
Neg	130	279.232	5.08763	-1	3050	2839	2938	2066		6175	8121	12676	12301		8046	9741	9063	10516		4578	8470	6722	5135		5859	7506	20807	23544		7767	10252	23359	22487
Neg	139	339.326	7.09787	-1	899	636	1261	513		4055	3517	5345	5734		3421	5348	4290	4414		3269	5183	2953	3056		1518	20129	3355	2594		1913	2388	3693	2464
Neg	155	311.294	6.59106	-1	2686	2453	3213	2515		12625	12462	15793	15406		11597	16161	12000	11708		9039	12787	7520	7799		4409	8475	8024	6954		5376	6443	7619	7241
Neg	158	309.278	6.12075	-1	829	928	775	618		8657	9314	14504	13011		7773	11382	10436	8673		7452	11792	4619	6119		3415	4944	11447	9933		5528	6400	12273	15609
Neg	163	365.341	7.11995	-1	113	215	582	155		8264	8224	12284	13147		6364	11289	9357	9366		8501	14505	6461	6330		3119	4065	6882	5955		6797	7223	12728	12620
Neg	181	303.231	5.04888	-1	9411	6114	6229	5314		2993	3365	11404	11079		3587	6717	8862	8703		1956	4912	5297	4363		793	1151	5799	4045		1132	979	11729	8798
Neg	189	367.356	7.60876	-1	703	863	2007	573		7932	9214	10833	11097		7435	11243	9019	8606		6130	9128	5246	5146		3473	6063	4018	5837		5047	5841	6184	6244
Neg	217	337.31	6.64397	-1	516	284	406	461		5917	6532	9171	7103		5951	7263	7148	5321		5300	7697	3841	4405		1762	2830	4566	4107		3860	4899	7018	8420
Neg	228	393.371	7.61911	-1	35	66	138	85		3511	4584	5874	5883		3703	5293	4435	4769		4266	6868	3602	3301		2568	3239	3915	3973		4865	6228	8573	7180
Neg	233	327.231	4.93946	-1	4716	2531	2672	2544		2416	2869	5674	5860		2452	4989	4343	4473		2282	3842	3110	2855		439	989	8379	7433		503	779	7196	7305
Neg	243	395.388	8.22888	-1	163	430	714	279		6646	7953	7004	7588		5664	7772	6277	5778		4219	4746	2778	2971		2900	3776	4573	3814		3937	4277	3746	4474
Neg	260	329.247	5.24917	-1	2264	853	1530	1525		584	2682	5040	4228		2795	3770	3797	3743		1596	2356	2198	1619		230	469	5236	5269		356	513	6871	7050
Neg	302	267.232	5.19664	-1	117	280	625	136		2873	2863	4066	2831		3600	4605	2922	2758		2815	3986	1948	1775		2037	3045	4440	5763		2346	2896	3859	4665
Neg	305	307.263	5.72306	-1	1695	1193	1251	1339		1207	2124	4304	3922		1846	2058	2979	2801		1275	2146	1905	1448		524	556	3893	4237		714	867	4118	5738
Neg	329	269.247	5.71194	-1	1154	1207	2100	1148		3270	3439	4945	5019		3662	5073	3990	3896		2893	4137	3486	3900		1824	3303	3672	4823		2267	2751	2292	3647
Neg	350	305.247	5.36081	-1	1114	994	800	989		1429	1810	4576	3414		2021	2821	3095	2924		1119	2227	1775	1633		317	313	2482	2350		356	314	3965	3865
Neg	682	363.324	6.78528	-1	52	67	105	57		607	912	1215	1264		639	1023	951	917		662	1208	752	556		428	738	867	1013		946	630	1254	1547
Neg	779	297.279	6.28133	-1	213	254	110	61		665	851	981	916		634	1323	678	409		349	880	178	126		120	1142	837	1242		113	798	146	359
Neg	810	421.402	8.22276	-1	0	0	67	0		310	354	1237	770		186	864	321	293		346	501	206	154		146	352	173	218		344	384	428	614
Neg	882	335.293	6.27986	-1	231	94	221	68		245	333	494	470		308	379	303	386		233	430	236	283		178	294	582	1112		211	379	616	1006
Neg	890	277.216	4.66463	-1	72	160	118	168		425	295	456	407		365	507	499	294		218	407	309	224		163	380	942	1096		178	441	773	1014
Neg	1006	301.216	4.64227	-1	128	243	178	164		80	368	846	839		214	524	774	567		196	373	403	510		94	130	377	304		151	65	934	814
Neg	1096	333.278	5.94045	-1	68	82	85	76		355	263	515	706		303	516	402	466		358	465	249	236		206	223	754	859		307	248	702	673
Neg	1201	379.356	7.35853	-1	0	0	25	0		337	513	595	391		415	458	442	387		449	703	477	310		279	329	399	375		470	525	777	556
Neg	1208	351.325	6.8845	-1	0	0	29	0		463	514	644	771		457	739	651	654		574	746	499	341		203	318	502	487		419	543	842	741
Neg	1343	353.341	7.34706	-1	264	154	413	348		404	521	682	447		357	536	489	376		345	691	433	433		252	676	240	411		402	404	542	471
Neg	1488	423.418	8.96113	-1	72	56	110	42		409	459	603	602		420	513	378	337		392	361	116	131		292	452	345	305		341	319	380	195
Neg	1633	381.372	7.90972	-1	365	291	424	147		470	400	462	526		405	516	371	424		434	450	517	511		205	491	292	545		457	407	421	551
Neg	1801	325.31	6.85437	-1	125	154	220	210		229	398	239	467		362	366	282	254		183	296	284	263		160	494	244	159		142	230	209	376
Neg	1960	305.247	5.23697	-1	56	36	31	49		106	181	266	270		34	209	289	32		155	455	110	383		120	180	189	44		215	316	340	292
Neg	2182	409.403	8.58599	-1	42	33	67	21		54	69	121	97		75	196	108	82		44	207	61	201		90	221	68	409		188	133	53	41
Neg	2209	407.386	7.90642	-1	0	0	0	0		118	192	231	168		113	162	185	153		405	211	106	110		131	160	201	173		235	147	330	172
Neg	2897	477.466	9.77257	-2	312	42	52	21		23	36	0	48		38	99	0	0		52	53	21	38		21	48	0	0		36	63	39	43
Pos	449	400.34	4.86574	1	5997	5101	5078	7831		12114	10480	4377	5123		10546	12850	3555	4715		9550	8951	2527	2155		8023	8486	4860	3559		7509	7272	4966	5094
Pos	975	428.37	5.5037	1	2783	2681	1261	1802		3476	3546	1660	1258		3395	4231	1647	1604		2026	1809	610	688		2379	1786	1561	1360		1218	1401	765	956
Pos	1491	426.356	5.02135	1	1199	1131	1370	2210		1308	1103	353	255		1294	820	262	441		1840	1317	313	353		1980	1731	526	790		1706	1711	627	698
Neg	757	362.235	4.6294	-1	16	11	48	72		860	1042	925	923		720	1363	826	758		580	827	422	325		290	322	175	129		350	437	466	591
Neg	892	388.25	4.78572	-1	37	39	67	11		692	668	607	447		729	1095	404	320		583	659	362	258		206	253	177	160		510	566	528	326
Neg	2415	360.22	4.13081	-1	11	0	11	11		223	336	243	128		163	258	172	133		245	369	81	130		227	272	61	140		265	340	196	153
Pos	173	812.655	12.968	1	14627	11584	12503	12898		31212	37943	62633	56707		29809	42152	43995	44003		22988	34913	26728	25545		21633	26040	52891	49455		26585	30965	52314	55061
Pos	338	814.669	11.7755	1	1848	1961	1490	1433		8459	7542	9207	8476		7715	12271	9991	10279		4778	9599	3921	3000		9399	12602	20241	16204		8532	10888	14779	11930
Pos	391	880.718	14.4067	1	1731	1971	1541	1883		10215	11865	16503	16105		7287	10521	11442	11829		7348	12296	7679	8018		5477	6837	12633	12295		6566	7449	12675	13865
Pos	477	429.37	7.2573	1	956	2500	1583	1717		7133	7852	9038	8377		6088	9795	8391	8165		4572	5062	4594	5020		7618	9578	11815	9153		9128	9661	11300	10990
Pos	14	391.284	6.53374	1	509528	515302	376074	468098		650992	662287	692457	707285		539061	735702	725766	668954		611970	588142	558319	581404		685468	711621	1012383	855324		716942	654580	783036	825668
Pos	290	279.158	4.12399	1	25921	24724	26732	25225		25405	25071	24284	26365		26527	24427	25518	25740		25925	24119	26218	24768		25284	26679	24253	25687		24935	25312	23974	25094
Pos	994	419.313	6.96197	1	4249	3584	3779	3579		3791	3548	3243	3479		4073	3521	3564	3188		3453	3742	3225	3651		3217	3803	2855	3044		3349	3814	3434	3152
Neg	10	396.347	6.80694	-1	90709	12962	99370	52102		89358	150421	51057	105859		125308	21133	148157	63274		36972	151019	209370	82203		47858	233918	64278	195526		73033	24822	128876	275108
Neg	18	589.555	8.05689	-1	115982	121704	113466	106091		150803	152179	158073	158125		144784	159863	150977	155659		136279	154009	145520	144513		152465	152775	163775	175465		149924	160690	163151	169221
Neg	117	796.653	7.63173	-1	20192	19047	22747	22513		12559	12460	11273	10978		14525	10098	12186	11860		14045	10786	14204	14061		12266	11496	7333	8218		11598	12144	9430	9015
Neg	101	587.405	5.17291	-1	30933	36113	25633	32678		34484	34457	32835	27102		32876	28871	32285	27122		33334	26556	32594	33824		35305	32099	29362	28861		30335	31181	32381	25926
Neg	351	587.404	5.04655	-2	4569	4247	4281	4172		3906	3871	3265	4461		3938	4022	3896	3890		4170	4802	3813	4265		4508	3748	3286	4211		4010	3301	3794	4041
Neg	51	485.337	5.25334	-1	82644	72456	77528	77077		65207	60119	54241	72877		72709	73222	64712	70260		72972	72902	61285	66140		66724	65094	65912	67300		68212	57138	59672	65680
Neg	236	485.335	5.13207	-1	8039	7311	8220	7891		7056	7816	6760	7651		7665	8521	8069	8176		8278	7963	7908	6907		6665	6946	8224	7866		7019	8178	7031	8224
Neg	40	422.349	5.91239	-1	107961	100257	99286	97488		94264	92918	82838	87470		78333	87724	80997	88456		84521	94861	89990	91247		90954	93387	77779	93666		94168	79869	90839	86544
Neg	125	811.619	7.91477	-1	18386	18860	18291	18585		12761	12015	9518	10709		13162	10805	10910	11124		12873	10947	14102	15777		12699	11264	8051	8467		12568	9937	9733	9157
Neg	91	709.551	8.05194	-1	26978	28985	29940	30302		18020	16524	13393	15561		18545	15514	15206	16505		21910	17964	20505	22202		17434	14809	10944	11226		18428	14477	13374	12963
Neg	58	740.546	7.27895	-1	72620	74883	68027	70227		50564	51460	44525	47076		48540	43302	45915	46217		51038	48998	56845	54733		49287	45123	35394	39628		46807	43546	41034	39728
Neg	66	828.562	7.17811	-1	54962	51749	59995	58699		37834	36181	33057	37169		43429	37584	36461	37609		40038	34877	37498	38768		34408	30503	27386	25020		35469	36881	27599	28003
Neg	83	753.541	7.19189	-1	46014	49013	48161	44085		33793	32722	26957	25820		32572	27336	31236	27393		34248	30378	36639	35888		30417	29607	18906	22208		24217	29409	22681	17391
Pos	83	605.584	9.50843	1	115433	112355	112418	97287		90468	92407	81759	74749		98995	84347	85068	79618		98616	93796	95293	90760		96640	96683	65041	57624		82725	80674	54696	62286
Pos	47	829.799	15.5382	1	256819	250821	256565	249317		191083	226241	205723	207792		208844	211637	209328	203494		204733	206146	223179	222657		219510	229712	218135	195175		210508	224278	206810	197902
Pos	75	675.677	15.9317	1	142694	139753	135574	140465		119211	116875	109876	107822		111464	114087	114240	117174		111287	114838	117371	124607		115061	118272	101985	104414		106301	112181	105476	99968

## Sheet: Metabolome_RawData
analysis No.	15	9	7	13	6	8	19	4	14	10	18	20	1	5	3	22	23	16	2	12	11	24	17	21	25
sample ID	01	02	03	04	05	06	07	08	09	10	11	12	13	14	15	16	17	18	19	20	21	22	23	24	Blank
sample name	naïve n=1	Th0 n=1	Th1 n=1	Th2 n=1	Th17 n=1	Treg n=1	naïve n=2	Th0 n=2	Th1 n=2	Th2 n=2	Th17 n=2	Treg n=2	naïve n=3	Th0 n=3	Th1 n=3	Th2 n=3	Th17 n=3	Treg n=3	naïve n=4	Th0 n=4	Th1 n=4	Th2 n=4	Th17 n=4	Treg n=4	Blank
class	naïve	Th0	Th1	Th2	Th17	Treg	naïve	Th0	Th1	Th2	Th17	Treg	naïve	Th0	Th1	Th2	Th17	Treg	naïve	Th0	Th1	Th2	Th17	Treg
Pyruvic acid-meto-TMS	20570	7397	8951	7513	13943	7454	16344	3964	6637	8423	7713	13748	9449	6445	3608	6474	16100	10241	10192	6100	8780	4670	9707	9329	0
Lactic acid-2TMS	2349572	1264467	1446218	4749758	1267840	1095970	819411	869210	238256	1277178	2055500	3156276	787500	922383	1005942	1582151	2908652	1385019	1023420	1313107	806511	1234517	1397973	1536156	896288
Glycolic acid-2TMS	16057	10052	12149	14001	8780	9272	7895	8579	4156	13062	18099	11531	7448	6818	9324	8520	17287	7475	7429	8796	8851	12121	8310	11869	7243
Alanine-2TMS	202115	280956	391607	287367	817374	464619	171849	382941	441305	371997	1030187	635519	84520	303729	354783	260095	763493	544431	77867	287737	252330	289986	700223	595853	0
FAME8	729360	697575	710173	679862	714068	700685	706108	675608	690945	676434	709689	713627	697023	735082	674425	709916	720178	710793	706828	697009	725497	708395	727191	708800	676547
Valine-2TMS	64978	85868	112222	132181	115471	105076	120536	97620	116456	139034	157079	134183	47244	128126	138813	117042	173511	137119	65580	124027	118538	130121	163723	142969	13745
Urea-2TMS	71643	24233	26309	154072	41993	27954	78952	29246	15322	28142	31764	35152	26902	24151	73672	41204	178292	61613	38837	25555	43395	27721	45086	31634	0
Glycerol-3TMS	438222	389178	353991	488013	299507	237694	324011	268845	317803	329657	374668	300525	269983	335074	284467	254151	402232	314387	300707	303703	348997	199307	346144	312328	112095
Leucine-2TMS	88075	88611	114788	112888	111884	117989	168155	97354	124722	147872	155165	128411	62209	163227	155696	119991	202744	157815	94108	137440	115736	144522	179039	169535	0
Phosphoric acid-3TMS	2824428	4231652	4417631	3900867	5230212	2427601	4165120	4107040	5264116	2605671	4488230	4789665	4077879	4673173	4219702	3972764	5006896	4769664	2752421	4530123	4180595	1238735	5668791	4711452	54047
Isoleucine-2TMS	73437	45528	62117	65382	65935	55288	160790	48695	66987	75183	90852	68910	53690	78194	84543	62523	105225	77711	83204	71562	65843	74940	99990	86138	7129
Succinic acid-2TMS	19241	14431	20053	9392	10705	9729	13615	10677	15180	17617	22546	10624	10957	13784	16246	8961	12715	14207	5535	12313	12292	12813	12540	24880	5635
Proline-2TMS	192048	1410387	2101964	1192065	3179355	2703075	847266	1894763	2837961	1549501	3351476	3547751	166120	875253	1272734	468494	1569184	1360030	176126	789348	465629	790361	1577417	1349679	0
Glycine-3TMS	63228	428392	534447	401342	662812	659822	66102	511246	651980	452994	745278	954586	43533	307610	365791	188243	482567	476879	52538	259757	188002	198389	493426	490747	0
FAME10	1015255	994849	998468	954362	1000686	974587	969428	945465	961003	949574	1010499	1005201	969041	1026589	942835	978019	1005685	996184	988416	976828	1016088	988701	1006815	1012513	912161
Fumaric acid-2TMS	9209	8570	9546	10114	22486	8375	10621	8765	11912	10063	23955	15905	9428	9717	13068	12924	50914	31742	9014	9222	14446	8136	54511	22672	0
Uracil-2TMS	19300	24695	24096	17086	33786	17090	14209	15887	14156	16503	37474	33292	14196	19979	15985	24399	53606	24323	16402	22765	28144	19159	44850	30282	5866
Serine-3TMS	7637	6661	6729	6346	14170	10656	13575	6809	7615	6795	14619	13989	5195	5945	5927	4733	10546	9598	5772	4533	5447	4251	9165	9344	0
Threonine-3TMS	5182	16374	19265	19808	36863	25344	8919	18403	22133	22351	42537	34838	3663	16535	18891	11200	36999	19289	4543	13030	13647	11809	38506	20125	0
3-Aminopropanoic acid-3TMS	3027	231285	249665	225855	341813	332615	3822	258320	302013	264110	396295	458949	3506	136895	157034	70466	238937	214618	2452	117522	70034	95422	257242	215936	0
Malic acid-3TMS	30270	6891	8014	15933	36770	5112	100382	8711	9866	7733	22661	9773	20401	10660	13966	9183	35673	25343	18427	9341	11875	5963	38570	21495	0
Niacinamide-TMS	15686	50004	51998	54000	72794	67786	12816	53437	57583	47528	95592	103586	11913	76532	72397	59698	133659	99691	9813	65397	60302	31627	141584	100420	0
Aspartic acid-3TMS	931797	2061786	1862570	2138331	1082106	821992	1074170	2241294	2193923	2579005	1580036	1237699	733198	2316416	2495432	2075180	1623418	1554413	828436	2060610	2082602	1254733	1753667	1691786	3112
FAME12	1159175	1169436	1157732	1109102	1155834	1127807	1125758	1104602	1127731	1111095	1161871	1178733	1124646	1192203	1108546	1138740	1177176	1147721	1139163	1129718	1202008	1148744	1177454	1172154	1058563
Methionine-2TMS	2091	2022	2939	2002	2118	883	2071	1013	2845	2048	2275	2322	2297	3150	2734	2427	4222	3625	1417	3344	3167	3037	4106	4169	0
4-Hydroxyproline-3TMS	21288	158822	201735	219856	43948	100334	41656	190208	259118	283622	51194	130611	16010	180900	222075	125876	51195	129376	19113	154778	129848	130090	53542	121600	0
Cytosine-2TMS	6800	13088	9458	7227	14763	5479	4805	7101	8707	4198	17038	20236	4714	10156	8875	14342	39971	21680	3295	14160	24118	6113	14992	15057	0
5-Oxoproline-2TMS	488286	529841	547798	401087	930791	511707	792688	602377	634216	407745	1168454	728555	378485	770572	746097	603010	1175202	960641	511640	660379	600875	421341	1190095	986392	14746
4-Aminobutyric acid-3TMS	983	31846	39394	44142	46772	29131	6158	39505	45419	51892	54638	48989	1902	28489	32215	20588	50955	34242	1537	23317	20366	20521	56788	35289	0
Cysteine-3TMS	10753	54067	74046	71214	50752	8139	11434	25296	95068	11992	57024	90364	6849	82241	27878	53882	107144	102030	3448	77336	68086	4691	61542	85759	0
2-Ketoglutaric acid-meto-2TMS	0	0	0	0	0	0	0	0	0	0	0	0	0	0	0	0	0	0	0	0	0	0	0	0	0
Glutamic acid-3TMS	29677	21393	18012	13439	64728	19708	42285	22284	23704	15787	75052	31125	28857	28662	42089	20514	43995	53823	28138	26341	19767	24350	50058	55153	0
Hypotaurine-3TMS	15002	220197	235514	201122	186407	0	0	11653	276442	0	31081	300949	10615	123255	0	13084	187635	187755	0	117543	61974	0	6805	192762	0
Phenylalanine-2TMS	8930	17985	23413	19760	24788	20294	22898	19797	27047	24569	27762	26633	6323	29343	28078	21733	42027	31210	10271	24502	21238	22732	40317	33254	0
Asparagine-3TMS	6193	8024	11900	8670	25015	19272	14903	12778	16945	10767	27596	28350	4727	11070	15210	6922	16717	19348	5840	8889	6365	6064	19445	16756	0
Taurine-3TMS	747822	2052914	2302810	2127386	2061415	2235728	753235	2362013	2595233	2411240	2496967	3093397	549282	915197	1199064	477153	1551591	1438870	546525	816946	512915	754309	1663789	1341560	0
FAME14	1169771	1164144	1160130	1101928	1155927	1135868	1118898	1095938	1109069	1104153	1165778	1168985	1130576	1183832	1092027	1133271	1188968	1163675	1129267	1151411	1184750	1154576	1183003	1164637	1052830
Aconitic acid-3TMS	0	0	0	0	0	0	0	0	0	0	0	0	0	0	0	0	0	0	0	0	0	0	0	0	0
Orotic acid-3TMS	0	29903	30219	66536	62177	48673	0	27640	35176	24893	79745	84608	0	21042	36874	39053	188709	90172	0	19341	38073	10513	185328	85484	0
Glycerol 3-phosphate-4TMS	58792	37917	44185	40052	39338	15280	48871	45503	53786	23421	47856	39283	39245	11625	8883	9769	20388	13192	37143	8704	11005	3398	18908	9639	0
Putrescine-4TMS	1131	19023	27623	9785	23737	562794	1891	72023	37025	660290	42037	17250	1124	12669	64905	4153	66671	12354	908	22814	7538	560989	69067	10852	0
Glutamine-3TMS	49805	4579	6918	3583	4379	4712	279069	4867	6538	4190	6795	3816	40486	8263	7289	3757	4357	5153	78562	6722	3818	5927	6454	7427	0
O-Phosphoethanolamine-4TMS	73680	0	0	0	0	0	67283	0	0	0	0	0	57593	0	0	0	0	0	54741	0	0	0	0	0	0
Isocitric acid-4TMS	0	0	0	0	0	0	0	0	0	0	0	0	0	0	0	0	0	0	0	0	0	0	0	0	0
Citric acid-4TMS	11778	7989	6385	6636	27289	6752	223922	7746	7881	4646	19949	15923	6308	7388	8285	6557	24523	19682	9830	7394	10646	2091	21728	15228	0
Ornithine-4TMS	2514	3031	3449	2852	5550	2927	5508	4185	4496	4086	6819	4170	1328	1989	3581	1951	3139	1820	2023	2707	1647	1980	2740	1628	0
Fructose-meto-5TMS(1)	0	0	0	0	12640	0	170349	0	0	0	0	0	0	0	0	0	0	0	0	0	0	0	0	0	0
Adenine-2TMS	52335	143116	159981	104963	132404	102238	63560	148347	185976	139767	187992	162405	43963	123100	142817	112193	176576	117912	43052	116685	107171	97900	193434	131454	22524
Glucose-meto-5TMS(1)	6076	0	0	0	0	0	122839	0	0	0	0	0	0	0	0	0	0	0	0	0	0	0	0	0	0
FAME16	1143748	1146205	1148456	1101859	1165633	1109451	1145140	1091732	1083196	1080916	1160772	1153485	1109491	1147240	1081642	1116168	1166608	1130643	1117376	1130998	1169980	1127489	1179739	1161074	1014843
Lysine-4TMS	9018	20253	22195	19352	40069	28781	18975	26112	27538	30340	44590	34511	7793	21274	21522	13983	33745	20426	8632	18536	15102	13354	35086	24121	0
Tyrosine-3TMS	22582	30711	38006	33432	37679	34459	55367	33986	48304	42434	48162	45763	20199	49767	47803	36600	65981	51667	28391	43702	37368	35417	63398	57209	0
Palmitic acid-TMS	506277	546004	540396	501726	519470	259367	520787	381716	528054	352122	559225	545681	548257	492751	429795	514165	624563	475736	469559	443753	527890	313964	533557	506169	110043
FAME18	1111285	1111244	1119701	1046603	1106736	1087809	1071172	1050656	1046794	1038109	1126536	1133577	1081601	1119474	1055495	1095512	1123245	1108471	1087254	1107117	1152353	1101672	1122313	1122486	965930
Inositol-6TMS(2)	288795	146778	119959	117759	27770	66920	267648	153518	147985	137598	29211	103130	202539	156103	120703	100531	43939	81112	206194	144744	113773	65998	43809	88538	0
Guanine-3TMS	7026	29279	28441	16133	31760	26201	5954	24840	30511	17404	38869	50491	4913	20357	22928	18385	59136	60488	3979	20008	23657	15755	54420	43653	1899
Stearic acid-TMS	368416	441542	425643	399812	431210	255908	392400	323533	412278	305672	447644	421482	429136	365147	418735	353650	424364	359917	422437	355615	436938	355807	417951	374445	165992
Spermidine-5TMS	0	11184	0	12217	11251	709795	0	0	4464	1301848	0	21416	0	0	0	4567	37927	24130	0	0	13274	440099	17315	0	0
FAME20	1076502	1115554	1124742	1063126	1091410	1071771	1036695	1059504	1041737	1028776	1126937	1128956	1059549	1101699	1030884	1084055	1136951	1102276	1089814	1092572	1150023	1111004	1099208	1103134	905047
FAME22	1035951	1024914	1044667	980360	1006014	999025	973632	993995	963185	970920	1061890	1049656	976458	1026369	982248	1012157	1042358	1019744	1005361	1008277	1079452	1051476	1034199	1043481	843432
Inosine-4TMS	162	2421	5184	1026	23764	133605	44	3591	6451	1992	36698	213351	34	1971	2461	139	100638	271084	26	1694	335	1234	107810	190523	0
Sucrose-8TMS	13874	4887	3360	3391	284520	4089	3010963	3373	2170	5270	4210	3941	3612	2111	4014	1646	5819	2908	2847	1973	4818	2784	2123	4031	0
FAME24	932712	930677	931936	880994	921807	916602	888682	888659	867430	872675	991028	969722	890139	921640	879905	923254	948896	916310	902541	923610	989510	920496	951121	951585	731164
Uridine monophosphate-5TMS	0	25493	29831	29020	45783	0	5018	24758	36878	0	70493	49078	0	33294	21565	22477	77130	32994	0	30789	32001	0	63937	33555	0
Adenosine monophosphate-5TMS	9556	73257	88648	70685	70327	14821	13323	70422	117121	6936	129636	86001	4747	98637	73400	61907	173638	74752	8100	77664	100337	4998	165089	97267	0

## Sheet: Metabolome_Figure
Figure 1,b, c									Figure 1d
	Naïve	Th0	Th1	Th2	Th17	iTreg			class	3-Aminopropanoic acid-3TMS
Serine	0	-0.313867	-0.323296	-0.540361	0.591805	0.437731			naïve	3027	3822	3506	2452
Glycine	0	2.7411	3.19878	2.46088	3.40285	3.51792			Th0	231285	258320	136895	117522
Cysteine	0	2.87917	3.03006	1.87258	2.5437	3.25983			Th1	249665	302013	157034	70034
G3P	0	-0.826984	-0.643026	-1.26389	-0.541068	-1.85671			Th2	225855	264110	70466	95422
Lactate	0	0.317076	0.309039	0.638212	1.12139	0.610926			Th17	341813	396295	238937	257242
Lysine	0	1.34486	1.48561	1.183	2.17763	1.66838			iTreg	332615	458949	214618	215936
Leucine	0	0.417439	0.487767	0.527674	0.974424	0.655028
Threonine	0	1.93812	2.1707	1.86795	3.11705	2.47984
Alanine	0	1.11688	1.56195	1.10627	2.62613	2.14225
Glutamine	0	-0.227837	-0.495358	-0.641297	1.01678	0.467659
Glutamate	0	-3.20381	-3.02475	-3.68862	-3.35598	-3.28737			Figure 5d
Proline	0	2.80242	3.22873	2.4894	3.76387	3.65283			class	3-KetoSphingoshine
Aspartate	0	1.28276	1.33966	1.34403	0.889585	0.744836			Th1	0.886243	1.37804	1.26138	1.0846
Asparagine	0	0.867013	1.39412	0.536878	1.98987	1.78911			Th2	0.365618	0.828823	0.679159	0.463274
Phenylalanine	0	1.42877	1.55169	1.43535	1.98674	1.83543			Th17	0.0533906	0.079753	0.0462715	0.0366591
Tyrosine	0	0.736996	0.853602	0.640015	1.18136	1.11949			iTreg	0.217318	0.216424	0.19675	0.127434
Succinate	0	-0.112432	0.23261	-0.259999	-0.284944	0.0250359
Fumarate	0	-0.0234308	0.511769	0.130329	2.04224	1.34649
Pyruvate	0	-1.08869	-0.799554	-0.920383	-0.252832	-0.348287
Malate	0	-1.2669	-1.07529	-1.24709	0.683989	-0.577842
Citrate	0	-0.286483	-0.058207	-0.64597	1.32857	0.864603

## Sheet: Lipidomics_Composition
Figure 2a
number of Lipid
	Cholesterol	FreeFattyAcid	Glycerol Lipid	LysoPhosphoLipd	PhosphoLipid	SphingoLipid
	27	37	132	66	196	109
Figure 2d
number of DE Lipid
		Up	Down
	Th0	504	12
	Th1	504	13
	Th2	487	22
	Th17	522	9
	Treg	511	11
Figure 2f
Lipid_Compositon
		Naïve	Th0	Th1	Th2	Th17	iTreg
	Phos	788054	3.34785e+06	3.33956e+06	2.66416e+06	3.95573e+06	3.81922e+06
	Free	363297	1.60427e+06	1.5049e+06	1202292	1.22753e+06	1247307
	Gly	257510	2308661	2.30754e+06	1.68859e+06	2.01123e+06	2.02978e+06
	Sphingo	81248	487172	519104	321294	678168	574632
	Choresterol	46631	89269	84875.5	89892	149812	119942
	Lyso	16753.2	261698	236515	116307	233466	253785
Figure 2g
Lipid_Compositon_Gly
		CmpE	MG	TG	DG
	Naive	0.472312	0.784727	26.2157	72.5273
	Th0	0.330267	0.630734	54.3902	44.6488
	Th1	0.341219	0.567022	52.2518	46.84
	Th2	0.558616	0.219117	57.1053	42.117
	Th17	0.29441	0.294497	44.8812	54.5299
	Treg	0.60275	0.746042	51.0431	47.6081
Figure 2h
Lipid_Compositon_Cho
		Cholesterol Derivative	ChE
	Naive	8.8498	91.1502
	Th0	16.879	83.121
	Th1	15.9955	84.0045
	Th2	11.7018	88.2982
	Th17	11.7097	88.2903
	Treg	14.0341	85.9659
Figure 2i
Lipid_Compositon_Phos
		PA	CL	PG	PS	PI	PE	PC
	Naive	0.110081	0.480329	0.574993	11.0927	23.2007	26.9898	37.5464
	Th0	0.309945	1.42265	3.05727	6.50538	27.9088	14.8109	45.9798
	Th1	0.394326	1.28924	3.39216	6.52207	27.3954	14.3633	46.6373
	Th2	0.248015	1.39627	3.12295	5.98929	28.2901	15.1245	45.8239
	Th17	0.355055	1.23136	3.78217	8.24032	26.0118	14.1717	46.1959
	Treg	0.214258	1.41747	3.20336	7.54445	27.3232	14.0298	46.2631
Figure 2j
Lipid_Compositon_LysoPhos
		LPG	LPS	BMP	LPI	LPE	LPC
	Naive	0.705833	2.50101	2.29358	7.82982	33.6636	53.0061
	Th0	1.76902	1.33866	5.73809	37.6573	22.7546	30.7423
	Th1	2.00283	1.52982	5.92309	36.3867	22.192	31.9656
	Th2	2.40849	1.71657	9.60344	39.3127	23.5224	23.4364
	Th17	2.48055	2.30858	10.0451	30.6511	25.0128	29.5017
	Treg	1.84802	2.08208	7.34361	27.7732	26.7369	34.2162
Figure 2k
Lipid_Compositon_Sphingo
		GM3	GM2	GA1	Sph	GalGalNAcGM1b	GM1	GD1	Cer	HEXCer	SM
	Naive	0.021539	0.0249237	0.376317	0.81602	0.821251	0.928946	4.1921	8.34421	26.0973	57.9642
	Th0	0.0812855	0.215017	0.921544	1.77458	1.83975	7.0996	4.52299	42.2625	22.0666	15.8438
	Th1	0.0865915	0.223895	0.99638	1.64148	1.95139	7.68521	3.99766	42.579	21.6075	15.6485
	Th2	0.1315	0.438618	1.25625	2.44535	2.31331	8.16403	6.73831	37.9633	18.4404	17.8644
	Th17	0.0326615	0.144544	0.923334	1.45956	1.25552	5.56289	4.86325	36.0776	33.4623	14.5578
	Treg	0.0309329	0.0574281	0.845324	1.45711	1.54147	5.03553	5.04249	34.0699	29.5531	20.5785

## Sheet: Lipidomics_FRC
Figure 3d
FRC_SphingoLipid
	Th0				Th1				Th2				Th17				iTreg
Cer	22.8027	26.9021	35.518	36.2556	27.0665	42.7012	31.1957	29.4472	17.5141	29.425	12.7967	12.2304	20.1631	26.2311	50.7925	47.17	19.2185	22.7927	35.7553	37.7445
Sph	12.9231	12.0362	14.5732	12.6259	11.1176	16.2745	12.3982	11.6184	12.8296	22.4932	5.69231	6.38612	9.0724	14.9985	18.8778	16.7692	13.0377	11.5716	11.6742	14.2323
SM	1.43961	1.46991	1.8274	1.81893	1.62751	1.96829	1.67006	1.63358	1.22576	1.49019	1.06791	1.09116	1.39655	1.65513	2.60065	2.733	1.90885	2.03006	2.88697	3.21775
HEXCer	4.59419	4.59877	5.42429	5.66279	4.83274	5.98727	5.19763	5.14217	2.69937	3.90318	2.38932	2.18511	7.83852	9.30653	13.4499	12.2151	6.39253	6.97371	9.22442	9.4458
DiHEXCer	32.321	30.3827	34.1728	35.1358	37.1111	46.284	38.4691	37.4444	53.037	69.5802	33.4321	35.963	41.3333	46.4444	75.5432	67.2963	42.8765	36.8272	47.4815	50.8889
Figure 3e
FRC_GlycoSphingoLipid
	Th0				Th1				Th2				Th17				iTreg
AcGD1	13.8481	19.3165	21.519	21.0886	18.8987	20.6709	15.8861	14.6709	20.3797	21.9494	23.2658	16.7468	31.443	42.5443	63.7215	60.3924	36.1139	28.1139	40.2532	40.1266
GD1[2NeuGc]	1.42553	1.19418	2.17299	2.40706	1.23037	1.71601	1.84813	2.25926	1.6213	2.03876	1.81615	1.85114	1.76246	2.05294	4.61654	3.61964	2.55607	2.98439	4.89948	3.889
GD1[NeuGc]	80.0498	83.8505	92.9969	101.321	73.5701	97.3707	79.0654	97.7819	81.3707	96.2991	83.4393	101.084	91.7882	97.2212	250.181	204.91	85.1963	101.919	153.882	143.09
GM1	43.4872	43.258	47.5111	49.048	46.7267	64.9381	48.3776	51.3879	35.1865	49.5038	26.3769	27.9483	35.2276	36.1272	66.6048	61.9781	31.3972	32.8678	43.2978	45.79
GM2	37.5309	44.4938	57.4321	67.4568	44.3951	92.0988	45.2346	47.8519	70.321	112.395	56.4444	39.2099	26.3704	37.1852	69.9259	60.1481	10.963	11.1111	20.0988	23.0123
GM3	19.0286	17.2	35.1429	19.1429	27.2	33.8857	19.5429	22.1143	18.8571	40.2286	21.7714	15.7143	11.2571	12.1143	13.0286	14.2286	6.91429	8.51429	11.7143	13.4857
Figure 5e
FRC_GlycoPhosphoLipid
	Th1				Th2				Th17				iTreg
Cer	1.18698	1.58728	0.878307	0.812209	0.768072	1.09378	0.360287	0.337338	0.884243	0.975058	1.43005	1.30104	0.842817	0.847245	1.00668	1.04107
G1Cer	1.05192	1.30193	0.958214	0.908063	0.58756	0.848744	0.440486	0.385872	1.70618	2.0237	2.47957	2.15708	1.39144	1.51643	1.70058	1.66805
G2Cer	1.1482	1.52336	1.12572	1.06571	1.64095	2.29013	0.978324	1.02354	1.27884	1.52865	2.21062	1.91532	1.32659	1.21211	1.38945	1.44835
GA1	1.16697	1.38109	1.00244	1.08664	0.914561	1.08602	0.824919	0.794402	1.07346	1.20699	1.6305	1.57831	0.910133	0.848896	1.24471	1.26178
GD1	0.856805	1.21895	0.8203	0.911505	0.966347	1.33854	0.764764	0.923877	1.00916	1.19255	2.06438	1.60778	1.05467	1.28761	1.55391	1.32956
AcGD1	1.36472	1.07012	0.738235	0.695678	1.47166	1.1363	1.08118	0.794118	2.27057	2.20249	2.96118	2.86375	2.60786	1.45544	1.87059	1.90276
Figure S2d
FRC_GlyceroPhosphoLipid
	Th0				Th1				Th2				Th17				iTreg
TG	14.7414	19.3026	21.9113	18.4468	17.1226	20.9747	17.0559	16.289	14.407	23.0104	10.2385	9.47957	9.84686	11.7533	16.2814	15.6032	15.7928	15.2458	15.2997	15.0508
DG	4.69517	4.71318	6.76223	5.90612	5.04142	6.08163	6.13644	5.88941	3.30407	4.48925	3.66334	3.775	4.14228	5.00752	7.51554	6.82343	4.18191	4.41982	6.09941	5.99521
MG	8.35878	2.99493	8.49635	8.9739	5.86713	8.42954	6.85884	4.74428	1.61722	2.3808	1.83546	1.49054	1.27527	1.36187	4.33502	4.7522	5.44748	6.44959	8.19943	9.87851
ChE	1.45465	1.55547	2.08864	1.88419	1.4239	1.8661	1.70926	1.71058	1.71493	2.65508	1.59803	1.50161	2.31156	3.04602	3.77828	3.31181	1.93583	2.11325	2.76509	2.88924
ステロール代謝物	3.05131	3.39371	4.49846	3.66148	3.24783	3.48458	2.82232	3.60453	2.51869	2.42951	2.3905	2.85721	3.3324	4.79094	4.62737	4.25298	3.60453	2.99824	4.99303	4.71994
Car	1.75819	1.57413	0.664863	0.690459	1.58516	1.86255	0.568515	0.703361	1.3959	1.25658	0.358964	0.332536	1.28832	1.24888	0.722818	0.594007	1.08553	1.08043	0.661534	0.702112
FA	3.64724	3.88319	5.14398	5.34161	3.40294	5.1426	4.36777	3.97804	2.8268	4.24615	3.23703	3.19644	2.26187	3.02029	4.42903	4.0668	2.5803	3.18063	3.98659	4.26295
Figure S2e
FRC_PhosphoLipid
	Th0				Th1				Th2				Th17				iTreg
CL	9.56317	10.9927	15.0648	14.7095	9.57163	12.5152	11.8021	11.6085	9.48841	13.5563	8.26973	7.99472	8.4116	9.30401	17.0776	16.6795	10.3787	11.6727	17.4195	17.737
PG	16.3396	19.3099	27.2662	27.437	20.5758	28.619	25.9246	24.8821	17.7053	23.5017	16.9724	15.2664	21.0229	23.7948	46.3737	40.8801	18.4823	22.1089	34.7257	32.6828
PE	1.90033	2.04716	2.69566	2.68186	1.89602	2.36369	2.40575	2.35535	1.72879	2.27244	1.79988	1.77673	1.95478	2.16324	3.208	3.21666	1.99102	2.15772	3.00837	2.91986
PS	2.52778	2.46195	2.60127	2.37466	2.38424	2.92438	2.38797	2.26991	1.82345	2.23504	1.66548	1.57737	3.015	3.17279	4.33675	4.39098	2.87307	3.22059	3.52615	3.56489
PC	4.42848	4.88056	5.8462	5.65463	4.79447	5.70928	5.43691	5.11447	4.08641	5.17068	3.71532	3.53154	4.84445	5.34311	7.34296	7.17342	4.92103	5.49669	6.77459	6.69381
PI	4.39899	4.81414	5.63808	5.59017	4.38076	5.67324	5.05509	4.90656	4.11644	5.45014	3.52516	3.3974	4.28252	4.88071	6.75276	6.59532	4.63559	5.07014	6.6176	6.50691
PA	9.84899	10.611	13.4432	13.9424	13.6657	16.498	15.0744	15.4824	7.67954	9.60115	6.66513	6.52104	14.2409	13.6277	18.43	18.4622	6.71931	7.6438	12.0818	11.2865
Figure S2f
FRC_LysoPhosphoLipid
	Th0				Th1				Th2				Th17				iTreg
BMP	35.1698	38.4723	39.6096	43.0683	31.4457	48.7339	31.3572	34.2954	27.7293	45.7124	23.2713	19.5602	44.9733	52.0208	79.4691	67.6695	45.447	45.3247	48.2004	55.0371
LPI	48.5496	54.0316	109.471	88.4582	46.6285	65.2441	81.8205	68.7349	24.3499	44.2302	37.1641	33.6832	25.4866	30.6491	86.2283	75.8483	27.3619	32.6533	80.0473	74.8694
LPG	33.4545	37.4461	44.6765	41.0233	35.1374	50.6723	38.7738	35.6533	22.723	36.4905	18.0888	17.4545	34.3848	43.1205	57.8266	60.5666	34.2918	41.3277	39.1543	43.8732
LPS	6.78759	6.84248	11.0167	8.79714	7.17184	9.73986	8.59189	9.03819	4.22912	6.58234	4.31504	3.93317	7.07399	8.34606	18.7041	17.3294	8.02864	10.1838	17.1862	15.0453
LPC	6.05557	5.97303	12.562	11.6481	5.86143	8.60212	9.67687	9.91425	1.90332	4.26137	3.16545	2.948	3.38459	4.06239	11.1401	12.4375	5.84837	6.82582	12.5623	13.8776
LPE	6.32847	7.62392	15.1262	13.1563	5.42311	9.40077	11.7998	10.6031	3.53633	5.4717	5.04792	5.34793	4.86777	5.95221	15.5322	15.0656	6.65331	8.83674	16.4174	16.2183

## Sheet: Lipidomics_HeatMap_No1
Figure 4b								Figure 4c									Figure S5f						Figure S5g							Figure S6e								Figure S6f
CvsM_Ceramide_Heat_Th17Drug								CvsM_Ceramide_Heat_TregDrug									CvsKO_Ceramide_Heat_Th17Gene						CvsKO_Ceramide_Heat_TregGene							CvsG_Ceramide_Heat_Th17Drug								CvsG_Ceramide_Heat_TregDrug
Th17	(-)			Myriocin				iTreg	(-)			Myriocin					Th17	Control		sgSptlc1/2			iTreg	Control		sgSptlc1/2				Th17	Control			GENZ				iTreg	Control			GENZ
Cer(d18:1/25:1)	0.21	0.4	-0.94	-4.02	-13.29	-2.3		Cer(d18:1/25:1)	-0.77	0.04	0.47	-4.32	-3.44	-2.03			Cer(d18:1/25:0)	0.13	-0.14	-1.49	-0.87		Cer(d18:1/25:1)	-0.04	0.04	-0.98	-1.03			Cer(d17:1/24:1)	-0.13	0.03	0.09	1.8	1.65	2.3		Cer(d39:1)	0.31	-0.42	0.02	2.64	2.46	2.94
Cer(d18:1/25:0)	-0.17	0.11	0.04	-1.79	-3.38	-2.79		Cer(d18:1/25:0)	-0.58	0.12	0.32	-3.68	-2.8	-2.62			Cer(d18:1/26:0)	-0.44	0.34	-1.29	-0.93		Cer(d18:1/25:0)	-0.51	0.38	-0.97	-0.51			Cer(d18:1/22:0)	-0.45	0.34	0.01	1.59	1.64	1.87		Cer(d18:1/18:0)	-0.31	0.2	0.06	1.41	1.43	1.54
Cer(d18:1/26:0)	-0.26	-0.02	0.24	-1.97	-2.02	-2.08		Cer(d18:1/26:0)	-0.38	0.01	0.3	-3.25	-2.52	-3.59			Cer(d18:1/25:1)	-0.17	0.15	-1.2	-0.22		Cer(d18:1/26:0)	-0.13	0.12	-0.85	-0.8			Cer(d18:1/24:1)	-0.48	0.25	0.13	1.1	1.21	1.49		Cer(d18:1/22:1)	0.23	-0.34	0.06	1.52	1.37	1.81
Cer(d18:1/24:0)	-0.25	0.12	0.1	-2.54	-1.92	-2.26		Cer(d18:1/24:0)	-0.16	0.01	0.14	-3.32	-2.37	-2.64			Cer(d17:1/24:1)	-0.44	0.34	-0.85	-0.84		Cer(d18:1/24:0)	-0.15	0.14	-0.76	-0.22			Cer(d18:1/16:0)	-0.23	0.1	0.1	1.23	1.02	1.43		Cer(d18:1/24:1)	-0.11	0.13	-0.03	1.02	1.03	1.11
Cer(d18:0/16:0)	0.23	-0.36	0.07	-2.72	-1.83	-1.77		Cer(d18:0/16:0)	-0.09	0.01	0.07	-3.17	-2.06	-2.69			Cer(d18:1/24:0)	-0.12	0.11	-0.82	-0.73		Cer(d18:0/16:0)	0	0	-0.5	-0.72			Cer(d18:1/25:1)	0.21	0.4	-0.94	1.16	1	0.97		Cer(d18:1/22:0)	-0.03	0.1	-0.07	1.02	1.02	1.15
Cer(d18:1/16:0)	-0.23	0.1	0.1	-1.27	-1.43	-1.01		Cer(d18:1/26:1)	0.01	0.04	-0.06	-3.74	-1.78	-3.42			Cer(d18:1/24:1)	0.01	-0.01	-0.52	-0.12		Cer(d18:1/26:1)	0.04	-0.04	-0.44	-0.25			Cer(d18:2/16:0)	-0.26	0.36	-0.18	0.86	0.96	1.23		Cer(d18:1/16:0)	0.03	-0.06	0.02	1.08	1.01	1
Cer(d18:1/24:1)	-0.48	0.25	0.13	-1.64	-1.36	-0.77		Cer(d18:1/24:1)	-0.11	0.13	-0.03	-2.09	-1.57	-1.7			Cer(d18:1/22:0)	-0.17	0.15	-0.47	-0.35		Cer(d18:1/24:1)	-0.14	0.13	-0.25	-0.37			Cer(d18:0/16:0)	0.23	-0.36	0.07	1.2	0.85	0.74		Cer(d18:2/16:0)	0.38	-0.08	-0.4	0.95	0.73	0.98
Cer(d17:1/24:1)	-0.13	0.03	0.09	-0.67	-0.98	0.4		Cer(d18:1/16:0)	0.03	-0.06	0.02	-1.77	-1.36	-1.73			Cer(d18:1/16:0)	-0.01	0.01	-0.33	-0.5		Cer(d18:1/16:0)	0.01	0	-0.21	-0.46			Cer(d18:1/24:0)	-0.25	0.12	0.1	0.81	0.78	0.81		Cer(d18:1/26:1)	0.01	0.04	-0.06	0.59	0.67	0.74
Cer(d18:1/22:0)	-0.45	0.34	0.01	-0.92	-0.85	-0.52		Cer(d18:1/22:0)	-0.03	0.1	-0.07	-1.53	-0.93	-1.05			Cer(d18:0/16:0)	0.26	-0.32	-0.27	-1.01		Cer(d18:1/22:0)	0.25	-0.3	-0.17	-0.52			Cer(d16:1/16:0)	-0.44	0.07	0.28	0.79	0.67	1.24		Cer(d18:1/25:0)	-0.58	0.12	0.32	0.38	0.59	0.58
Cer(d16:1/16:0)	-0.44	0.07	0.28	-0.8	-0.75	-0.26		Cer(d39:1)	0.31	-0.42	0.02	-1.84	-0.4	0.42			Cer(d16:1/16:0)	-0.01	0.01	-0.26	0.04		Cer(d39:1)	-0.2	0.18	-0.07	0.26			Cer(d18:1/25:0)	-0.17	0.11	0.04	0.85	0.52	0.74		Cer(d18:1/24:0)	-0.16	0.01	0.14	0.35	0.42	0.62
Cer(d18:2/16:0)	-0.26	0.36	-0.18	-0.32	0.37	0.51		Cer(d18:1/22:1)	0.23	-0.34	0.06	-0.88	-0.09	-0.49			Cer(d18:2/16:0)	-0.07	0.07	-0.06	-0.05		Cer(d18:1/22:1)	-0.22	0.2	-0.01	0.14			Cer(d18:1/26:0)	-0.26	-0.02	0.24	-0.08	0.11	0.14		Cer(d18:0/16:0)	-0.09	0.01	0.07	0	0.2	0.29
								Cer(d18:1/18:0)	-0.31	0.2	0.06	-0.51	-0.03	-0.42									Cer(d18:1/18:0)	-0.03	0.03	0.22	-0.03											Cer(d18:1/25:1)	-0.77	0.04	0.47	-0.09	-0.03	0.68
								Cer(d18:2/16:0)	0.38	-0.08	-0.4	0.21	0.18	0.14									Cer(d18:2/16:0)	-0.99	0.58	0.58	-0.05											Cer(d18:1/26:0)	-0.38	0.01	0.3	-0.12	-0.1	0.01
Figure S3e								Figure S3f									Figure S5h						Figure S5i							Figure S6g								Figure S6h
CvsM_Hex_diHex_Cer_Heat_Th17Drug								CvsM_Hex_diHex_Cer_Heat_TregDrug									CvsKO_Hex_diHex_Cer_Heat_Th17Gene						CvsKO_Hex_diHex_Cer_Heat_TregGene							CvsG_Hex_diHex_Cer_Heat_Th17Drug								CvsG_Hex_diHex_Cer_Heat_TregDrug
Th17	(-)			Myriocin				iTreg	(-)			Myriocin					Th17	Control		sgSptlc1/2			iTreg	Control		sgSptlc1/2				Th17	Control			GENZ				iTreg	Control			GENZ
G1Cer(d18:1/26:0)	-0.09	-0.15	0.21	-3.89	-4.84	-3.37		G1Cer(d18:1/25:0)	0.12	-0.42	0.23	-5.14	-13.29	-4.98			G1Cer(d18:1/26:0)	-0.04	0.04	-0.59	-0.93		G1Cer(d18:1/25:0)	-0.12	0.12	-2.07	-1.5			G1Cer(d18:1/18:0)	0.26	-0.49	0.12	-13.29	-13.29	-13.29		G1Cer(d18:1/25:0)	0.12	-0.42	0.23	-5.24	-13.29	-4.3
G1Cer(d18:1/25:0)	0.16	-0.14	-0.03	-4.75	-4.28	-4.84		G1Cer(d18:0/24:1)	0.34	-0.22	-0.19	-5.74	-6.33	-6.12			G2Cer(d18:1/24:1)	0.07	-0.08	-0.13	-0.83		G2Cer(d18:1/24:0)	0	0	-0.68	-0.77			G1Cer(d18:1/25:0)	0.16	-0.14	-0.03	-4.72	-13.29	-4.49		G1Cer(d18:0/24:1)	0.34	-0.22	-0.19	-7.24	-5.44	-13.29
G1Cer(d18:1/24:0)	-0.1	0.05	0.05	-3.78	-3.92	-3.9		G1Cer(d18:0/24:0)	0	-0.25	0.22	-5.82	-6.26	-6.04			G1Cer(d18:1/24:1)	0.12	-0.13	-0.58	-0.59		G2Cer(d18:1/24:1)	0.22	-0.26	-0.5	-0.68			G1Cer(d18:1/16:0)	0.07	-0.25	0.15	-6.56	-6.31	-6.75		G1Cer(d18:0/24:0)	0	-0.25	0.22	-6.31	-6.83	-7.31
G1Cer(d18:1/22:0)	-0.13	0.05	0.07	-3.22	-3.87	-3.03		G1Cer(d18:1/26:0)	-0.1	-0.01	0.1	-5.24	-5.29	-5.61			G1Cer(d18:1/22:0)	-0.01	0.01	-0.54	-0.58		G1Cer(d18:0/24:0)	-0.22	0.2	-0.84	-0.66			G1Cer(d18:1/23:0)	-0.08	-0.26	0.28	-3.32	-6.08	-6.26		G1Cer(d18:1/26:0)	-0.1	-0.01	0.1	-5.87	-5.86	-4.54
G1Cer(d18:1/24:1)	0.02	-0.14	0.11	-3.47	-3.78	-3.92		G1Cer(d18:1/24:0)	0.06	-0.26	0.17	-4.6	-4.76	-4.84			G1Cer(d18:1/25:0)	0.01	-0.01	-0.94	-0.58		G1Cer(d18:1/24:0)	-0.09	0.09	-0.7	-0.5			G1Cer(d18:1/24:0)	-0.1	0.05	0.05	-5.05	-5.63	-5.72		G1Cer(d18:1/24:0)	0.06	-0.26	0.17	-5.79	-6.41	-5.84
G1Cer(d18:1/18:0)	0.26	-0.49	0.12	-3.2	-3.3	-2.73		G1Cer(d18:1/24:1)	0.16	-0.2	0.02	-3.72	-4	-4.05			G1Cer(d18:1/24:0)	0.04	-0.04	-0.28	-0.49		G1Cer(d18:1/24:1)	-0.22	0.19	-0.55	-0.44			G1Cer(d18:1/24:1)	0.02	-0.14	0.11	-5.17	-5.54	-4.73		G1Cer(d18:1/24:1)	0.16	-0.2	0.02	-5.71	-5.76	-6.15
G1Cer(d18:1/16:0)	0.07	-0.25	0.15	-2.99	-3.23	-3.17		G1Cer(d18:1/22:0)	0.12	-0.19	0.05	-4.18	-3.78	-3.75			G1Cer(d18:1/16:0)	0.08	-0.08	-0.58	-0.34		G1Cer(d18:1/22:0)	-0.14	0.13	-0.54	-0.44			G1Cer(d18:1/22:0)	-0.13	0.05	0.07	-4.52	-4.72	-4.95		G1Cer(d18:1/22:0)	0.12	-0.19	0.05	-4.58	-5.64	-4.94
G1Cer(d18:1/23:0)	-0.08	-0.26	0.28	-2.34	-3.08	-3.03		G1Cer(d18:1/16:0)	0.1	-0.27	0.14	-3.29	-3.68	-3.2			G2Cer(d18:1/24:0)	0.15	-0.16	0.11	-0.3		G1Cer(d18:1/26:0)	-0.29	0.24	-0.79	-0.41			G1Cer(d18:1/20:0)	0.09	-0.13	0.03	-2.84	-4.31	-13.29		G1Cer(d18:1/16:0)	0.1	-0.27	0.14	-6.22	-6.67	-6.22
G1Cer(d18:1/20:0)	0.09	-0.13	0.03	-1.73	-2.94	-2.37		G1Cer(d18:1/23:0)	-0.02	-0.08	0.09	-2.54	-3.41	-3.19			G1Cer(d18:1/18:0)	0.26	-0.32	-0.58	-0.25		G1Cer(d18:1/23:0)	0.03	-0.03	-0.17	-0.39			G1Cer(d18:1/26:0)	-0.09	-0.15	0.21	-5.68	-4.09	-5.05		G1Cer(d18:1/23:0)	-0.02	-0.08	0.09	-6.45	-5.9	-5.51
G2Cer(d18:1/22:0)	0.62	-0.64	-0.29	-0.68	-2.11	-0.41		G2Cer(d18:1/24:0)	-0.18	0.06	0.1	-2.07	-1.84	-2.06			G1Cer(d18:1/20:0)	-0.01	0.01	-0.16	-0.14		G2Cer(d18:1/22:0)	-0.03	0.03	-0.06	-0.35			G2Cer(d18:1/24:0)	-0.17	0.24	-0.1	-2.64	-2.35	-2.62		G2Cer(d18:1/24:0)	-0.18	0.06	0.1	-2.3	-2.9	-2.94
G2Cer(d18:1/24:1)	0.11	-0.05	-0.07	-1.33	-2.06	-1.81		G2Cer(d18:1/24:1)	-0.09	-0.15	0.21	-2.07	-1.73	-2.17			G1Cer(d18:1/23:0)	-0.05	0.05	-0.23	-0.1		G1Cer(d18:1/16:0)	-0.14	0.13	-0.4	-0.25			G2Cer(d18:1/16:0)	0.15	0.04	-0.21	-1.7	-1.35	-1.96		G2Cer(d18:1/24:1)	-0.09	-0.15	0.21	-2.89	-1.92	-2.02
G2Cer(d18:1/24:0)	-0.17	0.24	-0.1	-2.34	-1.94	-1.14		G2Cer(d18:1/22:0)	0.19	-0.95	0.43	-3.87	-1.23	-2.58			G2Cer(d18:1/16:0)	0.01	-0.01	-0.31	-0.09		G2Cer(d18:1/16:0)	-0.06	0.06	0.36	-0.06			G2Cer(d18:1/24:1)	0.11	-0.05	-0.07	-1.39	-1.26	-0.67		G2Cer(d18:1/22:0)	0.19	-0.95	0.43	-1.26	-1.96	-1.36
G2Cer(d18:1/16:0)	0.15	0.04	-0.21	-1.26	-0.48	-0.16		G2Cer(d18:1/16:0)	0.01	-0.14	0.11	-1.11	-1.21	-1.2			G2Cer(d18:1/22:0)	-0.15	0.14	-0.49	-0.08		G1Cer(d18:0/24:1)	0.05	-0.05	-1.1	0.12			G2Cer(d18:1/22:0)	0.62	-0.64	-0.29	-0.12	0.2	-0.37		G2Cer(d18:1/16:0)	0.01	-0.14	0.11	-2.25	-2.51	-2.74
Figure S3e								Figure S3f									Figure S5h						Figure S5i							Figure S6g								Figure S6h
CvsM_GlycoCer_Heat_Th17Drug								CvsM_GlycoCer_Heat_TregDrug									CvsKO_Hex_diHex_Cer_Heat_Th17Gene						CvsKO_Hex_diHex_Cer_Heat_TregGene							CvsG_Hex_diHex_Cer_Heat_Th17Drug								CvsG_Hex_diHex_Cer_Heat_TregDrug
Th17	(-)			Myriocin				iTreg	(-)			Myriocin					Th17	Control		sgSptlc1/2			iTreg	Control		sgSptlc1/2				Th17	Control			GENZ				iTreg	Control			GENZ
GD1[NeuGc](d34:0)	-0.45	-0.43	0.61	-4.83	-4.89	-3.96		GD1(d34:0)	-0.03	-0.04	0.07	-6.24	-5.9	-6.08			AcGD1(d34:0)	0.03	-0.03	-1.6	-2.03		GD1(d18:1/24:1)	0.14	-0.15	-0.88	-1.39			GD1[NeuGc](d42:3)	0.14	-0.67	0.35	-4.48	-13.29	-3.51		GD1(d18:1/24:0)	0.03	-0.38	0.27	-4.85	-4.67	-6.04
GD1(d18:0/16:0)	-0.23	-0.07	0.25	-4.43	-3.53	-2.45		GD1[NeuGc](d34:0)	0.06	-0.38	0.25	-5.69	-4.22	-3.46			GD1(d18:0/16:0)	-0.4	0.31	-1.3	-1.44		GD1(d40:1)	0.25	-0.29	-0.79	-1.15			GD1[NeuGc](d34:0)	-0.45	-0.43	0.61	-4.41	-4.92	-4.71		GD1(d40:1)	0.06	-0.06	0	-3.56	-3.03	-5.72
AcGD1(d34:0)	0.15	-0.98	0.46	-4.04	-3.17	-2.12		GD1[2NeuGc](d34:0)	0.56	-0.91	-0.02	-1.04	-1.81	-2.75			GD1[NeuGc](d34:0)	-0.25	0.21	-1.28	-1.11		GD1(d34:0)	-0.04	0.04	-1.07	-1.06			GD1(d18:1/24:1)	0.06	-0.48	0.31	-4.75	-4.66	-4.01		GD1[NeuGc](d34:0)	0.06	-0.38	0.25	-4.58	-5.77	-4.99
GD1[2NeuGc](d34:0)	0.04	-1.07	0.58	-3.13	-1.15	-2.05		GD1(d18:1/24:0)	0.03	-0.38	0.27	-2.89	-2.95	-2.72			GD1(d33:1)	-0.43	0.33	-0.24	-0.96		AcGD1(d18:1/24:0)	0.1	-0.1	-0.72	-0.94			GD1(d18:0/16:0)	-0.23	-0.07	0.25	-4.79	-4.52	-4.7		AcGD1(d18:1/24:0)	-0.01	-0.04	0.05	-4.34	-3.46	-4.66
GD1[NeuGc](d42:1)	-0.19	-0.1	0.26	-3.06	-1.66	-2.01		GD1(d18:1/24:1)	0.04	-0.41	0.29	-3.72	-3.39	-2.24			GD1[NeuGc](d42:3)	-0.19	0.17	-0.46	-0.9		GD1(d18:1/24:0)	0.25	-0.29	-0.85	-0.9			AcGD1(d18:1/16:0)	0.15	-0.28	0.09	-3.34	-4.32	-3.94		AcGD1(d18:1/16:0)	0.2	-0.3	0.06	-3.67	-3	-4.31
GD1[NeuGc](d42:2)	0.07	-0.48	0.3	-2.62	-2.04	-1.82		GD1[NeuGc](d42:1)	0.15	-0.25	0.06	-2.67	-2.74	-2.24			AcGD1(d18:1/24:0)	-0.11	0.1	-0.43	-0.84		GD1(d38:1)	0.1	-0.11	-0.33	-0.75			GD1[NeuGc](d40:1)	0.32	-0.53	0.08	-4.03	-4.24	-3.46		GD1(d32:1)	0.44	-0.59	-0.02	-3.78	-3.77	-3.92
GD1(d18:1/24:0)	0.03	-0.39	0.28	-2.56	-2.11	-1.8		GD1[NeuGc](d42:2)	0.14	-0.39	0.19	-2.06	-2.46	-2.24			GD1[NeuGc](d42:1)	-0.37	0.3	-0.77	-0.78		GD1(d18:1/18:0)	0.14	-0.15	-0.51	-0.64			GD1(d18:1/16:0)	-0.1	-0.4	0.38	-4.04	-3.95	-4.41		GD1(d34:0)	-0.03	-0.04	0.07	-6.34	-5.93	-3.9
GD1(d18:1/24:1)	0.06	-0.48	0.31	-2.42	-1.9	-1.76		AcGD1(d18:1/24:0)	-0.01	-0.04	0.05	-2.44	-2.67	-1.92			GD1(d18:1/24:0)	-0.26	0.22	-0.69	-0.75		GD1[NeuGc](d34:0)	0.02	-0.02	-0.83	-0.55			GD1(d18:1/24:0)	0.03	-0.39	0.28	-4.96	-3.79	-5.77		GD1(d18:1/24:1)	0.04	-0.41	0.29	-4.06	-5.27	-3.81
AcGD1(d18:1/24:1)	0.3	-0.24	-0.11	-1.26	-1.34	-1.61		AcGD1(d18:1/24:1)	0.17	-0.06	-0.12	-1.5	-1.73	-1.84			GD1(d18:1/24:1)	-0.11	0.1	-0.61	-0.75		GD1[NeuGc](d42:1)	0.02	-0.02	-0.67	-0.51			GD1[NeuGc](d34:1)	-0.16	-0.37	0.41	-3.86	-3.73	-3.51		AcGT1(d34:1)	0.38	-0.16	-0.32	-3.94	-3.92	-3.53
GD1[2NeuGc](d18:1/24:0)	-0.19	-0.34	0.41	-1.65	-0.99	-1.58		GD1(d40:1)	0.06	-0.06	0	-0.83	-1.51	-1.5			AcGD1(d18:1/24:1)	-0.11	0.1	-0.45	-0.71		GD1[NeuGc](d40:1)	0.05	-0.05	-0.61	-0.42			GD1(d38:1)	-0.06	-0.27	0.28	-3.49	-3.57	-5.18		AcGD1[NeuGc](d34:1)	-0.1	0.07	0.03	-2.92	-2.56	-3.4
GD1[NeuGc](d40:1)	0.32	-0.53	0.08	-1.72	-0.5	-1.46		GD1[NeuGc](d40:1)	0.01	-0.16	0.13	-1.54	-1.53	-1.16			GD1[NeuGc](d40:1)	-0.08	0.08	-0.31	-0.69		AcGD1(d18:1/24:1)	-0.04	0.04	-0.44	-0.4			GD1[NeuGc](d42:1)	-0.19	-0.1	0.26	-3.61	-3.56	-3.49		GD1[NeuGc](d34:1)	0.13	-0.19	0.04	-3.21	-3.79	-3.36
GD1[2NeuGc](d18:1/24:1)	-0.35	-0.81	0.72	-1.86	-1.03	-1.05		GD1[2NeuGc](d18:1/24:0)	0.17	-0.48	0.21	-1.28	-2.2	-1.07			GD1(d38:1)	-0.15	0.14	-0.18	-0.68		GD1[NeuGc](d42:2)	-0.04	0.04	-0.64	-0.34			GD1[NeuGc](d36:1)	0.25	-0.63	0.22	-1.96	-3.33	-3.09		GD1(d38:1)	-0.1	-0.03	0.12	-1.94	-0.98	-3.17
GD1[NeuGc](d34:1)	-0.16	-0.37	0.41	-1.18	-0.72	-0.99		GD1[NeuGc](d34:1)	0.13	-0.19	0.04	-0.96	-1.2	-0.86			GD1[NeuGc](d42:2)	-0.06	0.06	-0.4	-0.63		GD1[NeuGc](d38:1)	-0.09	0.09	-0.38	-0.34			GD1(d32:1)	-1.31	0.29	0.46	-2.6	-3.26	-0.19		GD1[NeuGc](d42:1)	0.15	-0.25	0.06	-2.84	-3.12	-3.16
GD1[NeuGc](d42:3)	0.14	-0.67	0.35	-1.75	-1.27	-0.98		GD1[NeuGc](d38:1)	0.06	0.03	-0.09	-1.03	-0.99	-0.73			GD1[NeuGc](d38:1)	0.26	-0.31	-0.5	-0.62		AcGD1[NeuGc](d34:1)	-0.13	0.12	-0.04	-0.13			AcGD1(d34:0)	0.15	-0.98	0.46	-4.01	-3.2	-3.77		GD1[NeuGc](d42:2)	0.14	-0.39	0.19	-3.54	-3.99	-3.04
GD1(d18:1/16:0)	-0.1	-0.4	0.38	-1.49	-1.1	-0.92		GD1(d18:1/18:0)	0.16	-0.12	-0.05	-0.48	-1.19	-0.47			AcGD1[NeuGc](d42:2)	-0.23	0.2	0.52	-0.5		AcGD1(d18:1/16:0)	-0.12	0.12	-0.19	-0.12			GD1[NeuGc](d42:2)	0.07	-0.48	0.3	-3.21	-2.79	-3.36		AcGD1(d18:1/24:1)	0.17	-0.06	-0.12	-3.33	-3.08	-3.01
AcGD1(d18:1/24:0)	0.16	-0.16	-0.02	-1.98	-1.91	-0.85		GD1(d32:1)	0.44	-0.59	-0.02	-0.1	-0.03	-0.37			GD1(d32:1)	0.19	-0.22	0.14	-0.47		AcGT1(d34:1)	0.33	-0.43	-0.33	0.02			AcGD1(d18:1/24:0)	0.16	-0.16	-0.02	-2.66	-2.64	-3.57		GD1(d34:2)	0.56	-0.96	0.01	-2.96	-1.39	-2.95
GD1(d38:1)	-0.06	-0.27	0.28	-1.68	-0.85	-0.8		GD1[2NeuGc](d18:1/16:0)	0.28	-0.26	-0.07	-0.48	-0.77	-0.29			AcGD1(d18:1/16:0)	-0.12	0.11	0.25	-0.44		GD1[2NeuGc](d18:1/24:0)	-0.19	0.17	-0.67	0.08			GD1(d34:2)	0.26	-0.33	0.02	-3.36	-2.55	-2.73		GD1[NeuGc](d40:1)	0.01	-0.16	0.13	-3.08	-2.38	-2.57
GD1[NeuGc](d38:1)	-0.09	-0.19	0.24	-1.5	-0.12	-0.7		GD1[2NeuGc](d18:1/22:0)	0.32	-0.36	-0.04	-0.92	-0.54	-0.25			AcGT1(d34:1)	-0.25	0.22	0.67	-0.42		GD1[NeuGc](d34:1)	-0.11	0.1	-0.46	0.08			AcGD1[NeuGc](d34:1)	0.02	-0.22	0.17	-3.14	-2.52	-3.41		GD1[2NeuGc](d18:1/16:0)	0.28	-0.26	-0.07	-1.66	-2.07	-2.49
GD1(d36:1)	-0.16	-0.49	0.47	-1.45	-0.53	-0.59		GD1(d38:1)	-0.1	-0.03	0.12	-0.73	-0.77	-0.21			GD1(d18:1/22:0)	-0.06	0.06	-0.56	-0.4		GD1[2NeuGc](d34:0)	-0.37	0.3	-0.46	0.12			GD1(d36:1)	-0.16	-0.49	0.47	-2.19	-2.4	-1.9		GD1[2NeuGc](d18:1/24:0)	0.17	-0.48	0.21	-1.2	-1.35	-2.3
GD1[NeuGc](d36:1)	0.25	-0.63	0.22	-1.87	-0.38	-0.52		AcGD1(d18:1/16:0)	0.2	-0.3	0.06	-0.43	-0.65	-0.14			GD1(d36:1)	0.23	-0.27	-0.04	-0.4		GD1[2NeuGc](d18:1/22:0)	0.07	-0.07	-0.34	0.42			GD1(d33:1)	0.6	-0.28	-0.61	-2.5	-2.23	-2.42		GD1[NeuGc](d32:1)	0.95	-0.24	-2.14	-2.25	-1.3	-2.24
AcGD1(d18:1/16:0)	0.15	-0.28	0.09	-1.32	-0.7	-0.37		AcGD1[NeuGc](d34:1)	-0.1	0.07	0.03	-0.29	-0.64	0.01			GD1(d18:1/16:0)	-0.26	0.22	-0.27	-0.39		GD1(d32:1)	-0.7	0.47	0.18	0.54			GD1[2NeuGc](d18:1/16:0)	-0.09	-0.56	0.47	-1.07	-2.17	-2.1		GD1[2NeuGc](d34:0)	0.56	-0.91	-0.02	-2.66	-2.31	-2.21
GD1[2NeuGc](d18:1/16:0)	-0.09	-0.56	0.47	-0.3	-0.28	-0.31		AcGT1(d34:1)	0.38	-0.16	-0.32	-0.03	-0.44	0.11			AcGD1[NeuGc](d34:1)	0	0	0.39	-0.37		GD1[2NeuGc](d18:1/16:0)	0.09	-0.1	-0.4	0.69			AcGD1(d18:1/24:1)	0.3	-0.24	-0.11	-1.24	-1.94	-2.34		GD1(d18:1/18:0)	0.16	-0.12	-0.05	-2.71	-2.46	-2.2
GD1(d18:1/22:0)	-0.03	-0.24	0.23	0.25	-0.53	-0.18		GD1[2NeuGc](d36:1)	0.34	0.03	-0.48	0.08	-0.34	0.49			GD1[NeuGc](d34:1)	-0.23	0.2	-0.42	-0.35		GD1(d34:2)	0.31	-0.4	0.25	0.7			GD1[NeuGc](d38:1)	-0.09	-0.19	0.24	-0.68	-1.93	-2.85		GD1[NeuGc](d38:1)	0.06	0.03	-0.09	-1.69	-2.23	-1.9
GD1[2NeuGc](d38:1)	-0.86	-1.04	0.97	0.27	0.27	0.02		GD1[2NeuGc](d38:1)	0.28	-0.39	0.04	0.37	0.6	0.69			GD1[2NeuGc](d18:1/24:1)	-0.01	0.01	-0.31	-0.33		GD1[2NeuGc](d38:1)	-0.02	0.03	0.2	0.7			GD1[2NeuGc](d18:1/24:0)	-0.19	-0.34	0.41	-1.81	-1.48	-1.46		GD1[2NeuGc](d18:1/22:0)	0.32	-0.36	-0.04	-0.47	-0.4	-0.68
AcGD1[NeuGc](d34:1)	0.02	-0.22	0.17	-0.36	-0.21	0.11		GD1[NeuGc](d32:1)	0.95	-0.24	-2.14	1	0.51	0.87			GD1[2NeuGc](d18:1/24:0)	-0.42	0.33	-0.98	-0.31		GD1[NeuGc](d32:1)	-1.21	0.65	0.54	0.83			GD1[2NeuGc](d18:1/24:1)	-0.35	-0.81	0.72	-1.18	-1.07	-1.74		GD1[2NeuGc](d36:1)	0.34	0.03	-0.48	-0.43	-0.56	-0.68
GD1[2NeuGc](d18:1/22:0)	-0.67	-1.08	0.93	-1.01	-1.02	0.11		GD1(d34:2)	0.56	-0.96	0.01	1.25	1.59	1.3			GD1[NeuGc](d36:1)	-0.19	0.17	-0.05	-0.25		GD1[2NeuGc](d36:1)	-0.13	0.12	-0.15	0.85			GD1(d18:1/22:0)	-0.03	-0.24	0.23	-0.76	-0.96	-0.88		GD1[2NeuGc](d38:1)	0.28	-0.39	0.04	0.35	-0.51	-0.55
GD1(d32:1)	-1.31	0.29	0.46	0.67	-0.7	0.32											GD1[2NeuGc](d18:1/16:0)	0.05	-0.05	-0.17	-0.22									GD1[2NeuGc](d34:0)	0.04	-1.07	0.58	-2.1	-0.81	-0.8
GD1[2NeuGc](d36:1)	-0.23	-0.32	0.43	0.94	1.21	1.08											GD1[2NeuGc](d18:1/22:0)	-0.08	0.07	-0.6	-0.2									GD1[2NeuGc](d18:1/22:0)	-0.67	-1.08	0.93	-0.16	-0.42	0.34
GD1(d33:1)	0.6	-0.28	-0.61	0.35	1.28	1.1											GD1[2NeuGc](d36:1)	0.01	-0.01	-0.42	-0.18									GD1[NeuGc](d34:2)	0.2	-0.26	0.03	-0.17	0.03	-2.1
GD1(d34:2)	0.26	-0.33	0.02	0.53	1.07	1.3											GD1[2NeuGc](d38:1)	-0.28	0.24	0.09	-0.18									GD1[2NeuGc](d38:1)	-0.86	-1.04	0.97	0.84	0.03	0.2
GD1[NeuGc](d34:2)	0.2	-0.26	0.03	1.74	1.84	1.45											GD1[NeuGc](d34:2)	-0.37	0.3	0.08	0.21									GD1[2NeuGc](d36:1)	-0.23	-0.32	0.43	0.78	0.18	0.24
																	GD1[2NeuGc](d34:0)	-0.44	0.34	-0.53	0.43
																	GD1(d34:2)	0.02	-0.02	0.41	1.11

## Sheet: Lipidomics_HeatMap_No2
Figure 2c																							Figure 5c, 5f, 5g, 5h
Heat_Lipid_N0_Log																							Heat_Lipid_0_Log
	002_Th0_n1	008_Th0_n2	014_Th0_n3	020_Th0_n4	003_Th1_n1	009_Th1_n2	015_Th1_n3	021_Th1_n4	004_Th2_n1	010_Th2_n2	016_Th2_n3	022_Th2_n4	005_Th17_n1	011_Th17_n2	017_Th17_n3	023_Th17_n4	006_Treg_n1	012_Treg_n2	018_Treg_n3	024_Treg_n4				003_Th1_n1	009_Th1_n2	015_Th1_n3	021_Th1_n4	004_Th2_n1	010_Th2_n2	016_Th2_n3	022_Th2_n4	005_Th17_n1	011_Th17_n2	017_Th17_n3	023_Th17_n4	006_Treg_n1	012_Treg_n2	018_Treg_n3	024_Treg_n4
ChE(26:2)	8.73471	8.46761	8.97728	8.8009	8.56605	8.42206	8.66534	8.61102	8.96	9.22882	8.15987	8.58496	9.20701	9.5411	9.41151	9.12153	9.52356	9.21189	9.06878	9.31288			ChE(26:0)	2.65406	-1.02335	0.573596	2.16095	2.24891	-0.496721	-0.795338	1.70377	3.13694	0.750469	-0.764641	2.58083	1.95722	0.353349	-0.506678	1.67497
ChE(22:0)	3.74024	8.60733	2.87447	8.70044	4.11422	8.99435	3.14923	8.87344	3.70548	8.84549	2.36565	7.91886	4.33498	8.99435	4.03878	9.17991	3.19162	7.75489	2.48278	7.81378			ChE(17:2)	-0.335984	0.290858	-0.181066	0.216318	0.262368	1.70235	0.134137	0.22542	1.05104	1.76349	1.19195	1.44781	0.874832	1.62891	1.17403	1.30271
ChE(26:1)	3.61275	3.52925	5.0011	4.42858	3.63614	3.59802	4.75489	4.08453	3.93651	4.33238	4.73785	4	4.91488	4.60881	5.89452	5.31632	4.52982	4.28001	5.7246	5.30126			ChE(20:2)	-0.505374	0.68012	-0.140481	-0.687213	0.280868	1.35649	0.418751	0.204931	0.503766	1.36923	0.972472	0.449735	0.574879	1.33282	1.10053	1.19833
ChE(24:1)	3.40998	3.04439	4.3779	4.05802	3.53111	2.97129	4.18569	3.80631	3.81002	3.96629	3.82536	3.61024	4.82983	4.10078	5.19048	4.83059	4.23544	3.71425	4.80282	4.70268			ChE(18:1)	-0.0814644	0.170635	-0.369621	-0.124034	0.512564	1.00938	-0.179458	-0.0141647	0.624455	0.99193	0.998524	1.1372	0.803173	0.734377	0.762874	1.06982
ChE(26:0)	2.29716	5.0133	4.37102	2.50663	4.95122	3.98995	4.94462	4.66759	4.54607	4.51658	3.57568	4.2104	5.4341	5.76377	3.60638	5.08746	4.25438	5.36665	3.86434	4.18161			ChE(16:1)	-0.151317	0.413087	-0.131561	-0.156736	0.512467	1.1327	0.0448729	-0.125471	1.28372	1.76638	1.71866	1.33154	1.0749	1.32151	0.98492	1.05331
Cholesterol	2.95542	3.76661	3.54466	3.49351	3.15122	3.80507	2.72348	3.46062	2.62955	3.1154	2.65265	3.27085	3.05614	3.97258	3.47126	3.5297	3.20509	3.52495	3.64864	3.8036			ChE(26:1)	0.0233956	0.0687656	-0.246212	-0.344043	0.323761	0.803129	-0.263254	-0.428577	1.30214	1.07956	0.893423	0.887744	0.917075	0.750758	0.723498	0.872683
ChE(14:0)	3.43632	3.30482	4.17418	3.24405	3.22365	3.62158	3.8419	2.98717	3.54809	3.95976	3.33863	2.40337	4.24762	4.69531	5.10678	4.06591	3.42189	3.37343	3.86314	3.15142			ChE(20:4)	-0.0018773	0.515697	-0.360102	-0.0926511	0.271141	0.806311	-0.398255	-0.296641	-0.111106	0.339468	0.46414	0.494496	0.236527	0.256745	0.478396	0.754874
ChE(24:2)	7.74819	3.0034	8.40088	2.86625	8.27612	2.47175	7.96	2.9386	8.50383	2.82283	7.85798	2.39803	9	3.48153	9.21432	3.4457	8.65105	2.8305	8.64746	3.12928			ChE(20:5)	-0.233251	1.05706	-0.654864	0.20783	0.236234	1.32442	-0.59928	-0.378926	-0.734018	0.387757	0.260032	0.269231	0.0886772	0.741117	0.281166	0.722403
G1Cholesterol	2.54793	3.05644	2.45623	2.66907	2.1941	3.11548	2.24023	2.73833	2.75907	2.80735	1.2188	1.52207	1.91793	2.79709	2.23597	2.70831	1.96977	2.80735	2.2036	2.81418			Cholesterol Sulfate	-0.234376	0.0262532	-0.329056	-0.0276705	-0.432921	-0.0006023	-0.852811	-0.680705	0.57477	1.4949	0.578738	0.852679	0.571186	0.0955159	0.508775	0.669757
ChE(22:1)	2.62323	1.45859	2.49254	1.0199	3.14647	1.926	1.95716	0.697354	2.90067	2.27654	2.26239	0.477533	4.01014	2.75867	3.4112	1.54946	3.51341	2.45009	3.13715	1.65503			ChE(24:1)	0.121136	-0.0731005	-0.192209	-0.251705	0.400041	0.921892	-0.552541	-0.447777	1.41986	1.05638	0.812574	0.772568	0.82546	0.669851	0.424916	0.644661
ChE(15:1)	3.68692	3.65431	3.81277	1.82631	3.53681	3.88264	3.38143	1.25634	3.98075	3.95631	3.01886	1.81497	4.31974	4.25137	4.22578	2.5282	3.81979	3.94145	3.41741	1.63313			ChE(22:1)	0.523234	0.467414	-0.535371	-0.322546	0.27744	0.817959	-0.23014	-0.542366	1.38691	1.30009	0.91866	0.529564	0.890177	0.991509	0.64462	0.635134
Cholesterol Sulfate	-0.191597	0.320273	-0.964002	0.659771	-0.425973	0.346526	-1.29306	0.632101	-0.624519	0.319671	-1.81681	-0.0209343	0.383173	1.81517	-0.385265	1.51245	0.379589	0.415789	-0.455227	1.32953			ChE(18:3)	-0.0745103	0.482991	-0.0784444	-0.415565	0.219623	0.889366	-0.343159	-0.259555	-0.196801	0.366666	0.378389	0.347358	0.238212	0.499155	0.399043	0.524044
ChE(20:0)	3.70413	3.01123	3.4668	2.31825	3.27798	3.24793	3.24042	2.2542	3.59296	3.18587	2.89191	1.60322	4.03709	3.81121	3.9324	2.54301	3.22497	2.70321	2.76613	1.18516			ChE(26:2)	-0.168656	-0.0455408	-0.311944	-0.189875	0.225292	0.761213	-0.817409	-0.215937	0.472305	1.07349	0.434231	0.320634	0.788852	0.744283	0.0914984	0.511983
ChE(20:1)	1.23454	1.36729	1.60321	0.733708	1.11694	1.4106	1.25064	0.535928	1.65796	2.34304	1.57921	0.54958	1.7053	2.46747	2.32674	1.24316	1.95093	2.19065	2.22583	1.15904			ChE(18:2)	0.262262	0.319539	-0.337943	-0.326776	0.510678	0.841064	-0.392542	-0.453236	0.0316082	0.470858	0.45542	0.281635	0.331989	0.629736	0.399144	0.48295
ChE(18:0)	2.37092	2.56603	2.42665	1.08795	2.08884	2.84668	2.41123	1.06615	1.77685	2.72855	1.83767	0.486239	2.41878	3.05902	2.93429	1.45943	1.61253	1.68083	1.90799	0.98023			ChE(17:1)_2	-0.0797166	0.57709	-0.330755	-0.338055	0.133761	0.835952	-0.407977	-0.403722	0.122647	0.627512	0.298268	0.424694	0.0992865	0.393532	0.268889	0.467368
ChE(16:1)	0.798195	0.547372	1.01728	-0.120852	0.646878	0.960459	0.88572	-0.277589	1.31066	1.68007	1.06215	-0.246324	2.08191	2.31375	2.73595	1.21068	1.87309	1.86888	2.0022	0.932456			ChE(20:1)	-0.117608	0.0433112	-0.352567	-0.197779	0.423417	0.975752	-0.0239979	-0.184128	0.470755	1.10018	0.72353	0.509454	0.716382	0.823361	0.622621	0.425329
ChE(20:2)	-0.801807	-0.947128	-0.154975	-0.381429	-1.30718	-0.267008	-0.295456	-1.06864	-0.52094	0.409358	0.263776	-0.176498	-0.298041	0.422106	0.817497	0.068306	-0.226929	0.385689	0.945552	0.8169			ChE(22:6)	0.128505	0.129451	-0.350001	-0.61981	0.214594	0.81825	0.0411108	-0.236739	0.591752	1.04636	0.990536	0.519687	0.332775	0.492769	0.698529	0.346903
ChE(16:0)	1.48894	1.57806	2.05833	0.583261	1.51046	1.91715	1.71075	0.488239	1.26978	2.03375	1.278	-0.118871	2.13014	2.37151	2.73359	1.13301	1.28378	1.31593	1.97671	0.726695			Cholesterol	0.195796	0.038456	-0.82118	-0.0328807	-0.325872	-0.651208	-0.892014	-0.222652	0.100718	0.205972	-0.0734062	0.0361956	0.249665	-0.241662	0.103978	0.310094
ChE(18:1)	0.701784	1.0535	1.44588	-0.372886	0.62032	1.22414	1.07625	-0.49692	1.21435	2.06288	1.26642	-0.387051	1.32624	2.04543	2.4444	0.764311	1.50496	1.78788	2.20875	0.696933			ChE(24:2)	0.527932	-0.531647	-0.440877	0.0723508	0.755633	-0.180572	-0.542898	-0.468218	1.25181	0.478134	0.81344	0.579456	0.902859	-0.172898	0.246579	0.263034
ChE(17:1)_1	1.38163	1.30269	1.16452	0.525034	1.5037	0.988577	1.04987	0.674681	1.6425	1.40591	0.81176	0.082274	2.21366	1.65021	1.19182	0.892824	1.34744	0.473021	1.10423	0.553003			G1Cholesterol	-0.353826	0.0590413	-0.215995	0.0692627	0.211142	-0.249081	-1.23743	-1.14699	-0.629996	-0.259349	-0.220257	0.0392378	-0.578157	-0.249081	-0.25263	0.145106
ChE(17:2)	0.637874	0.519539	1.04509	-0.920966	0.30189	0.810398	0.864022	-0.704648	0.900242	2.22188	1.17922	-0.695546	1.68891	2.28303	2.23704	0.526847	1.51271	2.14845	2.21912	0.38174			ChE(16:0)	0.0215217	0.339089	-0.347583	-0.0950218	-0.219157	0.455687	-0.780332	-0.702132	0.6412	0.793443	0.675263	0.549752	-0.205157	-0.262136	-0.0816179	0.143434
ChE(17:1)_2	0.567317	0.663619	1.4794	-0.344865	0.487601	1.24071	1.14865	-0.682921	0.701079	1.49957	1.07143	-0.748587	0.689964	1.29113	1.77767	0.079829	0.666604	1.05715	1.74829	0.122502			ChE(17:1)_1	0.122061	-0.314109	-0.114657	0.149648	0.260867	0.103221	-0.352762	-0.44276	0.832023	0.347528	0.027295	0.367791	-0.0341949	-0.829665	-0.0602885	0.0279691
ChE(22:6)	-0.860794	-0.664204	-0.140839	-0.229334	-0.732289	-0.534753	-0.49084	-0.849144	-0.6462	0.154045	-0.0997287	-0.466073	-0.269043	0.382151	0.849697	0.290353	-0.528019	-0.171435	0.55769	0.11757			ChE(14:0)	-0.212674	0.316756	-0.332283	-0.256879	0.111764	0.654942	-0.835548	-0.840682	0.811297	1.39049	0.932597	0.821856	-0.0144284	0.0686127	-0.311044	-0.092635
ChE(18:3)	1.26497	-0.263981	0.882444	-0.434308	1.19046	0.21901	0.804	-0.849873	1.4846	0.625385	0.539285	-0.693862	1.06817	0.102686	1.26083	-0.0869502	1.50318	0.235175	1.28149	0.089736			ChE(18:0)	-0.282073	0.280653	-0.0154224	-0.0217982	-0.59407	0.162523	-0.58898	-0.601711	0.0478669	0.492986	0.507642	0.371483	-0.758391	-0.885197	-0.518659	-0.107719
ChE(20:4)	-0.532534	-0.403753	0.74481	-0.678931	-0.534411	0.111944	0.384708	-0.771582	-0.261393	0.402558	0.346555	-0.975572	-0.64364	-0.0642848	1.20895	-0.184435	-0.296006	-0.147008	1.22321	0.0759431			ChE(15:1)	-0.150118	0.228332	-0.431339	-0.569973	0.293821	0.302	-0.793909	-0.011345	0.632816	0.597064	0.41301	0.701888	0.132867	0.287137	-0.39536	-0.193183
ChE(20:5)	-0.572121	-0.905504	0.543571	-0.728662	-0.805372	0.151559	-0.111294	-0.520832	-0.335887	0.418916	-0.0557094	-1.10759	-1.30614	-0.517747	0.803603	-0.459432	-0.483444	-0.164387	0.824737	-0.006259			ChE(22:0)	0.373975	0.387023	0.274757	0.173004	-0.0347654	0.23816	-0.50882	-0.781577	0.594744	0.387023	1.16431	0.479469	-0.548621	-0.852443	-0.391687	-0.886659
ChE(18:2)	-0.647649	-0.214331	0.620604	-0.694314	-0.385387	0.105208	0.282662	-1.02109	-0.136971	0.626734	0.228062	-1.14755	-0.616041	0.256528	1.07602	-0.412678	-0.315659	0.415405	1.01975	-0.211363			ChE(20:0)	-0.42615	0.2367	-0.22638	-0.0640466	-0.111179	0.174639	-0.57489	-0.715023	0.332955	0.799987	0.4656	0.224759	-0.479168	-0.308016	-0.700669	-1.13309
FA(23:1)	8.85798	9.00843	4.42626	9.59246	8.8392	9.53138	4.44184	9.35535	9.16742	9.54496	4.05889	8.41785	7.67243	8.31741	4.06752	8.93074	8.71425	9.08746	4.8125	9.53528			Car(18:1)	-0.015513	-0.427286	-0.428687	0.787903	0.492025	0.25561	-0.172985	0.467606	0.597764	0.649699	0.574054	1.62753	0.382998	0.632943	0.827015	1.44915
FA(28:1)	8.28077	8.47168	4.18633	9.59059	7.54689	9.75656	2.24345	8.19967	8.43879	8.97154	1.60602	7.27612	7.19967	8.46352	1.35548	7.77479	8.43045	8.58871	2.65737	9.26444			FA(18:3)	-0.21901	0.779231	0.129734	-0.467854	-0.959923	0.462972	-0.559926	-0.858644	-1.37716	0.364194	1.04506	1.42692	-1.25089	0.578449	0.760139	1.31484
FA(25:1)	8.40088	9.00562	4.51873	8.61471	8.70044	8.84235	4.09072	8.59991	8.81378	9.45943	4.20043	8.28077	8.12928	8.36632	3.94342	8.55459	8.87958	9.03892	4.90319	9.12153			FA(22:2)	0.328949	0.186151	-0.703357	-0.283394	-0.0721498	0.36784	-1.06254	-0.729836	-0.458699	-0.179133	0.236067	1.24065	-0.214594	0.186151	0.317842	1.09626
FA(16:1)	5.8395	6.63586	5.47504	6.74477	5.97705	7.08362	4.99833	6.52603	5.77632	7.27932	4.73113	5.89921	6.04257	6.5205	6.15202	7.50699	6.44634	7.17099	6.13666	7.3175			FA(18:2)	0.381778	0.262383	-0.483994	-0.22617	-0.43164	0.0606973	-0.915036	-1.26018	-0.0757721	-0.113599	0.714925	0.936528	0.33087	0.336139	0.881827	0.870262
FA(26:1)	6.60815	6.09662	5.40143	6.09632	6.68494	6.30405	4.9961	5.79351	6.88908	6.6798	4.69604	5.26286	6.15707	5.59569	4.81622	5.53011	7.0786	6.5387	5.94681	6.3837			FA(22:5)	2.25686	0.4911	-0.40847	-0.175736	1.44886	-0.186895	-1.19686	-1.38432	-1.34054	-2.51311	0.0550307	0.317486	-0.712513	-2.38401	0.44702	0.737511
FA(24:1)	6.17991	5.25091	4.39726	6.39715	5.80305	5.70787	4.00463	5.90797	6.2207	6.06947	3.47041	5.34282	4.77444	4.23451	3.56147	5.25473	5.898	5.06369	4.44848	6.33814			FA(17:1)	0.325338	0.685483	-0.476515	-0.0376758	-0.0294127	0.477272	-1.06123	-0.67319	-0.495906	0.0888845	0.12692	1.02525	-0.292242	0.0165282	-0.0753641	0.720365
FA(18:1)	5.29113	5.69932	5.56224	5.86588	5.36545	6.14205	5.01608	5.59341	4.90765	5.84481	4.01725	4.6408	4.29562	5.10531	5.26915	6.03546	4.98574	5.60001	5.33789	6.27092			FA(16:1)	0.137543	0.44776	-0.476705	-0.218737	-0.0631866	0.643458	-0.743907	-0.845557	0.203069	-0.115363	0.676985	0.762223	0.606836	0.535128	0.661627	0.572735
FA(17:1)	4.6062	3.34939	2.69973	4.36957	4.93154	4.03487	2.22322	4.3319	4.57679	3.82666	1.6385	3.69638	4.1103	3.43827	2.82665	5.39482	4.31396	3.36592	2.62437	5.08994			FA(20:2)	0.612563	-0.045519	-0.530701	-0.4855	0.0790079	0.0148594	-1.17547	-1.4369	-1.20223	-1.93171	-0.14476	0.111426	-0.756605	-1.2917	-0.0637191	0.548842
FA(24:2)	3.52001	3.74701	3.52001	4.44694	3.59401	3.91254	3.1669	3.98437	3.64494	4.15214	2.82859	3.26355	3.01691	3.44197	3.03363	4.12786	4.1593	3.21403	3.56555	4.73821			FA(25:1)	0.29956	-0.163274	-0.428006	-0.014797	0.412902	0.453807	-0.318302	-0.333939	-0.271596	-0.639302	-0.575312	-0.060121	0.478704	0.0332944	0.384458	0.506824
FA(20:1)	3.38285	3.32581	4.22435	4.39376	3.22747	3.61506	3.74951	3.80869	3.16664	3.66611	2.57376	3.30552	2.04112	2.41222	3.8829	4.00436	2.73584	2.78455	3.98341	4.65639			FA(18:1)	0.0743154	0.44273	-0.546167	-0.272475	-0.383484	0.145487	-1.54499	-1.22508	-0.995515	-0.594013	-0.293091	0.169584	-0.305388	-0.099306	-0.224351	0.405041
FA(22:1)	3.51687	4.51871	4.49414	3.94267	3.52514	4.67173	4.13464	3.526	3.35803	4.75545	3.23876	3.2535	1.7698	3.31228	3.48815	3.15247	2.90074	4.10375	4.10816	4.18803			FA(22:6)	0.0213298	0.797989	-0.385596	-0.389582	-0.0822866	0.421182	-0.867242	-1.03715	-2.45764	-1.53555	0.56233	0.342992	-2.26172	-1.8795	0.342775	0.317935
FA(26:0)	5.34094	4.20592	3.29237	4.76041	5.11031	4.17271	3.13429	4.36732	4.68548	3.46126	1.95855	3.40794	4.14478	3.13148	2.67744	3.76818	4.5857	3.31118	2.38972	3.99839			FA(24:2)	0.0740006	0.165529	-0.35311	-0.462571	0.124938	0.405127	-0.691422	-1.18339	-0.503094	-0.30504	-0.486376	-0.31908	0.639293	-0.532975	0.0455441	0.291268
FA(22:2)	0.0845335	1.81385	1.15687	2.77106	0.413482	2	0.453512	2.48767	0.0123837	2.18169	0.0943274	2.04122	-0.374165	1.63472	1.39294	4.01171	-0.13006	2	1.47471	3.86732			FA(26:1)	0.0767913	0.207436	-0.40533	-0.302808	0.280929	0.583178	-0.70539	-0.833457	-0.451086	-0.500928	-0.585208	-0.566205	0.470443	0.442079	0.54538	0.287388
FA(24:0)	3.49422	3.41488	2.43173	4.27311	3.40088	3.70198	2.16737	3.90639	3.12248	3.40135	1.38573	3.16461	2.30295	2.81117	1.00108	3.34635	2.84206	2.75736	1.62301	3.44358			FA(20:1)	-0.155377	0.289253	-0.474843	-0.585073	-0.216213	0.340303	-1.65059	-1.08824	-1.34173	-0.913585	-0.341455	-0.389396	-0.647015	-0.541258	-0.240945	0.262628
FA(18:2)	1.01739	1.51594	2.10882	2.57328	1.39917	1.77833	1.62482	2.34711	0.58575	1.57664	1.19378	1.31311	0.941618	1.40235	2.82374	3.50981	1.34826	1.85208	2.99064	3.44355			FA(22:1)	0.00826483	0.153019	-0.359495	-0.416663	-0.158845	0.236738	-1.25538	-0.689162	-1.74708	-1.20643	-1.00599	-0.790195	-0.616135	-0.414964	-0.385971	0.24536
FA(22:3)	2.36721	1.66935	2.58496	3.19878	2.1394	2.63898	2.22837	2.60049	2.37932	2.48915	1.53952	1.62196	1.58496	1.43232	3.13407	3.48141	2.15826	1.58496	3.03112	3.12982			FA(20:3)_1	0.499768	0.639931	-0.563997	-0.223449	-0.352516	0.298963	-1.36577	-1.06348	-2.16892	-2.52795	-0.882318	-0.538611	-2.00202	-2.52336	-0.206718	0.178956
FA(18:3)	2.54489	0.878536	1.94123	1.27155	2.32588	1.65777	2.07097	0.803692	1.58496	1.34151	1.38131	0.412902	1.16773	1.24273	2.9863	2.69847	1.29399	1.45699	2.70137	2.58638			FA(20:3)_2	-1.61218	0.206451	0.119213	-3.03775	0.543935	1.3251	-1.26628	0.502813	0.177396	-0.0079488	-0.49084	-2.5903	1.01342	0.800544	0.352932	0.112608
FA(20:3)_2	0.908577	2.29834	3.0607	2.43829	-0.703607	2.50479	3.17991	-0.599462	1.45251	3.62344	1.79442	2.94111	1.08597	2.29039	2.56986	-0.152003	1.922	3.09889	3.41363	2.5509			FA(23:0)	-0.177962	0.0408723	-0.479104	-0.248934	-0.22715	0.406722	-0.654191	-0.0458037	-0.678785	0.375106	-1.50285	-0.120854	-0.0071421	-0.366128	-0.330933	0.0752881
FA(19:0)	1.63791	1.74036	3.14516	3.88658	1.56915	2.37633	2.61285	2.72528	0.709744	1.78864	0.6894	1.03449	-0.822604	2.16426	2.91639	4.32541	-0.908577	1.6477	0.405256	2.53766			FA(25:0)	-0.214247	0.366562	-0.31571	-0.31034	-0.114712	0.169525	0.16194	-0.0416592	-1.19308	0.295056	-0.660111	0.051098	-0.0403795	0.0249669	-0.133769	0.0668653
FA(20:5)	-0.671377	0.59674	2.2424	2.34792	0.736966	1.10544	2.11424	1.78342	0.610825	0.616157	1.1744	1.63086	-0.441372	-0.897314	1.07843	0.886343	0.2367	-1.88634	2.38501	2.30433			Car(16:0)	-0.199962	0.294104	-0.300017	-0.119707	-0.343071	-0.227494	-0.792276	-1.24891	-0.594401	-0.30445	0.150981	-0.525393	-0.68991	-0.527154	0.182103	-0.0081883
FA(22:0)	2.17206	2.46539	2.08275	3.47995	1.92684	3.0699	1.7656	3.10257	1.86129	3.0247	1.22696	2.57228	0.755125	4.98191	1.41103	2.33589	1.08859	1.90704	1.54947	2.26175			FA(20:5)	1.40834	0.508697	-0.128166	-0.564498	1.2822	0.0194174	-1.06801	-0.717066	0.230006	-1.49405	-1.16398	-1.46158	0.908078	-2.48308	0.142604	-0.0435893
FA(22:5)	-1.953	1.65154	1.71924	1.47056	0.303853	2.14264	1.31077	1.29483	-0.504147	1.46464	0.522373	0.0862389	-3.29355	-0.861575	1.77427	1.78805	-2.66552	-0.732468	2.16626	2.20807			FA(23:1)	-0.0187772	0.522953	0.0155728	-0.237106	0.309437	0.536536	-0.367371	-1.1746	-1.18556	-0.691016	-0.358741	-0.66172	-0.143735	0.0790342	0.386233	-0.0571817
FA(28:0)	2.48966	3.0126	2.44399	3.80975	2.52785	3.17273	1.77164	2.97461	2.42856	2.66696	0.0759488	1.61813	2.00493	2.99048	1.64021	2.83112	2.22803	2.48904	1.77923	2.18845			FA(24:1)	-0.376854	0.456958	-0.392626	-0.489184	0.0407874	0.818562	-0.926845	-1.05434	-1.40547	-1.01641	-0.835788	-1.14243	-0.281905	-0.187218	0.0512212	-0.0590171
FA(16:0)	2.09527	2.34243	2.08103	2.83284	1.86169	2.77297	1.88284	2.26155	1.60103	2.38224	1.48865	2.05307	1.33846	1.82273	1.69889	1.97974	1.30921	1.90329	1.40289	2.18477			FA(22:3)	-0.227806	0.969626	-0.356591	-0.598288	0.0121066	0.819792	-1.04544	-1.57682	-0.782246	-0.237039	0.549106	0.282626	-0.208947	-0.0843922	0.446154	-0.0689616
FA(20:2)	-0.489516	0.83166	1.78178	1.54972	0.123048	0.786141	1.25108	1.06422	-0.410508	0.846519	0.606314	0.112825	-1.69175	-1.10005	1.63702	1.66115	-1.24612	-0.460036	1.71806	2.09857			FA(21:0)	0.658336	-0.120609	0.237768	-0.876011	-0.321928	-0.425926	0.247928	-0.825971	-0.514573	0.31104	0.0297473	-1.54844	-0.685619	-0.788496	-0.192645	-0.311944
FA(20:3)_1	0.358971	0.864018	2.51453	1.78639	0.858739	1.50395	1.95053	1.56294	0.00645502	1.16298	1.14876	0.722908	-1.80994	-1.66393	1.63221	1.24777	-1.64305	-1.65934	2.30781	1.96534			FA(28:1)	-0.733876	1.28488	-1.94288	-1.39091	0.158021	0.499868	-2.58031	-2.31446	-1.0811	-0.0081508	-2.83085	-1.8158	0.149682	0.117039	-1.52896	-0.326144
FA(25:0)	0.363883	0.457634	0.123549	1.83221	0.149636	0.824196	-0.19216	1.52187	0.249172	0.627159	0.285489	1.79055	-0.829199	0.75269	-0.536562	1.8833	0.323504	0.482601	-0.0102198	1.89907			FA(20:4)	0.261106	0.996997	-0.363799	-0.348207	-0.61343	0.545569	-1.10615	-1.34423	-1.91486	-1.54689	-0.975542	-1.45339	-1.40193	-1.78018	0.0405366	-0.332546
FA(17:0)	1.50184	1.50979	1.23519	2.12731	1.66513	2.0705	0.925674	1.76199	1.32517	1.77631	0.73091	1.76347	0.660004	1.45159	0.805883	2.06985	0.973528	1.18786	0.12616	1.66673			Car(18:0)	-0.0340066	0.25474	-0.0113358	0.350295	-0.778497	-0.97061	-1.44281	-0.869702	-0.546882	-0.98906	-0.0886576	0.112389	-1.51214	-1.33911	-1.11664	-0.395688
FA(20:0)	2.23233	2.34444	2.29693	2.61438	2.10981	2.7194	1.90071	2.21841	1.75033	2.38158	1.22655	1.63234	0.714782	1.78825	1.32013	1.46692	1.00081	1.39282	1.24542	1.52526			FA(17:0)	0.163294	0.560715	-0.309512	-0.365323	-0.176667	0.266525	-0.504276	-0.363843	-0.841835	-0.0581949	-0.429303	-0.0574575	-0.528311	-0.321928	-1.10903	-0.460582
FA(22:6)	-0.964652	0.180773	1.08616	1.20348	-0.943322	0.978762	0.700564	0.8139	-1.04694	0.601956	0.218919	0.16633	-3.42229	-1.35478	1.64849	1.54647	-3.22637	-1.69873	1.42894	1.52142			FA(16:0)	-0.233576	0.430533	-0.198193	-0.571293	-0.494237	0.0398045	-0.592376	-0.779772	-0.756805	-0.5197	-0.382139	-0.853098	-0.786059	-0.439147	-0.678141	-0.64807
FA(21:0)	0.86821	1.36412	0.118988	1.14927	1.52655	1.24351	0.356756	0.273254	0.546282	0.938195	0.366916	0.323295	0.353637	1.67516	0.148735	-0.399171	0.182591	0.575625	-0.073657	0.837322			FA(26:0)	-0.230627	-0.033209	-0.15808	-0.39309	-0.65546	-0.744664	-1.33382	-1.35248	-1.19615	-1.07444	-0.614929	-0.992227	-0.75524	-0.894744	-0.902649	-0.762022
FA(18:0)	0.581904	1.02364	0.774798	1.60237	0.493217	1.33238	0.834383	1.29363	0.370064	1.12563	0.67121	1.26087	0.139505	1.0465	0.748892	1.17141	0.12763	0.610217	0.392132	0.78879			FA(18:0)	-0.0886873	0.308747	0.0595841	-0.308742	-0.21184	0.101996	-0.103588	-0.3415	-0.442399	0.0228658	-0.0259061	-0.43096	-0.454274	-0.413421	-0.382667	-0.81358
FA(20:4)	-1.65243	-0.861317	0.872362	1.05982	-1.39132	0.135679	0.508563	0.711609	-2.26586	-0.315748	-0.233784	-0.284419	-3.56729	-2.40821	-0.103179	-0.393573	-3.05435	-2.6415	0.912899	0.72727			FA(24:0)	-0.0933398	0.287099	-0.264367	-0.366717	-0.371744	-0.0135273	-1.046	-1.1085	-1.19127	-0.603714	-1.43066	-0.926754	-0.652155	-0.657522	-0.80872	-0.829526
FA(23:0)	0.61193	1.75178	0.722255	0.360272	0.433967	1.79265	0.243151	0.111337	0.38478	2.1585	0.0680643	0.314468	-0.066855	2.12689	-0.780598	0.239417	0.604787	1.38565	0.391321	0.43556			FA(20:0)	-0.122522	0.374954	-0.396222	-0.395968	-0.482003	0.0371393	-1.07038	-0.98204	-1.51755	-0.556196	-0.976803	-1.14746	-1.23152	-0.951623	-1.05151	-1.08913
Car(16:0)	1.01424	1.03864	-0.214273	-0.61211	0.814279	1.33275	-0.514289	-0.731817	0.67117	0.811147	-1.00655	-1.86102	0.41984	0.734192	-0.0632913	-1.1375	0.324331	0.511488	-0.0321697	-0.620299			FA(22:0)	-0.245218	0.604514	-0.317146	-0.37738	-0.310767	0.55931	-0.85579	-0.907677	-1.41694	2.51652	-0.671717	-1.14406	-1.08347	-0.558349	-0.533276	-1.21821
Car(18:0)	0.320684	0.40329	0.39634	-0.518121	0.286677	0.65803	0.385004	-0.167826	-0.457813	-0.567319	-1.04647	-1.38782	-0.226198	-0.58577	0.307683	-0.405732	-1.19146	-0.935823	-0.720296	-0.913809			FA(19:0)	-0.0687656	0.635978	-0.532312	-1.1613	-0.928167	0.0482886	-2.45576	-2.85209	-2.46052	0.4239	-0.228773	0.438833	-2.54649	-0.0926579	-2.73991	-1.34892
Car(18:1)	0.125431	-0.0361338	-1.95341	-3.11048	0.109918	-0.46342	-2.38209	-2.32258	0.617455	0.219476	-2.12639	-2.64288	0.723194	0.613565	-1.37935	-1.48295	0.508429	0.596809	-1.12639	-1.66133			FA(28:0)	0.0381963	0.160135	-0.672351	-0.835135	-0.0610946	-0.345644	-2.36804	-2.19162	-0.484723	-0.0221228	-0.803777	-0.978626	-0.261628	-0.523562	-0.664758	-1.6213
CmpE(24:1)	10.098	4.72618	3.7102	10.1599	10.1886	4.84842	3.09079	9.92184	11.0042	5.93676	2.78905	9.82972	9.89026	4.3065	3.1652	9.82814	11.4445	6.04253	4.23747	10.9256			TG(57:0)	1.39946	-0.828519	-0.454764	0.730813	0.918058	-0.945033	-0.237612	1.03787	0.855843	0.92083	-1.16993	0.532874	1.00442	0.710104	-0.355716	2.09646
TG(60:3)	2.90811	3.88389	3.89456	9.38802	2.93462	3.30718	3.82262	9.43879	3.57427	4.65263	3.57469	9.60363	3.55731	3.88223	4.69096	9.99718	4.04937	4.81084	4.76395	10.4635			DG(18:1/26:1)	0.47879	0.486038	-0.689441	0.161888	0.199869	0.0992502	-0.993221	-0.112475	1.07067	1.10921	0.436395	1.67807	1.50964	1.35494	0.891865	1.39403
DG(18:1/26:1)	7.96	1.97034	9.31515	8.32193	8.43879	2.45638	8.62571	8.48382	8.15987	2.06959	8.32193	8.20945	9.03067	3.07955	9.75154	10	9.46964	3.32528	10.207	9.71596			TG(50:0)	2.96346	-2.28074	-0.187617	0.911366	2.39412	-0.20326	-0.748438	1.59625	2.57161	0.738412	-2.44	1.3798	2.3633	0.068362	-1.20806	1.36335
TG(62:2)	9.57743	3.53538	3.90536	9.53528	9.54882	3.33164	3.19515	9.23601	9.40088	3.97666	2.96816	9.36194	9.45943	3.38674	3.55994	9.66178	9.79442	3.97666	3.80244	9.66178			TG(58:0)	2.67901	-2.11723	-1.27494	0.690315	2.66561	-1.13792	-0.727663	3.12365	2.85468	1.02607	-4.27229	1.24793	2.92587	0.397569	-1.97605	1.36075
TG(60:4)	3.34746	7.90087	2.47545	7.85175	2.85086	8.53528	2.46632	7.93664	3.25873	8.71425	1.69849	7.60733	3.25873	8.27146	2.69067	8.36632	3.81835	8.38802	2.63063	9.06609			DG(16:1/16:1), DG(14:0/18:2), 他	0.028246	0.0207674	0.0421007	0.361788	0.432443	0.337958	-0.509391	-0.149957	0.728064	1.10926	0.905908	1.58563	0.887662	1.01804	0.89842	1.27762
TG(62:1)	3.98584	2.922	9.44708	9.07146	4.32867	2.89162	9.15228	8.85798	3.90087	3.04669	8.13955	8.93664	3.95128	2.96396	8.19476	9.17493	4.32643	2.922	8.58871	9.04439			TG(48:3)	0.232011	0.411314	-0.206624	-0.223649	1.11615	1.53896	0.10472	-0.349499	1.17186	1.06968	1.93704	1.9776	1.99481	1.64928	1.12272	1.23258
TG(8:0/16:0/16:1)	4.42931	4.52788	4.87745	9.57743	4.67756	4.57247	4.41709	9.75822	4.85572	4.7659	4.60306	9.2503	2.41093	2.16439	4.38606	8.9571	4.2854	3.8038	4.8685	9.00843			TG(60:4)	-0.496607	0.634409	-0.009131	0.0848889	-0.0887289	0.813379	-0.776958	-0.244419	-0.0887289	0.370596	0.215223	0.514573	0.470891	0.48715	0.155185	1.21434
CmpE(27:2), StgE(26:1), ChE(28:2)	6.89482	7.16993	7.33985	7.82655	6.90689	8.01681	6.12928	6.35755	7.65821	7.14975	7.12928	6.89482	7.52356	8.55075	7.33985	8.50779	7.70044	8.51964	8.19967	7.91289			TG(55:0)	1.28293	-0.986764	-0.0661523	1.04363	1.57531	-0.377847	-0.615594	1.04363	0.95109	0.0425798	0.0671142	1.8501	1.33724	-0.824913	-0.672425	1.16711
DG(16:0/26:0)	7.71707	6.53467	6.88162	7.67532	7.91746	6.73094	6.48751	7.49331	6.92586	5.90903	5.35828	6.41247	8.08621	6.73215	7.13014	8.01934	7.85762	6.4311	6.43879	7.35835			TG(52:0)	3.38574	-2.48814	-0.523448	0.935416	3.05196	-0.640139	-0.572267	2.53517	3.03576	0.93093	-3.18531	1.3117	2.892	-0.0229636	-1.9142	1.12922
CmpE(26:1)	5.4849	4.83511	4.23828	6.00409	5.36703	5.05509	3.95596	5.61203	5.99145	5.71689	3.49064	5.33336	5.18286	4.50027	3.8485	5.7017	6.55583	6.2369	5.02714	6.7956			DG(16:1/18:1), DG(16:0/18:2)	-0.20563	0.534573	-0.327404	-0.0102518	-0.141147	0.609621	-0.948757	-0.744511	0.420332	0.946402	0.998826	1.15404	0.487179	0.546504	0.723174	1.10634
DG(18:1/26:0)	5.94044	5.54118	5.62005	6.27119	5.89125	5.74556	5.53634	5.83586	5.39635	5.74088	5.12928	5.53642	6.40239	6.08654	6.92211	7.08996	5.83586	5.86122	6.15804	6.52172			TG(60:3)	0.0265164	-0.576704	-0.0719381	0.0507746	0.666163	0.768746	-0.319866	0.215609	0.649199	-0.0016573	0.796404	0.609162	1.14126	0.926958	0.869394	1.07551
DG(16:0/24:0), DG(14:0/26:0)	4.65933	4.25062	5.48764	6.34729	4.87004	4.60369	5.14213	6.29441	4.08599	3.77342	4.2059	5.15211	4.86575	4.43596	5.68834	6.68585	4.6628	4.32235	5.03953	6.20218			DG(14:0/16:1), DG(14:1/16:0), 他	-0.10594	-0.0548117	-0.122576	-0.0645158	-0.0193739	0.0213891	-0.414179	-0.157138	0.0618851	0.421069	0.888973	0.949369	0.340837	0.112685	0.691209	1.0015
TG(48:2)	5.92955	4.90171	4.82243	5.14186	5.88754	5.08753	4.42392	4.90978	6.53944	5.93021	4.16071	4.49151	5.91354	4.7335	5.67026	5.96158	7.06455	5.56776	5.35735	5.68543			TG(62:3)	0.196291	0.651321	-0.865424	-0.0754263	0.949478	1.07098	-0.8298	-0.133641	0.535449	0.123451	-0.107867	0.723755	1.44395	1.09259	0.116429	0.976604
TG(50:2)	5.74455	5.71815	5.40454	5.51294	5.66068	5.82003	4.89042	5.20296	6.08129	6.332	4.41758	4.6288	5.15901	4.97915	5.24562	5.27843	6.23013	5.63439	5.20178	5.48422			DG(16:0/26:1), DG(18:1/24:0), 他	-0.112776	0.443697	-0.215846	-0.391488	-0.318637	-0.256084	-0.614049	-1.04684	0.410976	0.808525	0.978703	0.713594	0.508274	0.871485	0.662313	0.97606
DG(18:1/18:1), DG(16:0/20:2)	5.79456	4.69663	5.28459	4.85464	5.759	4.99928	4.92772	4.69287	5.56659	5.00222	4.55992	4.21137	5.48682	4.58867	5.47144	5.11833	5.8382	4.83367	5.56923	5.39343			TG(56:0)	2.63315	-2.01551	-0.608931	0.606427	2.50503	-0.312077	-0.276629	1.86912	2.71365	1.00241	-2.25756	0.922255	2.46867	0.580455	-1.33694	0.928761
DG(16:0/18:1), DG(16:1/18:0)	6.06229	5.301	5.54361	5.07364	5.9823	5.5462	5.27244	4.89187	5.47933	5.26636	4.60254	4.37453	5.68252	5.18691	5.76741	5.31821	5.66446	5.05716	5.46335	5.29959			DG(16:1/18:2)	0.55769	1.30179	-0.264552	0.318765	0.14432	0.977688	-0.181584	-0.0798319	0.951294	1.29191	0.927097	1.13139	0.841268	0.646482	0.259555	0.851065
TG(48:3)	5.41649	3.52952	3.58946	4.04515	5.6485	3.94084	3.38284	3.8215	6.53264	5.06848	3.69418	3.69565	6.58835	4.5992	5.5265	6.02275	7.41131	5.1788	4.71218	5.27773			DG(16:1/20:4)	0.417814	0.775051	-0.203225	-0.139551	0.46528	0.140779	-0.168494	0.0116464	0.629469	0.618239	1.99171	0.568794	0.752003	0.297191	0.708442	0.849945
DG(17:1/18:1), DG(16:1/19:1)	6.56224	4.17058	3.99256	4.67431	6.47131	4.316	3.91901	4.67745	6.5664	4.40354	3.54328	4.06561	6.75792	4.51635	4.73067	5.28293	6.59382	4.26525	4.30401	5.21335			TG(60:2)	0.165116	0.0316603	-0.418658	-0.127075	0.370627	0.468741	-0.47462	-0.0725125	0.403664	0.0410968	0.297234	0.587475	1.04257	0.686977	0.609038	0.812465
DG(16:0/26:1), DG(18:1/24:0), 他	3.56783	4.84472	5.62863	4.20527	3.45505	5.28842	5.41278	3.81378	3.24919	4.58864	5.01458	3.15843	3.97881	5.65325	6.60733	4.91886	4.0761	5.71621	6.29094	5.18133			CmpE(26:1)	-0.117874	0.219984	-0.282321	-0.392062	0.506541	0.881786	-0.747649	-0.670734	-0.30204	-0.334843	-0.38978	-0.302393	1.07093	1.40179	0.788852	0.791504
DG(18:0/18:1), DG(16:0/20:1)	6.09382	5.39861	5.81935	5.57342	6.24878	5.76476	5.61718	5.38169	5.69106	5.36595	4.77661	4.51097	5.46377	4.76207	5.5713	5.27392	5.23842	4.67686	5.16671	5.14116			TG(16:0/16:0/16:0), TG(14:0/16:0/18:0)	1.61408	-1.04268	0.110758	0.565681	0.839104	-0.185338	-1.09469	0.209033	1.15858	0.15161	-0.942962	1.08409	1.07052	-0.206331	-0.487514	0.791019
TG(52:2)	5.53622	5.22921	5.08956	5.37307	5.41774	5.31817	4.56127	5.0211	5.52237	5.77758	4.21703	4.49578	4.56497	4.04906	4.36926	4.61488	5.66808	4.98262	4.56464	5.1015			CmpE(24:1)	0.0905568	0.122241	-0.619412	-0.23803	0.906188	1.21058	-0.921145	-0.330149	-0.207768	-0.419684	-0.544996	-0.331735	1.34647	1.31635	0.527269	0.765683
TG(16:1/16:1/18:1), TG(14:1/18:1/18:1)	4.32429	4.2728	3.81516	4.36588	4.21669	4.51701	3.2627	4.06245	5.07027	5.65118	3.46407	4.05582	4.58631	4.57002	4.76948	5.1876	5.73519	5.31899	4.5054	5.07287			TG(16:1/16:1/18:1), TG(14:1/18:1/18:1)	-0.107595	0.24421	-0.552465	-0.303434	0.74598	1.37838	-0.351089	-0.31006	0.262028	0.297218	0.95432	0.821715	1.41091	1.0462	0.690235	0.706985
TG(46:1)	5.25376	5.32019	4.58845	5.13476	5.31292	5.60831	4.22314	4.95492	5.21835	5.72754	3.50168	3.71488	4.7789	4.7552	4.99599	5.41754	5.41088	5.05384	4.39962	4.96884			DG(18:1/18:1)	-0.161376	0.545297	-0.700541	-0.280528	-0.298794	0.477283	-1.19115	-0.461739	-0.340512	-0.0526788	0.300294	0.424711	-0.0517766	0.297522	0.394307	0.701606
DG(16:0/16:1), DG(14:0/18:1)	6.30564	5.08461	5.36862	4.29549	6.26528	5.41977	5.09959	4.23865	5.88197	5.19001	4.448	3.59084	6.47679	5.56316	6.00449	5.24679	6.38151	5.45417	5.73579	4.88141			TG(58:2)	0.0173536	0.0174404	-0.499003	0.0324519	0.379488	0.647698	-0.669129	-0.468434	0.32921	0.125043	0.246762	0.409214	1.01146	0.686172	0.545245	0.687867
DG(17:0/18:1), DG(17:1/18:0), 他	5.1592	4.68246	4.60863	5.14308	5.07277	5.02987	4.31073	4.93632	4.73877	4.76931	3.4829	4.17719	4.68619	4.58649	4.69958	5.11649	4.43222	4.29975	4.13776	4.85979			TG(46:2)	-0.0427276	0.393624	-0.137458	-0.201222	0.753418	1.37882	-0.309997	-0.509748	0.741462	0.756802	1.80108	1.54702	1.16889	1.11579	0.863039	0.687368
DG(18:1/18:1)	4.62987	3.90732	4.9289	4.15067	4.46849	4.45261	4.22836	3.87015	4.33107	4.3846	3.73775	3.68894	4.28936	3.85464	5.22919	4.57539	4.57809	4.20484	5.32321	4.85228			TG(58:3)	0.442662	0.461496	-0.560321	-0.211107	0.62911	1.25032	-0.258193	-0.569934	-0.206686	0.0419824	0.1852	0.309284	0.910147	0.717811	0.378512	0.659383
TG(48:1)	5.82161	5.69318	5.23031	5.40654	5.84263	5.92583	4.81455	5.37879	5.21446	5.6229	3.73717	3.84966	4.82072	4.43942	5.07718	5.13434	5.72305	5.00763	4.81816	4.83385			DG(18:1/22:1), DG(16:1/24:1), 他	-0.444564	0.422963	-0.10425	-0.274332	-0.907389	0.393481	-0.626298	-0.369984	0.218972	0.387886	0.672425	0.145461	-0.851189	0.455425	0.300968	0.653099
DG(14:0/16:0)	4.82066	4.77264	5.14065	4.89365	5.24663	5.22009	4.91836	4.78759	4.18765	4.42466	3.94495	3.6894	5.08506	4.91857	5.33899	5.18175	4.59533	4.61282	4.9713	4.79821			TG(49:0)	1.02683	-0.40004	0.0336122	0.356863	0.661596	0.194119	-0.522914	0.341257	0.779862	0.305448	-0.519605	0.841473	0.747326	-0.0829635	-0.339616	0.644735
TG(52:6)	3.54432	3.92057	3.74147	4.05819	3.67054	4.05559	3.45943	4.18354	4.20425	4.77007	3.62101	3.44335	4.07039	4.023	4.05218	4.45623	4.6009	4.15149	3.94419	4.69773			TG(52:6)	0.126218	0.135027	-0.282035	0.125355	0.659925	0.849508	-0.120462	-0.614842	0.526069	0.102436	0.310713	0.398039	1.05658	0.230922	0.202722	0.639541
TG(14:0/14:0/16:0), TG(12:0/16:0/16:0)	4.03384	4.81354	5.83831	5.11535	4.43641	5.04036	5.63016	5.25023	3.78048	4.85607	4.37877	4.01342	3.62467	3.95169	5.80878	5.3739	3.68615	4.12135	5.11862	4.65647			CmpE(18:1)	0.324154	0.399896	-0.122335	-0.370491	0.875849	1.30357	-0.0139288	-0.332017	-0.546009	-0.578059	-0.201047	-0.283487	0.91396	0.999593	0.767979	0.632755
DG(16:1/18:1), DG(16:0/18:2)	3.9003	3.2872	4.09607	3.51656	3.69467	3.82177	3.76867	3.50631	3.75915	3.89682	3.14731	2.77205	4.32063	4.2336	5.0949	4.6706	4.38748	3.8337	4.81925	4.6229			DG(16:0/16:1), DG(14:0/18:1)	-0.0403582	0.335161	-0.269028	-0.0568412	-0.423664	0.105398	-0.920622	-0.704654	0.171157	0.478548	0.63587	0.951298	0.075874	0.369563	0.367171	0.585921
TG(16:0/16:0/18:1), TG(16:0/16:1/18:0)	5.78469	5.56073	5.48877	5.37144	5.8744	5.90588	5.14691	5.2003	5.10285	5.44371	3.93279	3.91075	4.4402	4.30641	4.83789	4.80369	5.04568	4.77171	4.60973	4.61467			TG(54:0)	2.38509	-1.61334	-0.679423	0.161079	2.1515	-0.423551	-0.541182	1.41153	2.05768	0.801699	-2.39049	0.720059	2.21299	0.411301	-1.5249	0.567741
DG(18:1/22:1), DG(16:1/24:1), 他	4.72726	2.29768	4.70044	3.83233	4.28269	2.72064	4.59619	3.558	3.81987	2.69116	4.07414	3.46234	4.94623	2.68557	5.37287	3.97779	3.87607	2.75311	5.00141	4.48543			TG(8:0/8:0/8:0)	0.177473	-0.429222	0.137504	-0.476598	-0.233616	-0.0318621	0.139551	-0.185809	-0.338013	1.82595	0.0969786	-0.264511	0.223277	1.10628	0.0948694	0.545058
TG(58:2)	3.26589	3.75002	3.72622	3.7669	3.28325	3.76746	3.22721	3.79935	3.64538	4.39772	3.05709	3.29847	3.5951	3.87507	3.97298	4.17612	4.27736	4.43619	4.27146	4.45477			TG(48:2)	-0.0420047	0.185821	-0.398516	-0.232082	0.60989	1.0285	-0.661725	-0.650351	-0.0160113	-0.168207	0.847829	0.819718	1.135	0.666048	0.534917	0.543565
TG(62:3)	7.94837	8.43879	9.18735	3.33358	8.14466	9.09011	8.32193	3.25815	8.89785	9.50977	8.35755	3.19994	8.48382	8.56224	9.07948	4.05733	9.39232	9.53138	9.30378	4.31018			DG(17:1/18:1), DG(16:1/19:1)	-0.0909367	0.145421	-0.0735478	0.00313561	0.00415763	0.232954	-0.449285	-0.608699	0.195678	0.345764	0.738112	0.608624	0.0315731	0.0946681	0.31145	0.539037
TG(58:1)	4.32193	3.68638	4.18181	4.36095	4.61965	3.62568	3.9583	4.06428	4.87263	4.14816	3.43978	3.69326	4.73205	4.16818	3.89747	4.5869	5.11237	4.29182	4.05634	4.30649			DG(18:1/18:1), DG(16:0/20:2)	-0.0355536	0.302652	-0.35687	-0.161771	-0.227972	0.305591	-0.724672	-0.643271	-0.307739	-0.107954	0.18685	0.26369	0.0436427	0.137046	0.28464	0.538789
DG(16:0/17:1), DG(15:0/18:1), 他	4.69661	4.57427	4.84435	4.16658	4.76254	5.04039	4.62576	3.94282	4.53219	4.94084	3.83431	3.30612	4.75704	4.97217	5.24858	4.59495	4.38281	4.41414	4.66936	4.28753			DG(18:1/22:6)	0.148732	0.521045	-0.0766521	-0.0944517	-0.17433	0.451309	-0.61988	-0.482325	0.157772	0.34457	0.484861	0.205952	-0.0598715	0.28167	0.452991	0.532062
DG(14:0/16:1), DG(14:1/16:0), 他	5.29304	4.24268	2.7869	3.28378	5.1871	4.18787	2.66432	3.21927	5.27366	4.26407	2.37272	3.12664	5.35492	4.66375	3.67587	4.23315	5.63387	4.35537	3.47811	4.28528			DG(16:0/20:3), DG(18:1/18:2), 他	0.0231672	0.493792	-0.0541506	-0.124279	-0.272142	0.248093	-1.06495	-0.82521	-0.0082468	0.458575	0.67477	0.605231	-0.0878124	0.125636	0.298252	0.521359
TG(18:1/18:1/18:1)	4.0472	4.10069	3.82238	4.27565	3.75175	4.20464	3.21688	3.88604	4.2527	4.71804	3.10713	3.62752	3.13193	3.65518	3.19182	3.57261	4.36215	4.07155	3.48798	4.2343			DG(16:0/22:6)	0.104693	0.616709	-0.381743	-0.0435316	-0.260322	0.254378	-1.01802	-0.6291	-0.0202827	0.126137	0.0627358	0.513721	-0.301819	-0.174479	0.0627358	0.482319
TG(16:1/18:1/18:1), TG(16:0/18:1/18:2)	4.03225	4.18883	3.72862	4.04781	3.97468	4.25095	3.13866	3.53678	4.67206	5.21524	3.24017	3.42139	3.72379	3.8344	3.63852	3.93585	4.83415	4.57199	3.84786	4.20949			TG(59:2)	0.399748	0.29486	-0.408885	0.0177747	0.955877	0.337929	-0.648778	0.380345	1.07204	0.826383	0.351222	0.703189	1.58206	0.732669	0.222392	0.460515
TG(52:1)	4.98242	4.98809	5.21104	5.1757	5.23106	5.24063	4.89565	4.85988	4.28119	4.54285	3.56845	3.61174	3.63834	3.41441	4.17334	4.24814	3.98548	3.84089	4.05894	4.12916			DG(18:1/20:4), DG(16:0/22:5)	0.237112	0.421897	-0.33513	-0.137158	-0.0877137	0.00783688	-0.92685	-0.808286	-0.0012048	0.173453	0.329673	0.426296	-0.0104748	-0.181311	0.119867	0.431037
TG(60:2)	5.28962	4.36576	2.97389	3.30319	5.45474	4.39742	2.55524	3.17612	5.66025	4.8345	2.49927	3.23068	5.69329	4.40686	3.27113	3.89067	6.3322	5.05274	3.58293	4.11566			TG(53:0)	0.0170735	0.0185504	0.045324	-0.022484	-0.22039	0.475695	-0.527789	0.141554	0.0187698	-0.21365	-0.408911	-0.045324	-0.271302	-0.315577	-0.310463	0.375457
TG(14:0/16:0/16:0)	4.30114	4.98224	4.70315	4.3956	5.03495	4.87018	4.58985	4.61461	4.12295	4.80264	3.33037	3.14324	4.2769	4.38851	4.47912	4.6938	4.3233	4.26008	4.15324	4.11504			DG(16:1/22:6)	-0.860878	0.646007	-0.520536	-0.542751	-0.658963	0.717877	-0.218996	-0.45089	-0.026967	0.178158	-0.378937	0.875715	-0.167923	0.629538	-0.604649	0.328083
TG(60:1)	4.49277	3.42099	4.69257	4.14674	5.03688	3.06331	4.20503	3.88158	4.67646	3.16489	3.82571	3.64636	4.90552	3.06691	4.32125	4.36152	5.28434	3.88902	4.27419	4.06815			TG(47:0)	0.655296	-0.139363	0.108675	0.29537	-0.0661861	0.18756	-0.396134	-0.269049	0.26333	0.194794	-0.0130326	0.378808	0.0901709	-0.155372	-0.38932	0.286566
TG(54:2)	4.49097	4.68656	4.35774	4.548	4.5491	4.83062	3.89925	4.15461	4.40305	5.03828	3.37289	3.63505	3.14894	3.36762	3.4408	3.64305	4.26993	4.21443	3.59191	4.06306			DG(18:1/26:0)	-0.0491955	0.204384	-0.0837176	-0.435324	-0.54409	0.1997	-0.49077	-0.73477	0.461942	0.545359	1.30206	0.818768	-0.104579	0.320041	0.537983	0.250528
TG(44:2)	3.45302	4.34717	3.72142	4.14241	3.53727	4.20025	3.60956	4.08406	3.95986	5.15928	3.90689	3.73552	3.54934	4.16993	4.61984	4.74739	4.48951	4.20025	3.55994	4.04089			TG(56:1)	0.684583	-0.155382	-0.334241	-0.122048	0.321164	0.185366	-0.603848	-0.385082	0.471994	0.0540259	-0.238646	0.318135	0.75795	0.0296854	-0.333305	0.229382
MG(18:1)_2	3.27009	0.91328	3.18114	3.88322	2.75949	2.40606	2.87229	2.96374	0.90067	0.582267	0.970745	1.29372	0.558073	-0.223365	2.21042	2.96615	2.65243	2.01984	3.12983	4.02177			DG(16:0/18:1), DG(16:1/18:0)	-0.0799881	0.2452	-0.271166	-0.181771	-0.582955	-0.0346371	-0.941071	-0.69911	-0.379774	-0.11409	0.2238	0.244567	-0.397833	-0.243843	-0.0802591	0.225953
CmpE(24:0), ChE(25:0)	9.47978	3.79701	3.48869	4.2384	10.3945	3.76022	3.51203	4.15313	10.5008	4.2075	2.83894	3.5157	9.53333	3.19574	1.97437	3.55714	10.6707	4.46107	3.76613	4			DG(16:0/20:4)	0.354353	0.575805	-0.169739	-0.0777615	-0.0289222	0.370662	-0.785894	-0.727094	-0.0015699	0.136981	0.358763	0.475414	-0.254587	-0.196369	0.0133292	0.208474
TG(50:5)	3.04002	3.46241	3.09433	4.7907	2.54226	4.08939	2.99512	3.96743	3.03122	4.3782	2.79336	3.87915	2.47249	3.03242	3.42717	4.22882	3.40599	3.2059	2.98037	3.87213			TG(16:1/18:1/18:1), TG(16:0/18:1/18:2)	-0.0575743	0.0621157	-0.589962	-0.511036	0.639807	1.0264	-0.488449	-0.626423	-0.308462	-0.354432	-0.0901031	-0.111962	0.801892	0.383154	0.119237	0.161671
TG(58:3)	3.56071	3.0114	2.91297	3.16239	4.00338	3.4729	2.35264	2.95128	4.18982	4.26172	2.65477	2.59246	3.35403	3.05339	3.09817	3.47168	4.47086	3.72922	3.29148	3.82177			MG(18:1)_2	-0.510601	1.49278	-0.308859	-0.919475	-2.36942	-0.331014	-2.2104	-2.5895	-2.71202	-1.13665	-0.970723	-0.917069	-0.617657	1.10656	-0.0513164	0.138552
DG(16:1/16:1), DG(14:0/18:2), 他	4.30679	2.67967	3.30387	2.54042	4.33504	2.70044	3.34597	2.9022	4.73924	3.01763	2.79448	2.39046	5.03486	3.78894	4.20978	4.12605	5.19446	3.69771	4.20229	3.81804			TG(56:2)	0.214959	0.146464	-0.315426	-0.225381	-0.0236061	0.37274	-0.842855	-0.905937	-0.595931	-0.752257	-0.184114	-0.174702	0.0833941	-0.0701261	-0.0676611	0.13693
TG(49:2)	3.76782	3.20737	1.90599	3.98529	3.58257	3.31185	1.38615	3.76726	4.0281	4.00293	1.11576	3.1992	3.46569	2.88599	2.08739	4.06028	4.17375	3.16172	1.71278	3.81683			CmpE(16:0), ChE(17:0)	-0.138833	0.532952	0.0231519	0.142854	0.213556	0.88774	-0.738399	-0.559139	-0.825004	-0.400142	-0.220551	-0.0993398	-0.324056	0.220693	0.0249639	0.136007
TG(44:1)	3.39068	3.90313	3.09069	4.33965	3.39722	4.38863	2.92344	3.87796	3.6885	4.59373	2.64707	3.29658	3.1247	3.96076	3.95133	4.66797	3.79833	4.45975	3.13278	3.81544			TG(62:2)	-0.0286069	-0.203737	-0.710215	-0.299261	-0.176549	0.44128	-0.937199	-0.173332	-0.117997	-0.148644	-0.345425	0.126503	0.216987	0.44128	-0.102924	0.126503
DG(18:1/22:6)	2.28635	2.71576	2.54206	3.2322	2.43508	3.23681	2.46541	3.13775	2.11201	3.16707	1.92218	2.74988	2.44412	3.06033	3.02692	3.43815	2.22647	2.99743	2.99505	3.76426			DG(16:0/17:1), DG(15:0/18:1), 他	0.0659365	0.466117	-0.218593	-0.223766	-0.16442	0.366563	-1.01004	-0.860461	0.0604277	0.397893	0.404236	0.428365	-0.313798	-0.160139	-0.174988	0.120953
TG(56:1)	3.16294	3.57437	2.78596	3.51992	3.84752	3.41899	2.45172	3.39788	3.4841	3.75974	2.18212	3.13484	3.63493	3.6284	2.54732	3.83806	3.92089	3.60406	2.45266	3.74931			TG(59:1)	0.815878	0.190732	-0.219507	0.105493	0.452768	0.186259	-0.757327	0.347568	1.10881	0.458968	-0.16021	0.962198	0.777608	0.777183	-0.107915	0.100862
DG(15:0/16:1), DG(14:0/17:1)	3.92283	2.71989	3.61904	3.71357	3.82751	2.94596	2.8452	3.39843	3.69201	3.25572	2.66649	3.01775	4.45146	3.37094	4.3152	4.26214	3.78056	2.74226	3.47862	3.55975			CmpE(27:2), StgE(26:1), ChE(28:2)	0.0120728	0.846883	-1.21057	-1.469	0.763394	-0.0201779	-0.210567	-0.931731	0.628744	1.38082	0	0.681246	0.805622	1.34971	0.859822	0.0863408
TG(16:0/16:0/16:0), TG(14:0/16:0/18:0)	2.58528	3.9386	3.96751	2.71079	4.19936	2.89592	4.07827	3.27647	3.42439	3.75326	2.87283	2.91982	3.74386	4.09021	3.02455	3.79488	3.6558	3.73227	3.48	3.50181			TG(56:8)	0.506634	0.524783	-0.366394	0.34544	0.409308	1.08737	-0.51655	-0.565679	0.201634	0.0740832	-0.126118	0.0948963	0.882762	0.563318	0.133727	0.0775722
DG(16:0/16:0)_2	3.83264	4.02115	4.35614	4.16415	4.14422	4.41952	4.20216	4.09004	3.02612	3.29014	3.10411	2.95344	3.70784	3.7752	4.07069	3.75379	3.03352	3.21546	3.50749	3.47604			TG(56:3)	0.0867403	0.236002	-0.408713	-0.292369	0.395752	0.958925	-0.749806	-0.618773	-0.87537	-0.435539	-0.679087	-0.379626	0.379607	0.352865	-0.194095	0.0689986
TG(52:5)	4.1408	4.19003	4.88481	4.12708	4.04546	4.42485	4.20842	3.75667	4.28721	4.89571	3.80644	3.26003	3.75163	3.72935	4.0498	3.59852	4.26724	3.98233	3.84382	3.45549			TG(55:3)	-0.0955133	0.172837	-0.433724	-0.11221	0.56974	0.892636	-0.786214	-0.359569	-0.805398	-0.539774	-0.534525	-0.31354	-0.0413135	-0.153623	-0.741706	0.0455408
TG(46:2)	4.07382	3.87222	3.87824	2.69676	4.03109	4.26585	3.74078	2.49554	4.82724	5.25104	3.56825	2.18701	4.81528	4.62902	5.67932	4.24378	5.24271	4.98801	4.74128	3.38413			TG(51:0)	0.380063	-0.0313317	-0.260908	0.444023	0.354251	0.00662632	-0.863101	-0.195406	0.206451	-0.256114	-0.678338	0.300927	0.29956	-0.365947	-0.55698	0.00898079
TG(14:0/16:0/22:6)	4.09873	3.13571	3.94136	4.06234	4.305	3.62936	3.69935	4.02815	3.91966	3.5812	2.83933	2.71723	3.45724	2.75989	3.79925	3.77106	3.77083	2.59246	3.11548	3.37277			TG(62:1)	0.342833	-0.0303736	-0.294798	-0.213481	-0.0849751	0.124696	-1.30753	-0.134824	-0.0345572	0.0419633	-1.25233	0.103463	0.340588	0	-0.858369	-0.0270682
DG(14:0/14:0), DG(12:0/16:0)	3.47434	3.5251	4.00602	3.81245	2.99845	4.2326	3.92889	3.15253	3.67807	3.60113	2.9051	2.9508	3.04214	3.8974	4.27892	4.0458	4.03964	4.9063	3.59787	3.3556			TG(50:2)	-0.0838702	0.10188	-0.514123	-0.309985	0.336746	0.613856	-0.986962	-0.884141	-0.58554	-0.739002	-0.158924	-0.234511	0.485581	-0.0837522	-0.202759	-0.0287223
TG(56:2)	3.66726	3.86708	3.75644	3.20382	3.88222	4.01354	3.44101	2.97844	3.64366	4.23982	2.91359	2.29789	3.07133	3.11482	3.57233	3.02912	3.75066	3.79695	3.68878	3.34076			TG(18:1/18:1/18:1)	-0.295453	0.103942	-0.605496	-0.389619	0.205493	0.617344	-0.715245	-0.648139	-0.915272	-0.445517	-0.630554	-0.70304	0.314942	-0.0291413	-0.3344	-0.0413569
TG(55:3)	3.98908	2.87447	2.58606	3.29278	3.89356	3.04731	2.15233	3.18057	4.55882	3.76711	1.79984	2.93321	3.18368	2.3347	2.05153	2.97924	3.94776	2.72085	1.84435	3.33832			TG(58:1)	0.29772	-0.0607016	-0.223502	-0.296671	0.550704	0.461777	-0.742027	-0.667691	0.410124	0.481803	-0.28434	0.225947	0.790438	0.605443	-0.125464	-0.0544652
TG(16:0/16:1/22:6), TG(14:0/18:1/22:6)	4.09295	3.02203	3.69138	3.53764	4.16398	3.3939	3.784	3.54091	4.30918	3.88902	3.14486	2.81662	4.12776	3.1438	3.5347	3.39902	4.50014	3.00277	3.52308	3.31049			TG(60:1)	0.544111	-0.357684	-0.487534	-0.265161	0.183692	-0.256105	-0.866857	-0.500377	0.412747	-0.35408	-0.371319	0.214784	0.791576	0.468024	-0.418375	-0.0785928
DG(16:1/22:6)	4.26946	2.74467	4.79803	2.92326	3.40858	3.39068	4.2775	2.38051	3.6105	3.46255	4.57904	2.47237	4.24249	2.92283	4.4191	3.79898	4.10154	3.37421	4.19338	3.25134			DG(14:0/16:0)	0.425969	0.447453	-0.222294	-0.106066	-0.633008	-0.347974	-1.1957	-1.20425	0.264401	0.145934	0.198341	0.2881	-0.225325	-0.159823	-0.169352	-0.0954409
TG(51:2)	4.12814	4.08497	3.49038	3.96195	4.17567	4.27577	2.96059	3.70554	4.17787	4.68887	2.51811	3.06497	3.40667	3.40205	3.19707	3.51547	4.00894	3.52936	2.79256	3.22219			TG(44:2)	0.0842461	-0.146916	-0.111865	-0.0583492	0.506841	0.812112	0.185466	-0.406891	0.096319	-0.17724	0.898417	0.604974	1.03649	-0.146916	-0.161486	-0.101521
TG(57:2)	1.91073	2.25298	3.53343	3.34289	2.01436	2.81421	3.06496	2.58496	1.99518	3.19902	2.57225	2.59664	2.12433	2.90689	3.93198	3.34981	2.52273	3.00899	3.73791	3.21988			DG(18:0/18:0)	0.170292	-0.0427072	0.346988	0.477485	-0.0162642	0.387856	0.241062	0.791124	-0.212551	0.564866	0.0947323	0.398664	0.734176	0.699636	-0.0431161	-0.103444
DG(18:0/22:5)	2.38918	2.5602	3.36969	3.51613	2.37285	3.15802	3.01047	3.1309	1.82329	2.87401	2.81467	2.40685	1.76189	2.51025	3.26867	3.33943	1.49452	2.00507	2.77293	3.13155			TG(54:6)	0.135712	0.436914	-0.224491	-0.212308	0.642458	0.879574	-0.631044	-0.689583	-0.0432035	-0.262123	-0.236531	-0.172769	0.524197	0.120497	-0.0546515	-0.117627
TG(47:1)	2.6672	2.57726	2.73251	3.62543	2.57848	2.8803	2.12696	3.67436	2.49722	2.83786	1.97954	2.7186	1.9178	2.22723	2.77023	3.96481	2.14279	2.20427	2.16257	3.11548			TG(57:2)	0.103623	0.561228	-0.468477	-0.757925	0.0844503	0.946037	-0.961181	-0.746243	0.213595	0.65391	0.398549	0.00691941	0.611993	0.756008	0.204482	-0.123011
TG(54:1)	3.56391	4.17605	4.05838	3.9892	4.05726	4.37989	3.79901	3.94269	2.95219	3.77405	2.70421	2.54471	2.67577	2.89324	3.23548	3.23136	2.70995	3.06177	2.90247	3.11313			DG(16:0/24:0), DG(14:0/26:0)	0.210714	0.353071	-0.345504	-0.0528796	-0.573343	-0.477199	-1.28173	-1.19518	0.206418	0.185339	0.200702	0.338562	0.003471	0.0717341	-0.448109	-0.145106
TG(55:2)	3.59495	3.13646	3.10535	3.23156	3.80305	3.58496	3.02438	3.02237	3.99247	3.68361	2.37135	2.51907	3.01743	2.6058	2.74677	3.06301	3.83007	2.96963	2.9542	3.03814			TG(57:1)	0.396706	-0.263034	-0.296982	-0.196177	0.540568	0.552541	-0.43531	0.398184	0.624885	0.916766	-0.0305164	-0.0575715	0.977974	0.510195	-0.0828569	-0.152395
TG(53:1)	3.33539	2.98804	3.73682	3.30201	3.59139	3.28418	3.43047	3.32193	2.97482	2.8404	2.67734	2.23563	2.61786	2.46924	2.94569	2.98905	2.8686	2.46376	2.50284	3.0288			DG(15:0/16:1), DG(14:0/17:1)	-0.095321	0.226068	-0.773842	-0.315139	-0.230824	0.535831	-0.952547	-0.69582	0.528629	0.651052	0.696162	0.548576	-0.142267	0.0223678	-0.140419	-0.153819
TG(54:6)	2.75679	2.88651	3.00199	3.07413	2.89251	3.32343	2.7775	2.86182	3.39925	3.76609	2.37094	2.38454	2.71359	2.62439	2.76546	2.90136	3.28099	3.00701	2.94734	2.9565			TG(46:1)	0.0591613	0.288117	-0.365311	-0.179846	-0.0354145	0.407344	-1.08677	-1.41988	-0.474856	-0.564993	0.40754	0.282779	0.157119	-0.266349	-0.188833	-0.165921
DG(16:1/20:4)	1.56071	1.45403	2.46772	2.10142	1.97853	2.22908	2.2645	1.96186	2.026	1.59481	2.29923	2.11306	2.19018	2.07227	4.45943	2.67021	2.31272	1.75122	3.17617	2.95136			TG(53:3)	0.145269	0.120593	-0.616636	-0.229074	0.499632	0.83528	-0.426232	-0.641253	-0.208325	-0.582785	-0.355231	-0.253713	0.297197	-0.10457	-0.343056	-0.167041
DG(16:0/22:6)	1.56582	1.65422	3.11717	2.31373	1.67052	2.27093	2.73543	2.2702	1.3055	1.9086	2.09915	1.68463	1.54554	1.78036	3.17991	2.82745	1.26401	1.47974	3.17991	2.79605			TG(49:2)	-0.18525	0.10448	-0.519834	-0.218029	0.260289	0.795555	-0.790227	-0.786084	-0.302127	-0.321385	0.181402	0.0749918	0.405937	-0.0456517	-0.193208	-0.168455
TG(51:1)	4.09056	3.48615	3.47269	3.61466	3.9565	3.59243	2.9953	3.44527	3.41915	3.28136	2.18157	2.22834	3.01685	2.6408	2.72877	2.82563	3.19153	2.58421	2.42766	2.67546			TG(55:2)	0.208108	0.4485	-0.0809688	-0.209196	0.39752	0.547145	-0.734005	-0.712489	-0.577519	-0.530659	-0.358584	-0.168554	0.235128	-0.166836	-0.151157	-0.193429
DG(18:1/20:4), DG(16:0/22:5)	1.37051	1.32694	2.45649	2.19717	1.60762	1.74883	2.12136	2.06002	1.28279	1.33477	1.52964	1.38889	1.3693	1.50039	2.78616	2.62347	1.36003	1.14563	2.57636	2.62821			TG(16:0/16:1/22:6), TG(14:0/18:1/22:6)	0.0710229	0.371876	0.0926224	0.0032656	0.216229	0.866998	-0.546523	-0.721019	0.0348027	0.121769	-0.156676	-0.138625	0.407188	-0.0192546	-0.168303	-0.227149
DG(16:0/20:3), DG(18:1/18:2), 他	2.6893	2.14873	3.36886	2.06434	2.71247	2.64252	3.31471	1.94006	2.41716	2.39682	2.3039	1.23913	2.68105	2.6073	4.04363	2.66957	2.60149	2.27436	3.66711	2.5857			CmpE(24:0), ChE(25:0)	0.914682	-0.036792	0.0233422	-0.085275	1.02106	0.410489	-0.649751	-0.722705	0.0535495	-0.601272	-1.51431	-0.68126	1.19088	0.664057	0.277443	-0.238405
TG(53:3)	3.60696	3.52699	2.66297	2.74129	3.75223	3.64758	2.04633	2.51222	4.1066	4.36227	2.23673	2.10004	3.39864	2.94421	2.30773	2.48758	3.90416	3.42242	2.31991	2.57425			TG(52:2)	-0.118477	0.0889539	-0.528286	-0.351967	-0.0138478	0.548364	-0.87253	-0.877286	-0.971248	-1.18015	-0.720298	-0.75819	0.131864	-0.246599	-0.524916	-0.271565
TG(59:2)	2.37504	2.04909	2.17688	2.11151	2.77479	2.34395	1.76799	2.12928	3.33092	2.38702	1.5281	2.49185	3.44708	2.87548	2.5281	2.8147	3.9571	2.78176	2.39927	2.57202			TG(53:1)	0.255998	0.296143	-0.30635	0.0199157	-0.360566	-0.147641	-1.05948	-1.06638	-0.717529	-0.518792	-0.791127	-0.312961	-0.466788	-0.524279	-1.23398	-0.273215
TG(56:3)	2.93141	2.87837	2.91149	2.46135	3.01815	3.11437	2.50278	2.16898	3.32716	3.8373	2.16169	1.84258	2.05604	2.44283	2.23241	2.08173	3.31102	3.23124	2.7174	2.53035			TG(14:0/16:0/16:0)	0.733811	-0.112061	-0.1133	0.21901	-0.178188	-0.179598	-1.37277	-1.25235	-0.0242403	-0.593728	-0.224025	0.298199	0.0221574	-0.722152	-0.549907	-0.280556
TG(47:2)	2.46684	0.853235	1.59694	2.99349	2.65578	1.27657	0.847997	2.30887	2.97598	2.48727	1.66865	2.16848	2.59175	1.79627	2.93074	3.62975	3.0665	1.50553	1.5025	2.52976			DG(17:0/18:1), DG(17:1/18:0), 他	-0.0864258	0.347413	-0.297897	-0.206765	-0.420431	0.0868465	-1.12572	-0.965889	-0.473009	-0.0959691	0.090955	-0.0265959	-0.726981	-0.382708	-0.470869	-0.283293
TG(49:1)	3.34688	3.40028	3.17607	3.302	3.4246	3.5904	2.91737	3.28325	3.0478	3.38028	1.88812	2.0601	2.74706	2.64439	2.85674	2.80735	2.74431	2.52444	2.24048	2.47732			DG(16:0/26:0)	0.200388	0.196271	-0.394119	-0.182006	-0.791212	-0.625644	-1.52334	-1.26284	0.369143	0.197478	0.248518	0.344022	0.140544	-0.103568	-0.442832	-0.316964
TG(53:0)	1.90046	2.47393	1.7997	2.05559	1.91754	2.49248	1.84503	2.03311	1.68007	2.94963	1.27191	2.19715	1.91923	2.26028	1.39079	2.01027	1.62916	2.15835	1.48924	2.43105			TG(60:5)	-0.422148	-0.105845	1.11421	-0.224787	-0.416457	0.601872	0.111154	-1.11189	-0.171522	-0.0860139	-0.251853	-0.233199	-0.366223	-1.01398	-0.102605	-0.338169
TG(58:6)	1.80786	2.01047	2.07601	2.78838	2.00177	2.44049	1.9746	2.46263	1.91983	2.5957	1.20939	1.78838	1.06921	1.41706	1.53022	1.9978	1.57904	1.32967	1.247	2.38728			TG(60:8)	0.0866744	0.0814498	-0.0717015	-0.0643906	0.358097	1.0466	0.0515303	-0.521953	-0.242633	-0.263034	-0.296649	-0.517848	0.322821	-0.133502	-0.118395	-0.347923
DG(16:1/18:2)	2.17361	2.48029	3.34293	1.53579	2.7313	3.78208	3.07838	1.85456	2.31793	3.45798	3.16135	1.45596	3.12491	3.7722	4.27003	2.66718	3.01488	3.12678	3.60249	2.38685			TG(58:7)	0.203462	0.375677	-0.0474945	-0.237068	0.331937	0.593375	-0.704072	-0.709106	-0.566086	-0.507687	-0.651976	-0.177682	0.113492	0.10749	-0.464484	-0.349312
DG(16:0/20:4)	0.505969	0.833799	2.21392	2.167	0.860322	1.4096	2.04418	2.08924	0.477047	1.20446	1.42803	1.43991	0.5044	0.97078	2.57269	2.64241	0.251383	0.63743	2.22725	2.37547			TG(58:4)	-0.284949	0.549123	-0.454214	-0.363883	0.256171	0.578906	-0.760601	-0.700669	-0.267391	-0.147119	-0.162815	-0.114712	0.172876	0.229406	-0.652077	-0.36152
TG(12:0/14:0/16:0), TG(14:0/14:0/14:0)	3.22774	3.11053	3.23189	2.84216	2.94561	3.33863	2.45833	2.60942	2.68885	3.16993	1.74181	2.10692	2.42868	2.30203	3.38943	3.14366	2.67627	2.36092	2.77052	2.36565			DG(16:0/16:0)_1	0.224671	0.513178	0.0994622	0.136489	-0.998037	-0.413461	-1.04553	-0.846823	-0.62539	0.0530026	-0.0301338	-0.133507	-0.226296	-0.362065	-0.430754	-0.364553
TG(53:2)	4.4728	4.36945	3.44903	3.13378	4.38068	4.533	3.05985	2.84862	4.38402	4.8348	2.58945	2.27146	3.50071	3.39167	2.84123	2.3864	4.14411	3.7145	2.73126	2.33874			DG(16:0/18:0)	0.081548	0.347454	0.161681	0.33493	-0.412261	0.148447	-0.343561	0.014078	-0.388513	0.2922	-0.140378	0.0968656	0.2335	0.284201	-0.376127	-0.377525
TG(51:0)	1.99798	2.71378	2.38999	2.32322	2.37805	2.68245	2.12908	2.76724	2.35223	2.72041	1.52689	2.12781	2.20443	2.45767	1.71165	2.62414	2.29754	2.34784	1.83301	2.3322			DG(18:0/22:5)	-0.0163354	0.597825	-0.359219	-0.385229	-0.565893	0.313809	-0.555012	-1.10928	-0.627293	-0.0499495	-0.101021	-0.176705	-0.894668	-0.555127	-0.596754	-0.384581
TG(54:4)	1.96221	2.52331	2.22465	2.85828	2.18541	2.69399	1.66064	2.48287	2.26584	3.15137	1.35208	1.9975	1.53301	2.19849	1.66327	2.32649	2.17021	2.21537	1.57968	2.31132			TG(58:6)	0.19391	0.430013	-0.101414	-0.325753	0.111968	0.58523	-0.866628	-1	-0.738654	-0.593417	-0.545789	-0.790581	-0.228819	-0.680804	-0.829014	-0.401098
TG(16:0/18:1/22:6), TG(16:1/18:0/22:6)	1.90581	2.22227	2.56546	2.99751	2.06508	2.70698	2.07439	2.73787	2.04879	2.91345	1.60786	2.25895	1.40044	1.72555	1.89987	2.29522	2.16201	1.90052	1.79334	2.27664			TG(45:1)	0.945283	-0.472712	-0.408583	-0.699622	0.995324	0.16036	-1.14269	-0.933878	0.506614	0.492252	0.135738	-0.211159	0.908446	-0.529185	-0.246311	-0.411404
DG(18:0/20:4)	1.38825	1.32718	3.05831	2.84152	1.60922	2.08804	2.8523	2.89225	1.36454	1.8216	2.28893	2.17587	1.13298	1.31435	2.8497	2.65059	0.616191	0.744504	2.46441	2.23708			TG(18:1/18:1/22:6), TG(16:0/20:2/22:6)	-0.166965	0.322577	-0.390628	-0.420143	-0.0848889	0.675499	-0.486744	-0.781895	-0.671492	-0.65084	-0.574399	-0.732285	0.126218	-0.146841	-0.0088014	-0.420143
TG(50:0)	0.236575	2.7128	3.43382	0.82602	3.20004	0.432056	3.2462	1.73739	2.63069	2.50954	2.68538	2.42227	2.80818	3.45121	0.993824	2.20582	2.59987	2.78116	2.22576	2.18937			DG(18:0/18:1), DG(16:0/20:1)	0.154961	0.366147	-0.202172	-0.191726	-0.402766	-0.032659	-1.04273	-1.06244	-0.63005	-0.636543	-0.248049	-0.299496	-0.855404	-0.721751	-0.652634	-0.432252
TG(18:1/18:1/22:6), TG(16:0/20:2/22:6)	2.02076	2.03173	1.96318	2.58557	1.85379	2.35431	1.57255	2.16543	1.93587	2.70723	1.47644	1.80368	1.34927	1.38089	1.38878	1.85329	2.14698	1.88489	1.95438	2.16543			DG(14:0/14:0), DG(12:0/16:0)	-0.47589	0.707494	-0.0771312	-0.659925	0.203729	0.0760279	-1.10092	-0.861653	-0.432199	0.372296	0.272903	0.233342	0.565296	1.3812	-0.408155	-0.456852
TG(56:8)	1.90469	1.62518	1.98624	2.07551	2.41133	2.14996	1.61984	2.42095	2.314	2.71255	1.46969	1.50983	2.10633	1.69926	1.86012	2.1704	2.78746	2.1885	2.11997	2.15308			TG(14:0/14:0/16:0), TG(12:0/16:0/16:0)	0.402564	0.226828	-0.208153	0.134884	-0.253368	0.042536	-1.45955	-1.10193	-0.409178	-0.861841	-0.0295379	0.258554	-0.347689	-0.69218	-0.719692	-0.458873
TG(54:5)	2.67798	2.48871	3.14491	3.14107	3.03949	3.02521	2.82279	2.83859	2.8816	3.17668	2.17708	2.14901	1.99162	1.77196	2.34581	2.21922	2.40025	2.02787	1.93647	2.12269			TG(47:2)	0.188947	0.423332	-0.748938	-0.684615	0.509147	1.63403	0.0717135	-0.825007	0.124915	0.943036	1.3338	0.636264	0.599659	0.652293	-0.0944348	-0.463722
DG(16:0/16:0)_1	1.73636	2.05499	2.57187	2.46969	1.96103	2.56817	2.67133	2.60618	0.738318	1.64153	1.52634	1.62287	1.11097	2.10799	2.54174	2.33619	1.51006	1.69293	2.14112	2.10514			TG(12:0/14:0/16:0), TG(14:0/14:0/14:0)	-0.282133	0.228102	-0.773558	-0.232747	-0.538889	0.059397	-1.49008	-0.735247	-0.799063	-0.8085	0.157541	0.301493	-0.551474	-0.749606	-0.461369	-0.476513
TG(56:6)	2.55387	3.04335	3.12674	2.90229	2.73016	3.25699	2.68298	2.50603	2.65771	3.56192	2.20113	1.95098	2.02106	2.35058	2.29014	2.11145	2.54735	2.34507	2.32832	2.08731			TG(54:2)	0.0581326	0.144058	-0.458495	-0.393393	-0.0879151	0.351727	-0.98485	-0.912946	-1.34202	-1.31894	-0.916945	-0.904948	-0.221035	-0.472126	-0.765831	-0.484942
TG(56:0)	0.837061	2.70769	3.02893	1.15303	3.47021	0.692178	2.42	1.75946	3.3421	2.39561	2.75231	3.02216	3.55071	3.7101	0.771376	2.07529	3.30573	3.28815	1.692	2.08179			TG(47:1)	-0.0887272	0.303035	-0.605555	0.0489253	-0.169984	0.260595	-0.752978	-0.906832	-0.749402	-0.35003	0.0377197	0.33938	-0.524415	-0.372997	-0.569945	-0.509953
TG(56:4)	1.85049	2.41504	2.30938	2.57023	2.0033	2.47294	2.10919	2.2941	2.14146	2.78106	1.83313	1.67587	1.37892	1.72782	2.19061	2.15288	1.97736	1.74853	1.81471	2.04262			TG(60:11)	0.329705	0.454764	-1.08314	-0.292782	0.400341	1.1395	-1.19319	-1.06627	-0.84022	0.152735	-1.87127	-1.33673	0.0943274	-0.452127	-1.38584	-0.510373
TG(49:0)	0.740942	1.5284	1.44239	1.39323	1.76777	1.12836	1.476	1.7501	1.40254	1.72252	0.919472	1.73449	1.5208	1.83385	0.922781	2.23471	1.48827	1.44544	1.10277	2.03797			TG(44:1)	0.00653544	0.485494	-0.167258	-0.461685	0.297819	0.6906	-0.443626	-1.04307	-0.265985	0.0576325	0.860633	0.328319	0.40765	0.556619	0.0420898	-0.524213
TG(18:0/18:1/22:6), TG(18:1/18:1/22:5)	2.5411	2.27723	2.6592	3.41954	2.44289	3.28184	2.30757	2.45864	2.59956	2.80327	1.70154	1.96683	2.14416	1.76601	1.84462	2.16701	1.82747	1.7696	1.64899	1.99672			TG(56:4)	0.152809	0.0578984	-0.200182	-0.276128	0.290971	0.366021	-0.476247	-0.894355	-0.471572	-0.687221	-0.11877	-0.417343	0.126874	-0.666511	-0.494665	-0.52761
TG(57:0)	0.293446	0.536753	0.867362	-0.186878	1.69291	-0.291766	0.412598	0.543935	1.2115	-0.40828	0.62975	0.85099	1.14929	1.45758	-0.302563	0.345996	1.29786	1.24686	0.511646	1.90958			TG(54:4)	0.223201	0.170678	-0.564009	-0.375403	0.303633	0.628061	-0.872571	-0.860778	-0.429202	-0.324817	-0.561379	-0.531785	0.208004	-0.307943	-0.64497	-0.546958
TG(59:1)	1.63227	0.813741	1.87158	1.77052	2.44815	1.00447	1.65208	1.87601	2.08504	1	1.11426	2.11809	2.74108	1.27271	1.71137	2.73272	2.40988	1.59092	1.76367	1.87138			TG(8:0/16:0/16:1)	0.248248	0.0445902	-0.460361	0.180794	0.426406	0.238019	-0.274382	-0.32713	-2.01838	-2.36349	-0.491388	-0.620327	-0.143909	-0.724084	-0.0089516	-0.569
TG(55:1)	1.92156	1.67214	2.39953	2.44972	2.27266	2.36923	2.46975	1.92038	2.27266	2.00364	1.9542	1.35448	1.86486	1.78427	2.29123	2.44439	2.19199	1.58253	1.90182	1.85229			TG(48:1)	0.0210176	0.232646	-0.415762	-0.0277564	-0.607156	-0.0702787	-1.49314	-1.55689	-1.00089	-1.25376	-0.153132	-0.272208	-0.0985632	-0.685554	-0.412156	-0.572697
TG(58:4)	2.03176	2.11031	2.03657	2.17361	1.74681	2.65943	1.58236	1.80972	2.28793	2.68921	1.27597	1.47294	1.76437	1.96319	1.87376	2.05889	2.20464	2.33971	1.3845	1.81209			TG(55:1)	0.351097	0.697094	0.070218	-0.529334	0.351097	0.331499	-0.445335	-1.09524	-0.0566947	0.112132	-0.1083	-0.0053269	0.270428	-0.0896079	-0.497711	-0.597423
TG(58:7)	1.884	1.37346	2.52126	2.09209	2.08746	1.74914	2.47377	1.85502	2.21594	1.96683	1.81719	1.38299	1.31792	0.865772	1.86929	1.91441	1.99749	1.48095	2.05678	1.74278			DG(18:0/20:4)	0.22097	0.760866	-0.206006	0.0507393	-0.0237111	0.494427	-0.769376	-0.665644	-0.255277	-0.012827	-0.208601	-0.190926	-0.772062	-0.582672	-0.593899	-0.604436
TG(57:1)	0.30143	0.679822	1.39064	1.71017	0.698135	0.416787	1.09366	1.514	0.841998	1.23236	0.955331	2.10836	0.926314	1.59659	1.36012	1.6526	1.2794	1.19002	1.30778	1.55778			TG(60:7)	-0.117669	-0.109367	-0.310873	-0.681553	-0.530807	-0.0397325	-0.0612076	-0.6746	-0.930737	-0.682488	-0.650809	-0.306261	-0.393303	-0.47761	-0.461653	-0.620152
TG(58:5)	1.26234	1.7877	1.26303	2.28091	1.24485	1.95501	0.876852	1.74351	1.12761	2.02633	0.514282	1.12302	1.202	1.12595	0.566385	1.76457	1.22893	1.10728	0.635555	1.51976			TG(52:5)	-0.0953386	0.234819	-0.676388	-0.370415	0.146407	0.705678	-1.07836	-0.867057	-0.389173	-0.46068	-0.835005	-0.528559	0.126445	-0.207699	-1.04098	-0.671591
TG(47:0)	1.26374	1.83621	1.21355	1.17224	1.91904	1.69684	1.32223	1.46761	1.19756	2.02377	0.817421	0.903187	1.52707	2.031	1.20052	1.55104	1.35391	1.68083	0.824234	1.4588			DG(16:0/16:0)_2	0.311582	0.398367	-0.153984	-0.0741095	-0.806522	-0.731009	-1.25203	-1.21071	-0.124797	-0.245951	-0.285454	-0.410367	-0.799115	-0.805686	-0.848655	-0.688114
CmpE(16:0), ChE(17:0)	3.13008	2.98947	2.55037	1.3076	2.99125	3.52242	2.57352	1.45045	3.34364	3.87721	1.81197	0.748461	2.30508	2.58933	2.32982	1.20826	2.80602	3.21016	2.57534	1.44361			TG(14:0/16:0/22:6)	0.206264	0.493647	-0.242013	-0.0341932	-0.179076	0.445491	-1.10204	-1.34511	-0.64149	-0.375821	-0.142114	-0.291281	-0.327905	-0.543252	-0.825887	-0.689569
TG(58:0)	1.18763	3.02013	4.47711	0.0331669	3.86664	0.902901	3.20217	0.723482	3.85324	1.88221	3.74944	3.15682	4.04231	4.0462	0.20482	1.28109	4.11349	3.4177	2.50106	1.39391			TG(16:0/18:1/22:6), TG(16:1/18:0/22:6)	0.159263	0.48471	-0.491077	-0.259634	0.142974	0.691178	-0.957607	-0.738555	-0.505374	-0.49672	-0.665595	-0.702285	0.2562	-0.321749	-0.772128	-0.720867
TG(45:1)	0.194647	1.448	1.10509	1.77605	1.13993	0.975291	0.696509	1.07643	1.18997	1.60836	-0.0375968	0.842171	0.701262	1.94026	1.24083	1.56489	1.10309	0.918818	0.858781	1.36465			TG(51:2)	0.0475263	0.190797	-0.529787	-0.256404	0.0497299	0.6039	-0.972269	-0.896974	-0.721475	-0.682916	-0.293314	-0.446474	-0.119205	-0.555615	-0.697822	-0.739752
CmpE(18:1)	1.1214	3.09768	0.818863	0.715346	1.44555	3.49757	0.696528	0.344854	1.99724	4.40125	0.804935	0.383329	0.575386	2.51962	0.617816	0.431859	2.03536	4.09727	1.58684	1.3481			TG(16:0/16:0/18:1), TG(16:0/16:1/18:0)	0.0897108	0.345147	-0.341855	-0.171139	-0.681836	-0.117022	-1.55598	-1.46069	-1.34448	-1.25432	-0.650875	-0.567749	-0.73901	-0.789017	-0.879032	-0.75677
TG(60:8)	1.21645	1.06711	1.34395	1.61096	1.30312	1.14856	1.27225	1.54657	1.57455	2.11371	1.39548	1.08901	0.973816	0.80408	1.04731	1.09311	1.53927	0.933613	1.22556	1.26303			TG(58:5)	-0.0174874	0.167316	-0.386183	-0.537403	-0.134725	0.238638	-0.748753	-1.15789	-0.0603429	-0.661744	-0.69665	-0.516341	-0.0334094	-0.68042	-0.627479	-0.761156
TG(60:5)	2.06529	2.19331	2.27964	1.53211	1.64314	2.08746	3.39384	1.30732	1.64883	2.79518	2.39079	0.420218	1.89377	2.10729	2.02778	1.29891	1.69907	1.17932	2.17703	1.19394			TG(53:2)	-0.0921182	0.163546	-0.38918	-0.285162	-0.0887844	0.465346	-0.859578	-0.862321	-0.972091	-0.977784	-0.6078	-0.747383	-0.328696	-0.654949	-0.717777	-0.795048
TG(55:0)	0.658963	1.31034	1.05352	0.012711	1.9419	0.323576	0.987363	1.05634	2.23428	0.932493	0.437921	1.05634	1.61005	1.35292	1.12063	1.86282	1.9962	0.485427	0.38109	1.17982			TG(56:6)	0.176294	0.213646	-0.443767	-0.396261	0.103841	0.518576	-0.925616	-0.951307	-0.532805	-0.692765	-0.836608	-0.790842	-0.0065182	-0.69828	-0.798424	-0.814974
TG(54:0)	-0.313158	2.17829	2.09056	0.557218	2.07194	0.564953	1.41114	0.718296	1.83834	1.75474	1.54938	1.96875	1.74452	2.97999	-0.299929	1.27728	1.89984	2.58959	0.565662	1.12496			TG(49:1)	0.0777167	0.190121	-0.25869	-0.0187471	-0.299081	-0.0199989	-1.28794	-1.2419	-0.599822	-0.755891	-0.319326	-0.494641	-0.602568	-0.875847	-0.93559	-0.824679
TG(56:5)	1.79031	1.96787	2.5519	2.32168	2.01612	2.33226	1.92926	1.93988	1.91807	2.45865	1.50129	1.06066	0.963686	0.68929	1.32759	1.32683	1.41435	0.953599	1.12419	1.05654			TG(54:1)	0.493354	0.20384	-0.259372	-0.0465181	-0.611717	-0.402004	-1.35417	-1.44449	-0.888143	-1.28282	-0.822901	-0.757845	-0.853956	-1.11429	-1.15591	-0.87608
TG(45:0)	0.833586	1.42105	0.740757	1.95509	-0.30466	1.16709	0.643856	2.03009	0.329848	1.29388	-0.421379	0.706804	0.600322	1.34051	0.500265	2.15076	0.578329	0.847682	0.129283	1.01922			TG(50:5)	-0.497758	0.626981	-0.0992096	-0.823265	-0.0087969	0.915787	-0.300966	-0.911552	-0.567528	-0.429988	0.332844	-0.561879	0.365977	-0.256505	-0.113956	-0.918572
TG(60:7)	0.925737	2.99267	1.7974	1.58714	0.808068	2.8833	1.48653	0.905584	0.39493	2.95294	1.73619	0.912537	-0.0050007	2.31018	1.14659	1.28088	0.532433	2.51506	1.33575	0.966985			TG(45:0)	-1.13825	-0.25396	-0.096901	0.0749981	-0.503739	-0.127168	-1.16214	-1.24828	-0.233264	-0.0805333	-0.240492	0.195671	-0.255257	-0.573366	-0.611474	-0.93587
TG(16:0/16:0/22:6)	1.71078	1.85564	2.15104	2.30613	1.76508	2.17662	2.03974	2.2067	1.27943	1.89956	0.959137	1.08927	0.62924	0.768648	1.23198	1.49852	0.855542	0.398932	0.939127	0.934055			TG(51:1)	-0.134058	0.106285	-0.477395	-0.16939	-0.67141	-0.204786	-1.29112	-1.38632	-1.07371	-0.845352	-0.74392	-0.789027	-0.899035	-0.901936	-1.04503	-0.9392
TG(52:0)	-1.02785	1.87725	2.57915	-0.297343	2.35789	-0.610882	2.0557	0.638074	2.02411	1.23711	2.00688	2.23783	2.00791	2.80818	-0.606163	1.01436	1.86415	1.85429	0.66495	0.831877			TG(54:5)	0.361506	0.536503	-0.322122	-0.302481	0.203619	0.687974	-0.967829	-0.992062	-0.686365	-0.716746	-0.799107	-0.92185	-0.277732	-0.460835	-1.20844	-1.01838
TG(60:11)	0.107915	-0.427797	0.936037	1.25716	0.437621	0.026967	-0.147104	0.964376	0.508256	0.711703	-0.257158	0.190885	-0.732304	-0.275062	-0.93523	-0.0795673	0.202243	-0.879923	-0.449803	0.746785			TG(52:1)	0.248636	0.252538	-0.315387	-0.315817	-0.70123	-0.445239	-1.64259	-1.56396	-1.34409	-1.57368	-1.03769	-0.927562	-0.996938	-1.1472	-1.1521	-1.04654
TG(8:0/8:0/8:0)	-1.52096	-1.04317	-1.47654	-0.170335	-1.34348	-1.47239	-1.33904	-0.646933	-1.75457	-1.07503	-1.33699	-0.356144	-1.85897	0.782775	-1.37957	-0.434846	-1.29768	0.0631119	-1.38167	0.374723			TG(60:10)	-0.0935408	-0.124627	-0.703519	-0.305021	-0.18619	0.14652	-0.311202	-1.01998	-0.767477	-0.0454828	-1.56966	-0.888234	-0.601228	-0.656347	-1.45559	-1.13977
TG(60:10)	0.341468	0.536053	1.43882	1.3549	0.247928	0.411426	0.735297	1.04988	0.155278	0.682573	1.12761	0.334919	-0.426009	0.49057	-0.130848	0.466663	-0.259759	-0.120294	-0.0167757	0.215124			TG(56:5)	0.225806	0.364392	-0.62264	-0.381804	0.127756	0.49078	-1.05061	-1.26102	-0.826623	-1.27858	-1.2243	-0.994856	-0.375962	-1.01427	-1.42771	-1.26515
DG(16:0/18:0)	-0.0858825	0.127809	0.549463	0.546266	-0.0043346	0.475263	0.711144	0.881197	-0.498144	0.276256	0.205902	0.560344	-0.474396	0.42001	0.409085	0.643132	0.147618	0.41201	0.173337	0.168741			TG(16:0/20:4/22:6)	-0.0082676	0.0795673	-0.0504651	-0.300754	-0.0165829	0.371631	-0.553744	-0.804449	-0.656795	0.950834	-0.838112	-1.04731	-0.556393	-1.26006	-0.38529	-1.35925
DG(18:0/18:0)	-0.880941	-0.418031	-0.0968773	-0.297836	-0.710649	-0.460738	0.25011	0.179649	-0.897206	-0.0301743	0.144184	0.493288	-1.09349	0.146835	-0.0021451	0.100827	-0.146765	0.281606	-0.139993	-0.40128			TG(16:0/16:0/22:6)	0.0543024	0.320975	-0.1113	-0.0994293	-0.431351	0.0439195	-1.1919	-1.21686	-1.08154	-1.08699	-0.919057	-0.807603	-0.855236	-1.45671	-1.21191	-1.37207
TG(16:0/20:4/22:6)	-0.884179	-0.43351	-0.205549	-0.0495558	-0.892447	-0.353943	-0.256014	-0.35031	-0.900762	-0.0618794	-0.759293	-0.854005	-1.54097	0.517324	-1.04366	-1.09686	-1.44057	-1.69357	-0.590839	-1.40881			TG(18:0/18:1/22:6), TG(18:1/18:1/22:5)	-0.0982159	1.00462	-0.351628	-0.960902	0.0584567	0.526045	-0.957663	-1.45271	-0.396946	-0.511214	-0.814581	-1.25253	-0.713629	-0.507624	-1.01021	-1.42282
TG(18:0/20:4/22:6)	-0.1842	-0.401	-0.169019	0.208108	-1.0813	2.11192	-0.328286	-0.756443	0.0628409	-0.996158	-1.08204	-0.896049	-1.22404	-1.48466	-0.257246	-1.34491	-1.54597	-1.04295	-0.936185	-1.66158			TG(18:0/20:4/22:6)	-0.8971	2.51292	-0.159267	-0.964551	0.247041	-0.595158	-0.913017	-1.10416	-1.03984	-1.08366	-0.0882272	-1.55302	-1.36177	-0.641953	-0.767166	-1.86969
LPI(18:2)_sn2	8.13443	8.61839	5.13643	9.7364	8.9542	9.04439	4.68101	9.60733	7.57743	8.62936	4.03103	8.23362	8.13955	7.75489	4.45372	9.59059	7.67948	8.40939	4.93792	9.783			LPS(18:1)_sn1	-0.239827	1.11417	-1.1894	-0.58852	-0.624491	0.991488	-1.80054	-1.75845	0.453512	1.24882	0.313713	1.42742	2.29305	1.96565	0.476296	1.73127
LPI(16:1)	3.6199	8.10329	8.67948	8.76487	4.21632	8.41785	8.59246	8.29462	3.15094	9.00843	8.10329	7.40939	3.4517	8.20945	9.28077	9.48985	4.77982	8.89178	9.41996	9.39017			LPC(16:1)_sn1	-0.165656	0.474651	-0.400067	0.183604	-1.75295	-0.333085	-1.95936	-1.25191	-0.447176	-0.128324	0.386792	1.07372	0.549995	0.878025	0.94855	1.58331
LPG(18:0)	8.78136	8.82018	9.07146	9.14975	8.79442	9.72962	9.1472	9.25267	7.53916	8.26679	8.04439	7.61471	8.90689	8.97154	9.50581	9.40727	8.56224	8.79442	9.24317	9.11114			LPG(16:1)_sn2	0.407658	0.971317	-0.0584956	0.0568312	0.301767	1.06116	-1.58496	-0.192645	1.34876	1.94205	1.10737	1.70242	1.11593	1.41219	0.248095	1.48036
LPI(22:5)	4.64386	5.03924	6.06967	9.67066	4.20235	4.64386	5.73697	9.18488	3.0163	4.42429	4.00749	8.18982	2.66985	3.54189	4.99624	8.86419	3.2059	3.26127	5.27302	8.89482			LPS(22:5)	-0.0241798	-0.0516621	-0.208753	-0.23534	-1.70144	-0.451749	-1.16061	-1.37495	-1.31595	-0.950124	0.666502	0.743495	-0.456936	-0.0441676	0.933716	1.32609
LPI(18:1)_sn1	4.78268	6.36851	6.82978	7.94196	4.83852	6.83266	6.31235	7.59743	4.2561	6.60018	5.78752	6.68082	4.32193	6.01243	7.0043	8.07006	4.9987	6.65566	7.38861	8.86057			LPE(16:1)_sn1	0.608575	0.25125	-0.0909609	-0.392317	-1.0435	-0.83148	-1.30006	-1.33763	0.725493	0.23293	1.11763	1.24206	0.783073	1.05231	1.01444	1.24681
BMP(16:1/18:1)	4.34155	5.15531	5.44819	7.46724	4.36627	5.48871	4.96268	7.16947	4.30715	5.79314	5.02399	6.64713	5.29386	6.25127	7.08098	8.69222	5.44495	6.11752	6.1879	8.51013			LPE(22:5)_1	-0.535114	0.333639	-0.356074	0.0528519	-1.39514	0.210064	-1.60793	-0.33477	-1.56259	-0.95109	-0.153367	0.210035	-0.038068	0.396833	-0.0336969	1.06062
LPI(20:5)	7.62936	8.04439	9.18239	8.71425	8.16491	8.64746	8.16491	8.50383	6.82018	8.21917	7.49985	8.25267	6.2854	6.93074	8.43045	8.65105	6.97728	8.09276	8.50779	8.35315			BMP(16:1/18:1)	0.0247158	0.333392	-0.485507	-0.297766	-0.0344007	0.637827	-0.424201	-0.820104	0.952309	1.09596	1.63279	1.22498	1.1034	0.962201	0.739703	1.0429
LPC(16:1)_sn2	6.67682	7.71101	7.65387	7.42884	6.29523	8.09027	6.96578	7.13601	4.1592	7.22315	5.27878	5.33436	5.02286	6.8066	7.07529	7.40841	6.31952	7.7541	7.63144	7.86609			LPI(18:1)_sn1	0.0558437	0.464158	-0.517436	-0.344524	-0.526582	0.231672	-1.04227	-1.26114	-0.460752	-0.356081	0.174518	0.128101	0.216022	0.287152	0.558823	0.918614
LPE(16:1)_sn1	5.39518	5.55459	6.30271	6.58871	6.00375	5.80584	6.21175	6.1964	4.35168	4.72311	5.00265	5.25109	6.12067	5.78752	7.42033	7.83078	6.17825	6.6069	7.31715	7.83552			LPE(16:1)_sn2	0.166595	1.07376	0.0772597	-0.0023787	-0.852193	-0.0259952	-2.05391	-1.30304	-0.674485	-0.163499	0.286939	0.744551	0.190398	0.552395	0.365702	0.916839
LPI(16:0)_sn1	5.76424	5.76844	7.59864	8.21788	5.86774	6.29762	7.36148	7.81848	5.01289	5.49678	6.04065	6.46211	4.48707	5.12412	7.07372	7.70016	4.96946	4.9974	7.04468	7.79614			LPC(18:1)_sn1	-0.119752	0.553717	-0.317678	-0.131598	-1.6775	-0.304474	-1.82746	-1.83095	-0.642596	-0.364287	0.239233	0.523218	0.378979	0.613131	0.641923	0.893554
BMP(18:1/18:1)	6.80131	6.07447	5.41779	7.28968	6.50948	6.42278	5.02321	6.73421	6.47435	6.32281	4.63413	6.18161	6.83961	6.0934	6.11712	7.5182	7.10273	6.21822	5.82728	7.59045			LPE(18:1)_sn1	-0.21165	0.388831	-0.309647	-0.303994	-0.709653	-0.439876	-1.61353	-1.5797	-0.175713	-0.0353052	0.448861	0.471143	0.627759	0.825403	0.603256	0.798044
LPI(18:0)	5.64966	5.80826	7.08102	7.52124	5.54673	6.02767	6.66101	7.14891	4.61442	5.40559	5.41998	6.15848	4.7462	4.94601	6.72412	7.25105	4.55078	4.84503	6.43644	6.97417			LPE(16:0)_sn2	-0.592209	0.266846	-0.325072	-0.133641	-1.00289	-0.182864	-1.63394	-1.50137	-0.951669	-0.63743	0.287602	0.439249	0.132501	0.443943	0.268607	0.777769
LPI(18:1)_sn2	7.23674	6.72875	7.04044	6.65256	7.07076	6.8007	6.40867	6.59874	5.85473	6.56386	5.50678	5.5473	5.85473	5.33498	6.29012	6.3755	6.97179	6.56986	6.74319	6.92387			LPE(18:2)_sn2	-0.202308	0.222986	-0.4447	0.0131354	-0.532014	-0.794936	-1.1369	-1.08143	-1.17668	-0.455798	-0.021419	0.54633	-0.372233	0.265112	0.147135	0.748356
LPE(16:1)_sn2	5.32793	8.80735	9.67596	5.66059	5.49452	9.88111	9.75322	5.65821	4.47573	8.78136	7.62205	4.35755	4.65344	8.64386	9.9629	6.40514	5.51833	9.35975	10.0417	6.57743			LPC(14:0)_sn2	0.0188023	-0.0255854	-0.509264	0.0195674	-2.05187	-0.98598	-1.762	-1.54609	-1.59959	-0.939304	-0.189723	0.461634	-0.0533843	0.383704	0.269226	0.721731
LPG(18:1)	6.10066	5.88915	6.08215	5.96578	6.17742	6.17792	5.78136	5.70799	5.65702	6.14907	4.96386	4.867	6.04894	5.83878	6.49719	6.867	6.12498	6.00749	5.91488	6.40475			LPE(18:0)_sn2	0.00967606	0.367448	-0.843101	-0.0203154	-0.752584	-0.408903	-1.9951	-1.21202	-0.121477	-0.342645	-0.110012	0.755972	0.297253	0.346403	0.249321	0.70059
LPS(22:5)	4.40839	3.72973	4.59246	4.83438	4.38421	3.67807	4.3837	4.59904	2.70695	3.27798	3.43185	3.45943	3.09245	2.77961	5.25896	5.57787	3.95146	3.68557	5.52617	6.16046			LPE(22:6)_sn1	-0.278792	0.344759	-0.489133	-0.14984	0.115123	-0.533665	-1.57268	-1.35665	-0.697562	-0.866525	0.185689	0.0458566	0.0542771	0.435252	0.329465	0.652539
LPC(18:1)_sn2	5.62775	5.23631	6.18833	6.21917	5.56598	5.39759	5.62368	5.75736	3.17964	3.95565	3.81795	3.69586	3.48268	3.35364	5.09133	5.41184	4.82372	4.8173	5.48305	5.98305			LPS(18:0)	0.223941	0.513275	-0.370629	0.307928	-0.157773	-0.127695	-1.48457	-0.905251	0.484738	0.606432	0.87045	1.2907	0.213584	0.44818	0.482678	0.634904
LPC(14:0)_sn2	3.76292	6.41504	5.89761	5.19438	3.78172	6.38945	5.38835	5.21395	1.71104	5.42906	4.13561	3.64829	2.16332	5.47573	5.70789	5.65601	3.70953	6.79874	6.16684	5.91611			LPS(18:1)_sn2	-0.198726	0.359146	-0.526683	-0.301918	-1.97659	-0.547932	-2.04679	-1.28218	-1.27092	-0.634867	0.376148	0.367933	-0.435636	0.413594	0.771841	0.632008
LPC(14:0)_sn1	4.17322	3.94265	5.58444	5.30666	3.69282	3.99149	5.16076	5.27825	2.59481	4.01057	3.84307	3.74454	3.29399	3.45325	5.37839	5.67738	4.08979	4.05106	5.85317	5.9132			LPC(16:0)_sn2	-0.0297337	0.752298	-0.157336	-0.101973	-1.72784	-0.363393	-1.66486	-1.88343	-0.818351	-0.741534	0.00319063	0.304921	0.0652104	0.295909	0.458044	0.63073
LPE(18:1)_sn1	3.70739	4.10862	5.06474	5.01944	3.49574	4.49745	4.7551	4.71545	2.99773	3.66874	3.45121	3.43974	3.53168	4.07331	5.5136	5.49059	4.33515	4.93402	5.668	5.81749			LPI(16:1)	0.596422	0.314565	-0.0870231	-0.470251	-0.468954	0.905141	-0.576192	-1.35548	-0.1682	0.106166	0.601291	0.724976	1.15992	0.788496	0.74048	0.625297
LPG(16:1)_sn2	4.35168	4.40372	5.2384	4.22239	4.75933	5.37504	5.17991	4.27922	4.65344	5.46489	3.65344	4.02975	5.70044	6.34577	6.34577	5.92481	5.46761	5.81592	5.4865	5.70275			LPE(20:3)	0.629966	0.945323	-0.359972	-0.369858	-0.744298	0.55687	-1.68629	-1.42104	-0.0616391	-0.130961	-0.181635	0.455617	-0.387867	0.109043	0.595543	0.618492
LPG(16:0)_1	4.63443	4.31653	4.57341	5.85529	4.63713	4.69795	4.19946	5.61232	4.11483	4.03851	3.00765	4.44339	4.6044	4.28706	4.4973	6.09661	4.73361	4.39744	4.18181	5.60272			LPC(14:0)_sn1	-0.480397	0.048836	-0.423679	-0.0284157	-1.5784	0.0679167	-1.74137	-1.56212	-0.879224	-0.489406	-0.206045	0.370718	-0.083429	0.108412	0.268738	0.606543
LPC(16:1)_sn1	4.46566	4.74014	5.90689	4.00638	4.30001	5.2148	5.50682	4.18998	2.71272	4.40706	3.94753	2.75447	4.01849	4.61182	6.29368	5.08009	5.01566	5.61817	6.85544	5.58969			LPE(18:2)_sn1	-0.355331	0.0321326	-0.37404	-0.182147	-1.02046	0.182864	-0.692862	-1.53281	-0.792195	-0.490635	0.213684	0.662499	-0.127379	1.00972	0.646541	0.59574
LPE(18:1)_sn2	4.2116	4.37144	4.8335	5.12482	3.9152	4.70092	4.31673	4.78136	3.05161	3.73914	3.13881	4.08975	2.84421	3.39587	4.74889	5.51165	3.97349	4.36903	5.15121	5.55127			LPS(16:0)	-0.265894	0.718088	0.18927	0.511626	-1	0.62293	0.356565	-1.03836	0.266601	0.691534	1.51592	1.2939	0.290156	1.43029	0.940357	0.535037
LPS(18:1)_sn1	1.62449	0.364997	3.6079	3.57787	1.38466	1.47917	2.4185	2.98935	1	1.35649	1.80735	1.81943	2.078	1.61382	3.92161	5.00529	3.91754	2.33065	4.0842	5.30914			LPC(24:1)	0.408085	0.346558	-0.327805	-0.221356	-0.176878	0.056216	-0.675728	-1.21412	0.691878	0.354052	0.176427	0.331844	1.47947	0.811444	0.549339	0.499571
LPI(20:3)	4.53398	4.70275	5.58223	5.3782	4.38082	5.26991	4.96263	5.2059	3.16323	4.86419	3.83978	3.96683	3.43185	3.82867	5.38292	5.71549	3.98489	4.29462	5.16079	5.2854			LPG(18:1)	0.0767572	0.288769	-0.300789	-0.257798	-0.443642	0.259921	-1.11829	-1.09879	-0.0517214	-0.0503653	0.415038	0.901214	0.0243205	0.118346	-0.167266	0.43897
BMP(16:0/16:1), BMP(14:0/18:1)	6.16536	7.15903	6.2531	5.48027	5.94677	7.43741	6.16445	5.12184	5.66727	7.29462	5.83289	3.51854	6.75428	7.99765	7.51534	6.36877	6.28708	7.0634	6.29211	4.92029			LPC(16:1)_sn2	-0.381586	0.379259	-0.688084	-0.292838	-2.51762	-0.487859	-2.37509	-2.09448	-1.65396	-0.904412	-0.578581	-0.0204319	-0.357297	0.0430926	-0.0224318	0.437247
LPE(16:0)_sn1	3.42681	3.31412	4.94506	4.69453	3.27731	3.62559	4.51898	4.21458	2.42265	2.5215	3.24084	3.21179	3.3903	3.09462	5.09056	4.59044	3.49863	3.73251	5.00852	4.88893			LPE(18:1)_sn2	-0.296404	0.329479	-0.516772	-0.34346	-1.16	-0.632298	-1.69468	-1.03507	-1.3674	-0.975572	-0.0846068	0.386826	-0.238113	-0.0024055	0.317712	0.426447
LPS(16:0)	3.01436	3.18442	4.74147	4.3346	2.74846	3.90251	4.93074	4.84623	2.01436	3.80735	5.09803	3.29624	3.28096	3.87596	6.25739	5.6285	3.30451	4.61471	5.68182	4.86964			LPE(22:6)_sn2	-0.254358	0.30964	-0.120921	-0.188117	-0.540467	-0.0770161	-1.48467	-1.39797	-0.778086	-0.631085	0.285849	0.167022	-0.360659	-0.337554	0.296382	0.379868
LPE(17:0)	2.28728	2.5886	5.2797	4.45651	2.35576	2.90689	5.04103	4.02778	1.86555	2.84435	3.83094	3.45359	2.32681	2.71049	5.22882	4.90261	2.72098	3.20116	5.07928	4.74177			LPE(20:4)	-0.312838	0.233964	-0.523667	-0.0817679	-0.829115	0.323932	-1.4141	-0.76987	-0.735047	0.00555953	-0.0555281	0.404373	-0.532649	0.22446	-0.0404334	0.374328
LPC(17:1)_sn2	3.49476	2.75974	3.59139	4.46713	3.42931	2.58496	2.46411	4.184	1.24101	1.6386	0.70044	1.71989	1.7885	1.75974	1.91374	3.96239	2.71049	2.34792	2.15265	4.65737			LPC(18:2)_sn1	-0.0042123	0.707819	-0.439435	-0.584002	-1.30312	0.0179219	-1.81268	-1.56968	-0.65388	-0.125531	-0.0249978	-0.130604	-0.237189	0.733354	0.0572642	0.308418
LPC(20:1)	5.29462	0.12843	9.05528	4.63421	4.60979	0.420004	8.47978	3.68182	3.84967	-0.35973	6.94251	2.01495	4.03709	-1.61005	8.23362	3.3159	4.45943	0.242156	8.85798	4.57743			BMP(18:1/18:1)	-0.291833	0.348315	-0.394573	-0.555468	-0.32696	0.24834	-0.783656	-1.10807	0.0382931	0.0189336	0.69933	0.228516	0.301417	0.143756	0.409488	0.300769
LPI(17:0)	4.52925	4.78598	5.07367	5.35213	4.1952	5.10483	4.7375	4.97375	3.68012	4.37606	3.82243	4.173	3.55738	4.40038	4.57787	4.98956	3.37977	4.24793	4.09989	4.57102			LPE(17:0)	0.0684797	0.31829	-0.238673	-0.428731	-0.421732	0.255748	-1.44876	-1.00292	0.0395284	0.121892	-0.0508812	0.446095	0.433701	0.612558	-0.20042	0.285252
LPS(18:1)_sn2	3.50093	3.38082	3.9898	3.89885	3.3022	3.73997	3.46312	3.59694	1.52434	2.83289	1.94301	2.61667	2.23001	2.74595	4.36595	4.26679	3.06529	3.79442	4.76164	4.53086			LPC(22:6)_sn1	0.401571	0.156228	-0.225026	0.138664	-1.17603	-0.699382	-1.4182	-1.83833	-2.48153	-1.36923	-0.199426	-0.0179857	0.0897547	-0.587079	0.373403	0.282059
LPI(20:4)	3.3992	3.878	4.55611	4.21795	3.55288	4.29525	4.06744	3.69947	2.26839	3.91392	3.17521	2.70141	2.41135	3.12573	4.07763	4.39652	3.18061	3.39646	4.26413	4.35786			LPC(16:0)_sn1	-0.144635	0.615418	-0.478887	-0.242321	-1.33539	-0.210644	-1.98645	-1.94493	-0.334134	-0.0924327	-0.160683	0.212376	0.284048	0.44584	0.0809547	0.281487
LPE(22:6)_sn1	2.20256	1.83145	3.22574	3.6464	1.92376	2.17621	2.7366	3.49656	2.31768	1.29779	1.65306	2.28975	1.50499	0.964927	3.41143	3.69226	2.25683	2.2667	3.5552	4.29894			LPI(18:1)_sn2	-0.16598	0.0719588	-0.631767	-0.0538238	-1.38201	-0.164884	-1.53365	-1.10526	-1.38201	-1.39376	-0.750319	-0.277065	-0.264949	-0.158889	-0.297248	0.271313
LPE(14:0)	4.70506	2.94596	5.22607	4.3388	2.71882	4.04182	5.50098	3.16993	1.58496	2.40439	4.7625	1.81943	2.73697	2.95693	5.74339	4.58496	4.60979	3.67409	5.98381	4.21175			LPE(16:0)_sn1	-0.149505	0.311471	-0.426085	-0.479949	-1.00416	-0.792619	-1.70423	-1.48274	-0.0365091	-0.219501	0.145494	-0.104089	0.071814	0.418396	0.0634535	0.194396
LPE(18:0)_sn2	2.83678	2.74218	3.90053	3.49968	2.84645	3.10962	3.05743	3.47937	2.0842	2.33327	1.90543	2.28767	2.7153	2.39953	3.79052	4.25565	3.13403	3.08858	4.14985	4.20027			LPC(18:0)_sn2	-1.4508	0.24814	-0.0748648	0.0770501	-3.46761	-0.948399	-2.09615	-1.29504	-1.92845	-0.419084	0.179821	0.556032	-0.80227	0.0516012	0.18143	0.19434
LPE(16:0)_sn2	1.99711	3.07039	3.62101	3.39328	1.4049	3.33724	3.29593	3.25964	0.994218	2.88753	1.98706	1.89191	1.04544	2.43296	3.90861	3.83253	2.12961	3.51433	3.88961	4.17105			LPC(17:1)_sn2	-0.0654531	-0.174774	-1.12728	-0.283126	-2.25376	-1.12114	-2.89095	-2.74723	-1.70627	-1	-1.67764	-0.50474	-0.784271	-0.411814	-1.43874	0.190245
LPC(16:0)_sn1	2.1509	1.97403	3.94453	3.76659	2.00627	2.58945	3.46564	3.52427	0.815515	1.76339	1.95808	1.82166	1.81677	1.8816	3.78385	3.97897	2.43495	2.41987	4.02549	4.04808			LPI(20:4)	0.15368	0.417256	-0.488669	-0.518485	-1.13081	0.035923	-1.3809	-1.51654	-0.987851	-0.752273	-0.478481	0.178563	-0.218585	-0.481541	-0.291982	0.139906
LPC(24:1)	2.61298	2.53797	3.29866	3.39855	3.02106	2.88452	2.97085	3.17719	2.4361	2.59418	2.62293	2.18442	3.30485	2.89202	3.47508	3.73039	4.09245	3.34941	3.848	3.89812			LPI(18:2)_sn2	0.81977	0.426009	-0.455425	-0.129072	-0.556998	0.0109711	-1.10541	-1.50278	0.00512503	-0.863498	-0.682716	-0.145815	-0.454946	-0.208995	-0.198516	0.0465963
LPC(16:0)_sn2	2.5488	2.26751	3.91758	3.25298	2.51906	3.0198	3.76024	3.15101	0.820958	1.90411	2.25272	1.36955	1.73045	1.52597	3.92077	3.5579	2.61401	2.56342	4.37562	3.88371			LPC(20:3)	0.525682	0.656301	-0.342815	0.156429	-1.26722	0.255257	-2.18631	-2.12626	-0.258859	-0.739183	-0.788227	-0.104437	0.189156	0.192645	-0.718325	0.0436612
LPE(22:5)_1	1.35614	1.18813	3.41796	2.81816	0.82103	1.52177	3.06189	2.87101	-0.0389941	1.39819	1.81003	2.48339	-0.206451	0.237039	3.26459	3.0282	1.31808	1.58496	3.38427	3.87878			LPE(18:0)_sn1	-0.319698	0.25094	-0.312101	-0.296748	-0.823968	-0.53755	-1.52609	-1.21246	-0.383615	-0.435993	-0.223116	0.0977563	0.0579385	-0.0971958	-0.10269	0.0201517
LPC(18:1)_sn1	2.17361	1.65309	3.16236	2.98296	2.05386	2.20681	2.84468	2.85136	0.496115	1.34862	1.3349	1.152	1.53101	1.2888	3.40159	3.50618	2.55259	2.26622	3.80428	3.87651			LPG(18:0)	0.0130562	0.909442	0.0757426	0.102918	-1.2422	-0.553392	-1.02707	-1.53504	0.125531	0.151365	0.434349	0.257521	-0.219117	-0.0257631	0.171712	-0.0386114
LPE(18:0)_sn1	2.47341	2.67174	4.06189	3.85207	2.15371	2.92268	3.74979	3.55532	1.64944	2.13419	2.53579	2.63961	2.08979	2.23575	3.83877	3.94983	2.53135	2.57454	3.9592	3.87222			LPC(20:1)	-0.684826	0.291574	-0.575502	-0.952382	-1.44495	-0.48816	-2.11277	-2.61926	-1.25753	-1.73848	-0.821663	-1.3183	-0.835189	0.113726	-0.197301	-0.0567772
LPS(24:0)	0.253757	-0.11757	2.54528	3.81164	1.92161	1.49436	2.53952	3.44846	1.85415	1.18793	0.38109	2.18322	2.85031	1.16574	3.36815	4.11894	2.26534	0.776562	2.73864	3.72338			LPC(18:2)_sn2	0.0242185	-0.118212	-0.222392	-0.346403	-1.92356	-0.984946	-1.9659	-2.16158	-1.30373	-1.57116	-0.794358	-0.265044	-0.484729	-0.336504	-0.731071	-0.0791187
LPC(20:0)	3.91126	2.8727	3.98185	4.51388	3.42931	3.1481	4.18587	4.10369	2.18442	2.02895	2.01436	2.47947	3.84435	2.6423	4.98914	4.42368	2.99178	2.82947	3.40054	3.60334			LPS(24:0)	1.66786	1.61193	-0.0057593	-0.363182	1.60039	1.3055	-2.16419	-1.62842	2.59655	1.28331	0.822872	0.307299	2.01159	0.894131	0.193363	-0.0882658
LPG(16:0)_2	3.70559	5.67713	5.17326	4.051	3.76356	5.94447	5.49452	3.66297	2.52793	4.39232	4.22239	2.8011	2.94877	5.64626	6.14466	4.31974	2.94877	5.16323	4.81164	3.41913			LPI(20:3)	-0.153157	0.567156	-0.619594	-0.172292	-1.37075	0.161436	-1.74245	-1.41136	-1.10213	-0.874085	-0.199309	0.337298	-0.549086	-0.408129	-0.421439	-0.0927941
LPC(18:2)_sn2	2.20793	3.53051	3.88101	3.47853	2.23215	3.4123	3.65862	3.13212	0.284369	2.54557	1.91511	1.31694	0.904202	1.95936	3.08665	3.21348	1.7232	3.19401	3.14994	3.39941			BMP(16:0/18:1)	-0.130541	0.364454	-0.255257	-0.0378816	-0.640627	-0.174682	-1.30175	-1.1842	-0.0612221	-0.136877	0.533612	0.389833	-0.520332	-0.573572	-0.367156	-0.111319
LPS(18:0)	2.50411	2.84238	2.99007	2.69289	2.72805	3.35566	2.61944	3.00082	2.34634	2.71469	1.50549	1.78764	2.98885	3.44882	3.86051	3.98359	2.71769	3.29056	3.47274	3.32779			LPE(14:0)	-1.98624	1.09586	0.274916	-1.16888	-3.12009	-0.54157	-0.463567	-2.51937	-1.96809	0.0109711	0.517324	0.246161	-0.095262	0.728128	0.75774	-0.127057
LPI(22:6)	4.22995	8.08746	4.20212	3.75619	4.47096	8.71081	3.9542	3.7743	3.05209	7.7211	3.03342	2.11005	2.35548	6.98868	3.8009	3.27907	3.40439	7.53916	3.61471	3.30066			LPC(22:6)_sn2	0.431116	0.760911	-0.256548	-0.0848214	-1.14649	0.207658	-1.84151	-1.22091	-1.46566	-0.0806878	-0.692647	-0.442005	-0.656347	0.687848	-0.128033	-0.152498
LPC(22:6)_sn2	2.07138	1.54331	3.21823	3.40911	2.5025	2.30423	2.96168	3.32429	0.924899	1.75097	1.37672	2.1882	0.605721	1.46263	2.52558	2.96711	1.41504	2.23116	3.0902	3.25661			LPC(24:0)	-0.0077495	0.190943	-0.247927	-0.179398	-0.905281	-1.04422	-1.45176	-1.56993	-0.137761	-0.136959	0.0464449	0.323438	0.0179219	-0.113211	-0.562563	-0.231654
LPE(20:3)	1.84909	2.36427	3.4257	2.57304	2.47906	3.3096	3.06572	2.20318	1.1048	2.92114	1.73941	1.152	1.78746	2.23331	3.24406	3.02866	1.46123	2.47332	4.02124	3.19153			LPC(18:1)_sn2	-0.0617672	0.161285	-0.564655	-0.461804	-2.4481	-1.28065	-2.37039	-2.52331	-2.14507	-1.88267	-1.097	-0.80733	-0.80403	-0.419005	-0.705286	-0.236116
LPE(22:5)_2	2.83359	2.66492	3.64822	3.36702	3.1758	2.72669	3.28428	3.17374	2.21481	2.47375	2.05627	2.0199	1.89715	1.83762	3.56571	3.42573	2.08668	2.32193	3.17598	3.08746			LPG(16:0)_1	0.00269915	0.381418	-0.373942	-0.242969	-0.519599	-0.278025	-1.56575	-1.4119	-0.0300288	-0.0294772	-0.0761057	0.241319	0.0991754	0.0809003	-0.391592	-0.252565
LPC(24:0)	3.80735	3.62358	5.36992	3.30441	3.79961	3.81453	5.12199	3.12501	2.90207	2.57936	3.91816	1.73448	3.66959	3.48662	5.41636	3.62785	3.82528	3.51037	4.80735	3.07276			LPE(22:5)_2	0.342209	0.0617674	-0.363941	-0.193279	-0.618777	-0.191178	-1.59195	-1.34712	-0.936435	-0.827305	-0.0825134	0.0587161	-0.746902	-0.342995	-0.472237	-0.279553
LPE(22:6)_sn2	1.92288	2.2376	2.29043	2.6272	1.66852	2.54724	2.16951	2.43908	1.38241	2.16059	0.805765	1.22923	1.14479	1.60652	2.57628	2.79422	1.56222	1.90005	2.58682	3.00707			LPC(18:0)_sn1	0.460001	1.17095	0.0278019	-0.186093	-1.07299	-0.120376	-1.91661	-2.09449	-0.299614	-0.0182637	0.235425	-0.0606834	0.120906	0.217907	-0.423878	-0.3327
LPC(18:0)_sn1	1.25301	1.30517	3.1228	3.17538	1.71301	2.47612	3.1506	2.98929	0.18002	1.1848	1.20619	1.08089	0.953394	1.28691	3.35823	3.1147	1.37391	1.52308	2.69892	2.84268			LPI(20:5)	0.53555	0.603064	-1.01749	-0.21042	-0.809178	0.174774	-1.68255	-0.46158	-1.34395	-1.11366	-0.751942	-0.0631938	-0.652077	0.048363	-0.6746	-0.361099
BMP(16:0/18:1)	5.38658	6.7634	5.46274	2.83091	5.25604	7.12785	5.20748	2.79303	4.74595	6.58871	4.16099	1.64672	5.32536	6.62652	5.99635	3.22075	4.86625	6.18982	5.09558	2.7196			LPI(16:0)_sn1	0.103502	0.529183	-0.237158	-0.399399	-0.751344	-0.271662	-1.55799	-1.75578	-1.27717	-0.644317	-0.524922	-0.517727	-0.794773	-0.771042	-0.553959	-0.421745
LPE(18:2)_sn1	0.401554	0.828632	2.07552	2.05105	0.046223	0.860764	1.70148	1.8689	-0.61891	1.0115	1.38265	0.518236	-0.390641	0.337996	2.2892	2.71355	0.274175	1.83835	2.72206	2.64679			LPI(22:6)	0.241008	0.623344	-0.247927	0.0181148	-1.17786	-0.366364	-1.1687	-1.64614	-1.87447	-1.09878	-0.401224	-0.477118	-0.82556	-0.548304	-0.587414	-0.455531
LPC(20:3)	1.73929	1.87891	1.36554	2.57693	2.26497	2.53521	1.02272	2.73335	0.472068	2.13417	-0.820775	0.450661	1.48043	1.13972	0.577309	2.47249	1.92845	2.07155	0.647211	2.62059			LPI(18:0)	-0.102926	0.219405	-0.420008	-0.372333	-1.03524	-0.402676	-1.66104	-1.36277	-0.90346	-0.862249	-0.356902	-0.270194	-1.09887	-0.96323	-0.644586	-0.547072
LPC(18:2)_sn1	1.00421	-0.242857	2.01244	2.19512	1	0.464963	1.57301	1.61111	-0.298911	-0.224935	0.19977	0.625442	0.350332	-0.368387	1.98745	2.06451	0.767023	0.490498	2.06971	2.50353			BMP(16:0/16:1), BMP(14:0/18:1)	-0.21859	0.278375	-0.0886455	-0.358421	-0.498091	0.13559	-0.420205	-1.96173	0.588916	0.83862	1.26225	0.888503	0.121719	-0.0956353	0.0390171	-0.559972
LPC(22:6)_sn1	0.0146965	0.243703	1.28916	2.09771	0.416268	0.399931	1.06413	2.23638	-1.16133	-0.45568	-0.129042	0.259387	-2.46684	-1.12553	1.08973	2.07973	0.104451	-0.343376	1.66256	2.37977			LPG(16:0)_2	0.0579676	0.267336	0.321262	-0.388038	-1.17766	-1.28481	-0.950868	-1.24991	-0.756818	-0.0308737	0.971398	0.268738	-0.756818	-0.513902	-0.361618	-0.631873
LPE(18:2)_sn2	1.98658	2.46151	2.70196	1.60266	1.78427	2.6845	2.25726	1.6158	1.45457	1.66658	1.56506	0.521237	0.809897	2.00571	2.68054	2.14899	1.61435	2.72662	2.84909	2.35102			LPI(22:5)	-0.44151	-0.395385	-0.332708	-0.485781	-1.62755	-0.614952	-2.06218	-1.48083	-1.974	-1.49735	-1.07344	-0.80647	-1.43795	-1.77798	-0.796655	-0.775838
LPC(18:0)_sn2	1.4508	0.87245	2.65025	1.89115	0	1.12059	2.57539	1.9682	-2.01681	-0.0759489	0.554102	0.596103	-0.47765	0.453366	2.83007	2.44718	0.648528	0.924051	2.83168	2.08549			LPI(17:0)	-0.334049	0.318849	-0.336173	-0.378376	-0.849133	-0.40992	-1.25124	-1.17912	-0.971876	-0.385604	-0.495796	-0.36257	-1.14948	-0.538054	-0.97378	-0.781105
LPE(20:4)	1.42435	0.70938	1.97384	1.24008	1.11151	0.943344	1.45018	1.15831	0.595231	1.03331	0.559743	0.470208	0.689299	0.714939	1.91832	1.64445	0.891697	0.93384	1.93341	1.61441			LPC(20:0)	-0.481944	0.275403	0.204014	-0.410188	-1.72683	-0.843744	-1.9675	-2.03441	-0.0669067	-0.2304	1.00729	-0.0901978	-0.919476	-0.0432301	-0.581315	-0.910538
LPC(26:0)	0.772685	1.29881	1.2697	0.871676	1.26827	1.81959	0.911869	0.255626	-0.0158105	0.23327	0.787371	-0.327909	0.573121	0.75028	1.25857	0.714278	0.647782	1.07221	0.481605	-0.204878			LPC(26:0)	0.495581	0.520773	-0.357829	-0.61605	-0.788496	-1.06554	-0.482328	-1.19958	-0.199565	-0.548534	-0.0111234	-0.157398	-0.124904	-0.226606	-0.788093	-1.07655
PC(18:1/26:1)	9.92035	9.67772	10.2119	10.0821	9.59246	9.87958	9.70908	9.63118	9.8009	9.91588	9.16742	9.01123	9.94398	9.90689	10.4231	10.716	9.95128	10.2312	10.6786	10.6751			PI(14:1/18:1), PI(16:1/16:1)	0.263763	0.298088	-0.149988	-0.0229156	0.72239	1.24852	-0.0232877	-0.376098	1.3694	1.5903	2.19134	1.90885	1.81608	1.62384	1.70133	1.80478
PC(18:1/26:0)	11.0961	11.137	11.23	11.1567	11.0042	11.4656	10.8194	11.058	10.29	10.7305	9.58871	9.59432	10.8297	10.941	11.275	11.4057	10.584	10.8742	10.3977	10.4998			PC(14:1/16:1), PC(12:0/18:2)	0.267529	0.885193	0.152921	-0.0707345	0.499881	0.712198	-0.305626	-0.866057	1.50717	1.60576	2.60148	2.14595	1.51107	1.90835	1.88184	1.61231
PC(16:0/26:0)	10.1824	10.1997	10.7091	10.6411	10.3837	10.6411	10.4051	10.5098	9.57175	10.151	9.22159	9.55459	10.5661	10.4553	11.1092	11.062	9.85175	10.1202	10.4315	10.3276			PS(16:1/18:1), PS(16:0/18:2)	-0.0307219	0.315233	0.209062	0.00852947	-0.758363	-0.197105	-0.612977	-0.614595	0.628341	0.871734	1.44422	1.08109	1.12988	1.03736	1.00452	1.55075
PS(14:1/16:0)	7.82018	4.36786	8.29462	7.94837	8.18488	4.63021	8.32193	8.66534	7.27612	4.34717	7.19967	7.40088	8.91886	5.00529	9.46352	9.77808	9.07948	5.5761	9.43254	9.47573			PS(14:1/16:0)	0.364696	0.262349	0.0273074	0.716969	-0.544055	-0.020699	-1.09495	-0.547488	1.09868	0.63743	1.1689	1.82971	1.25931	1.20823	1.13792	1.52737
CL(18:0/18:1/18:1/18:1)	4.36786	4.69717	5.15571	9.32418	4.36375	4.984	5.04182	9.40514	5.03407	5.24793	4.32617	8.7211	4.40839	4.10729	4.99735	9.04439	4.15094	4.6939	5.18633	9.42626			PC(16:1/16:1), PC(14:0/18:2)	0.175464	0.517568	-0.0475254	-0.072521	0.0874588	0.534193	-0.587571	-0.667947	1.29643	1.37772	1.85972	1.61665	1.55589	1.35818	1.26619	1.48812
PC(8:0/18:1)	7.75489	7.9542	9.60177	9.97011	8.26679	8.74483	9.34207	9.21917	8.21432	7.93074	8.87652	9.08481	6.18982	7.08746	9.47776	9.62388	9.23362	7.73471	9.77643	9.36632			PS(16:0/16:0), PS(14:0/18:0)	0.531867	0.548106	0.27741	0.0236513	0.253883	0.191595	0.0558689	-0.195032	0.918572	0.84781	1.28251	1.00951	0.976349	0.834686	1.51692	1.4833
PI(14:1/18:1), PI(16:1/16:1)	5.15006	5.97088	7.26954	7.48524	5.41382	6.26896	7.11955	7.46232	5.87245	7.21939	7.24625	7.10914	6.51945	7.56118	9.46088	9.39408	6.96614	7.59472	8.97087	9.29002			PI(16:1/18:1), PI(16:0/18:2)	0.28406	0.741783	0.321785	-0.0328814	0.772708	1.00957	0.0378619	-0.365241	0.92708	0.964519	1.8323	1.20561	1.46889	1.42057	1.92118	1.38135
CL(16:0/16:0/18:0/18:1)	9.36413	9.55267	5.92376	10.0526	9.42417	9.70563	5.82393	9.89482	8.90388	9.60363	4.85505	8.76818	8.53528	8.72792	5.47478	9.70908	8.27612	7.98868	4.39635	8.80735			PG(16:1/18:1), PG(16:0/18:2)	0.355932	0.846134	-0.122238	0.1668	0.609142	0.525102	-0.496294	-0.24497	0.97334	1.32823	1.86642	1.50977	1.07136	1.28367	1.39579	1.36865
PG(16:0/16:1), PG(14:0/18:1)	7.23251	7.56224	7.76758	7.97572	7.61726	8.39251	7.93824	7.98014	7.11774	7.99152	7.47057	7.44859	8.21058	8.64139	9.40485	9.48354	7.76462	8.16742	8.83892	8.79013			PG(18:1/18:1), PG(16:0/20:2)	0.767747	0.670125	-0.0500407	0.243278	0.717515	0.679838	-0.333672	-0.463816	0.728536	0.42209	1.41813	1.2811	1.04143	0.745243	1.30601	1.21393
CL(16:1/16:1/16:1/20:4)	8.2384	8.19967	7.92481	8.49586	8.37938	8.26679	7.87036	7.74147	7.80735	7.35755	6.88264	7.18982	8.2854	8.33539	8.87344	8.56986	8.77479	9.15228	8.56605	8.74483			PE(16:1/18:2)	0.325359	0.873429	0.382565	0.0132055	-0.173149	0.103645	-1.22472	-0.372554	1.11548	1.28441	0.558503	1.41814	1.0915	1.33241	0.278057	1.17029
CL(16:0/18:1/18:1/19:1), CL(17:0/18:1/18:1/18:1)	7.6865	7.49985	3.77672	8.633	7.26679	7.82655	3.51987	8.19476	8.09803	8.52748	3.8314	7.77479	7.49185	7.17991	4.04182	7.87036	8.12412	7.48382	3.89553	8.53916			PE(16:1/16:1)	0.461618	0.338005	0.222606	0.151395	-0.15129	-0.804276	-0.544788	-0.314725	1.13874	0.973033	1.39623	1.71776	1.07237	0.997943	1.21329	1.164
PC(18:2/26:0)	8.82655	8.70736	8.89178	8.66888	8.49586	8.71768	8.5157	8.55842	8.36632	7.74147	7.48382	7.32193	8.85175	8.51175	9.16239	8.89482	8.5812	8.53916	8.11374	8.39232			PS(16:0/16:1)	0.0570298	0.578893	-0.330754	-0.257041	-0.960234	-0.442997	-1.11875	-1.33467	0.68464	0.895467	1.67149	1.12417	1.00104	1.21801	0.841032	1.11515
PI(18:1/18:1)	6.66399	7.47255	6.69131	7.83932	6.63727	7.64455	6.58744	7.57082	6.66556	7.76802	6.40758	7.33738	6.60955	7.4201	7.1972	7.96647	7.12565	7.64362	7.41194	8.37916			PS(14:0/16:0), PS(12:0/18:0)	0.547793	0.981235	0.140343	-0.383728	0.26641	0.782142	-0.677179	-0.535287	0.735226	1.32479	1.07824	0.943784	0.85858	1.42219	1.44433	1.11477
CL(16:0/17:0/18:1/18:1), CL(16:0/16:0/18:1/19:1)	8.27146	8.10329	9.45533	9.18488	8.2384	8.62205	9.24793	9.11374	8.83289	8.93958	8.49185	8.61102	7.34873	7.98299	8.40514	8.55842	7.17991	7.76818	8.48784	8.29462			PI(18:1/20:4)	-0.0810481	0.0970716	-0.347403	-0.16757	0.0564848	0.355002	-0.667683	-0.413413	0.596721	0.489481	0.480915	0.805804	0.650704	0.462916	0.633491	1.09017
CL(14:0/14:0/16:0/18:1), CL(14:0/16:0/16:0/16:1)	7.79442	8.49586	8.3443	8.35755	8.25739	8.53916	8.55075	8.66888	7.64386	8.32193	7.35755	7.91289	8.09276	7.86419	8.96867	8.62571	7.52356	7.82018	8.36194	8.27612			PE(16:1/18:1), PE(16:0/18:2)	0.173857	0.626885	0.300738	-0.028588	-0.523321	0.126715	-0.366771	-0.448124	0.622477	0.671077	1.25637	1.02705	0.819647	1.31467	1.23616	1.05207
PC(20:4/26:0)	7.7879	8.13955	8.07146	8.49586	8.02791	8.22882	8.35315	8.35755	8.36632	7.82655	7.56986	6.9542	8.31741	8.42626	9.07948	8.72451	7.14975	7.98868	8.14975	8.19967			PC(14:0/14:1), PC(12:0/16:1), 他	0.470154	0.754272	0.0963274	0.167256	0.735359	0.492082	-0.923858	-1.2641	0.829824	0.822537	1.22429	1.26092	1.00451	1.13801	0.729766	1.04625
CL(16:1/17:1/17:1/17:1), CL(14:0/17:1/18:1/18:2)	8.17493	8.11374	8.31741	8.85487	7.88264	8.26209	7.82655	7.78136	8.09803	8.08215	7.07682	6.52356	8.29462	8.65821	8.42206	8.52356	8.19476	8.26679	8.09803	8.14466			PA(16:1/16:1)	0.814444	1.07886	-0.460974	0.106309	1.07276	1	-0.0759489	-0.5025	3.11356	2.01612	1.93699	1.61852	2.06683	2.01612	2.08383	0.974313
PG(14:0/16:0)	10.9858	6.43221	7.07815	7.8168	11.5033	7.08507	7.46591	7.80204	10.973	6.61471	6.32568	6.67243	11.8025	7.10684	8.12606	8.66554	11.3515	6.56544	7.46998	8.07933			CL(14:0/16:1/16:1/16:1)	-0.431612	0.138654	0.134301	0.106128	-2.02265	-0.293731	-1.49957	-0.967334	-0.697073	0.567989	1.08539	1.48228	-0.366428	0.642843	0.822357	0.955262
PC(14:0/14:1), PC(12:0/16:1), 他	6.40239	7.24714	6.82308	6.99202	6.87254	8.00141	6.91941	7.15928	7.13774	7.73922	5.89922	5.72792	7.23221	8.06967	8.04737	8.25294	7.40689	8.38514	7.55284	8.03827			PC(20:3/22:1), PC(18:1/24:3), 他	-1.0812	-0.49581	0.120076	-0.122422	0.279686	0.425061	0.523799	-0.127755	0.728327	0.816359	1.3121	1.28126	0.285586	0.483784	1.18137	0.945176
CL(14:0/16:1/16:1/16:1)	8.32643	7.83289	7.35755	7.03342	7.89482	7.97154	7.49185	7.13955	6.30378	7.53916	5.85798	6.06609	7.62936	8.40088	8.44294	8.5157	7.96	8.47573	8.17991	7.98868			PI(18:1/20:5), PI(18:2/20:4)	-0.264303	0.322447	-0.141834	-0.13021	-0.0841784	0.507728	-0.488106	-0.621473	0.148068	0.311576	0.696284	0.544384	0.514827	0.38181	0.77276	0.918637
PI(18:0/18:1)	7.92964	8.16617	7.93429	8.04868	7.96427	8.3972	7.8093	8.02444	7.86848	8.1348	7.21162	7.36535	7.48727	7.5545	7.61035	7.82078	7.6513	7.82681	7.63976	7.56301			CL(16:1/18:2/18:2/18:2), CL(16:1/16:1/18:2/20:3)	-0.23078	0.471442	-0.381623	-0.0922781	-0.83054	0.115477	-1.21478	-1.1814	0.0872168	0.0668315	0.639531	1.06999	0.529549	0.457923	0.610899	0.901058
PE(14:1/16:0), PE(14:0/16:1), 他	4.02791	5.65301	4.74595	6.54689	4.33241	5.77419	4.34915	6.19804	3.59743	5.08167	4.22607	5.45396	4.27922	5.93503	5.46644	6.91787	4.80198	5.91561	5.32878	7.35682			PC(20:4/22:4)	0.127756	-1	-0.9243	1.15981	-1.54543	0.827684	-0.9243	0.502985	0.367509	0.1582	-0.933548	1.14498	-0.754888	0.296871	-0.449447	0.893085
PC(14:0/16:1), PC(14:1/16:0)	6.10409	6.41869	6.42134	6.31788	5.94923	6.77481	6.20722	6.11448	6.00473	6.67946	5.45246	5.33919	6.58901	7.0797	7.33317	7.19303	6.71525	7.14399	7.12338	7.1154			PS(18:1/24:0)	-0.0314995	0.319638	-0.48519	0.0433228	-0.229657	0.248209	-0.810021	-0.372477	0.930226	0.854003	1.06398	1.42862	0.428201	0.695325	0.415333	0.883508
PC(14:1/16:1), PC(12:0/18:2)	5.73909	5.48747	5.3484	5.48497	6.00661	6.37267	5.50132	5.41423	6.23897	6.19967	5.04277	4.61891	7.24625	7.09324	7.94988	7.63092	7.25016	7.39583	7.23024	7.09728			PC(20:1/22:6)	0.223176	-0.173406	-0.1298	0.166085	0.583133	0.442584	-0.390422	-0.336672	0.278494	0.0679041	-0.216886	0.494765	0.309809	-0.104511	0.36165	0.866288
PC(14:0/14:0)	7.64948	7.08485	7.21239	6.91267	7.6448	7.13161	7.07643	6.65672	7.30468	7.13222	5.91056	5.67251	7.4426	6.89489	7.45025	7.48404	7.70951	7.13211	7.26533	7.04486			CL(16:1/16:1/18:2/20:4), CL(14:0/18:2/18:2/20:4)	-0.15061	-0.0956119	-0.601364	-0.224738	-1.42595	-0.841511	-1.56009	-1.30933	-0.14505	-0.147288	0.497918	0.435977	0.456463	0.287004	0.402437	0.85672
CL(16:1/18:1/18:1/18:2)	5.85217	6.96202	7.23657	6.55888	5.78194	7.1151	6.65059	6.15408	5.88183	7.16556	6.15923	5.42626	5.62026	6.65697	7.42198	6.62137	6.17126	7.2625	7.63106	7.02252			PE(14:0/20:4)	0.303347	-0.0318958	-0.572138	0.027965	-0.415917	0.0536687	-0.347923	-0.679099	0.0543501	-0.181273	0.0506261	0.53623	-0.14703	-0.106915	-0.0325679	0.841422
CL(16:0/18:0/18:1/18:1)	6.46232	10.6375	7.0787	7.22655	6.40038	10.9715	7.09307	7.14136	6.51059	11.1228	6.42231	6.307	5.65905	9.78136	7.02432	6.79518	5.58496	9.92035	6.59729	6.77827			PA(14:0/16:1)	0.995339	0.475579	-0.462259	0.0957112	1.5536	0.415038	-1.32381	-0.721425	1.00928	1.20163	1.22937	1.5265	1.05031	0.720383	0.355437	0.828772
PI(16:0/18:1)	6.70761	6.99542	7.28025	6.94319	6.61284	7.15554	7.20877	6.84211	6.34833	7.02758	6.48272	6.15205	6.10126	6.62857	7.18137	6.95833	6.34597	6.73293	7.06274	6.76952			CL(16:1/16:1/18:1/20:4)	0.264205	0.00900749	-0.820572	-0.23896	-0.656099	-0.40603	-1.32881	-1.20458	-0.0757589	-0.242104	0.0494815	0.590731	0.457033	0.254728	0.0714241	0.816245
PC(12:0/14:0), PC(10:0/16:0)	9.87805	9.88417	10.062	6.57365	10.207	10.3432	10.0566	6.42066	9.45943	9.94398	9.02791	5.26366	9.41363	9.83605	10.7185	6.86212	9.73302	10.1737	10.5137	6.76818			PG(16:0/16:1), PG(14:0/18:1)	0.384742	0.83027	0.17066	0.00442186	-0.11477	0.429279	-0.297016	-0.527132	0.978065	1.07915	1.63727	1.50782	0.532103	0.605176	1.07133	0.814409
PI(16:1/18:1), PI(16:0/18:2)	4.74084	4.45874	4.63117	5.30642	5.0249	5.20052	4.95295	5.27354	5.51354	5.46831	4.66903	4.94118	5.66792	5.42326	6.46347	6.51203	6.20973	5.87931	6.55235	6.68777			PI(17:1/18:1), PI(16:0/19:2), 他	-0.0468639	0.317183	-0.291687	-0.0274807	0.319736	0.613996	-0.282524	-0.20006	0.322965	0.461788	0.428223	0.773331	0.417053	0.33294	0.375492	0.813062
PC(16:1/16:1), PC(14:0/18:2)	4.34779	5.71808	4.54684	5.0288	4.52325	6.23565	4.49932	4.95628	4.43525	6.25227	3.95927	4.36085	5.64422	7.0958	6.40656	6.64545	5.90368	7.07626	5.81304	6.51692			PE(14:1/16:0), PE(14:0/16:1), 他	0.304504	0.12118	-0.396805	-0.348859	-0.430474	-0.571343	-0.519886	-1.09294	0.251318	0.282023	0.720486	0.370975	0.774072	0.2626	0.582827	0.809924
PS(16:0/16:1)	5.66589	5.70044	5.30091	5.36813	5.72292	6.27933	4.97016	5.11109	4.70566	5.25744	4.18216	4.03346	6.35053	6.59591	6.9724	6.4923	6.66694	6.91844	6.14194	6.48328			PI(18:1/18:2), PI(16:0/20:3)	0.00479849	0.222055	-0.354972	-0.104259	0.325259	0.31882	-0.610508	-0.638088	0.503128	0.48642	0.498164	0.827543	0.577886	0.815863	0.675474	0.80342
CL(16:0/16:0/16:0/18:1), CL(14:0/16:0/18:0/18:1)	5.03842	5.654	6.99058	6.96771	5.38449	6.12928	6.83605	6.95904	4.98144	5.84327	5.87036	5.91488	4.91561	5.75174	7.17576	7.03709	4.66727	5.29192	6.35315	6.4608			PS(18:0/20:3)	-0.210923	0.726093	-0.267643	-0.090371	-0.275516	0.217889	-0.812521	-0.757411	0.317752	0.523247	1.25439	1.3734	0.199019	0.296245	0.838832	0.799179
PI(14:1/16:0)	10.2119	10.1636	10.3487	5.67047	10.5498	10.4919	10.3061	5.64286	10.7151	10.9174	9.78136	4.78407	11.0795	11.1712	11.9035	6.75857	11.021	11.1586	11.1497	6.28349			PC(14:0/16:1), PC(14:1/16:0)	-0.154865	0.356118	-0.214114	-0.203407	-0.099367	0.260762	-0.968874	-0.97869	0.484911	0.66101	0.911828	0.87515	0.611155	0.725294	0.702045	0.797519
PC(18:1/24:0), PC(16:1/26:0)	7.51767	7.33465	7.63481	6.56778	7.39874	7.81752	7.18735	6.39933	6.86934	7.32643	6.10329	5.50491	7.37649	7.50449	8.02698	6.96316	7.12326	7.36486	7.22641	6.21299			PC(18:1/24:1)	0.133566	0.0583796	-0.296841	-0.196669	0.106643	0.438788	-0.480717	-0.602144	0.465664	0.533836	0.843403	0.717342	0.614346	0.978225	0.644642	0.775429
PG(16:0/18:0)	5.82867	6.60671	6.78813	7.05689	6.27612	7.08437	6.75074	6.79922	5.20945	6.38873	5.46732	5.5025	5.64946	6.6736	7.03228	7.1174	5.16323	5.71195	5.75949	6.02237			PS(16:1/18:0), PS(16:0/18:1)	0.0118326	0.337627	-0.054526	-0.010067	-0.794538	-0.478915	-0.649295	-0.658862	0.541997	0.521036	1.01717	1.22972	0.362262	0.57894	0.707822	0.775391
CL(16:1/16:1/18:1/20:4)	4.59378	5.14899	6.21289	5.17688	4.85798	5.158	5.39232	4.93792	3.93768	4.74296	4.88408	3.97229	4.51802	4.90689	6.26237	5.76761	5.05081	5.40372	6.28431	5.99312			PS(16:0/20:3), PS(18:1/18:2), 他	-0.064687	0.479192	-0.520921	-0.181789	-0.285657	0.255197	-1.20095	-0.831181	0.443577	0.800319	0.608641	0.882137	0.346611	0.716498	0.203856	0.765047
PC(16:0/16:1), PC(14:0/18:1)	5.03227	5.32118	5.48746	5.42624	5.25659	5.41288	5.41014	5.39915	5.124	5.32142	5.04347	4.89697	5.41938	5.47626	5.86229	5.85282	5.34358	5.58212	5.7304	5.70501			CL(16:1/16:1/18:1/18:2)	0.157441	0.292442	-0.64903	-0.415579	-0.818848	-0.532312	-1.35622	-1.37009	0.271799	-0.205434	0.605854	0.785301	0.70378	0.520194	0.569093	0.758992
PG(18:0/18:1)	6.18749	6.0514	5.81007	5.83859	6.44704	6.68462	5.82323	5.7953	5.94617	6.02098	5.01516	4.8308	5.90301	5.74123	6.08132	6.00929	6.17959	5.7233	5.70083	5.66047			PI(16:0/16:1)	0.303504	0.294113	0.146751	-0.0118266	0.355837	0.381396	-0.692676	-0.635924	0.452921	0.236571	0.764019	0.944985	0.526973	0.346185	0.592102	0.735172
PC(16:0/24:0), PC(14:0/26:0)	9.70044	5.88874	6.54432	5.53492	9.67066	6.51964	6.18322	5.32684	9.23122	6.11721	5.37793	4.56571	10.0238	6.40939	6.95613	5.93931	9.73809	6.28848	6.3443	5.63728			PI(18:1/19:1)	-0.066992	-0.0867116	-0.465826	-0.267686	0.39598	0.467279	-0.506333	-0.305864	-0.0723802	-0.0905469	-0.229071	0.103233	0.537115	0.260026	0.112071	0.712735
CL(16:1/18:1/18:2/20:4)	4.70044	4.76308	5.2948	5.37409	4.59426	4.75489	4.77362	4.50981	4.05939	4.46145	4.14136	3.82967	4.56723	4.77205	5.66742	5.67807	5.02924	4.85492	5.69499	5.58824			PC(16:1/17:1), PC(15:1/18:1)	0.213784	0.0655559	0.243271	0.02551	0.250047	0.555752	0.0323488	-0.352089	0.50174	0.663234	1.39154	1.24589	0.347108	0.497044	1.36257	0.710851
PI(18:1/19:1)	1.6998	2.70526	3.01367	4.86608	1.63281	2.61855	2.54785	4.59839	2.09578	3.17254	2.50734	4.56022	1.62742	2.61471	2.7846	4.96931	2.23691	2.96528	3.12575	5.57882			PE(14:0/16:0)	-0.16057	0.238587	-0.105431	0.00599376	-0.0733421	0.652791	-0.687627	-0.620842	0.0578207	0.40666	1.11914	0.986725	0.79993	1.04737	1.55724	0.70367
PC(16:1/24:0), PC(18:1/22:0)	6.50912	5.58086	5.78136	5.71799	6.66652	5.98455	5.67628	5.48015	6.04621	5.39544	4.61203	4.76698	6.44156	6.0264	6.43235	6.20235	6.58621	5.76216	5.42321	5.50924			CL(18:1/18:1/18:1/18:2)	-0.193443	0.182337	-0.286182	-0.437239	0.37624	0.792151	-0.67508	-0.646066	-0.35439	-0.157632	0.174786	0.114425	0.142642	0.241676	0.356889	0.701316
CL(16:0/16:0/18:1/18:1)	5.34356	5.26923	6.51772	5.69051	5.46087	5.56071	6.30251	5.47766	5.60692	5.91502	5.94197	5.12032	4.67646	4.77565	6.28002	5.5759	4.77703	4.54844	6.29889	5.50746			PC(16:1/20:4), PC(14:0/22:5)	0.00891932	0.294581	-0.224772	-0.0082018	-0.412058	-0.124786	-0.698577	-0.49404	0.315202	0.411901	0.476367	0.754282	0.306185	0.169443	0.343679	0.700691
PC(15:0/16:1), PC(14:0/17:1), 他	4.98059	3.70901	5.2817	5.37206	4.60872	4.0452	5.18067	5.4332	4.60056	3.90084	4.56494	4.46709	4.99444	4.21849	5.83814	6.13927	4.92559	3.98428	5.54131	5.50451			PE(18:1/18:2)	-0.218377	0.128317	-0.370853	-0.13921	-0.289468	-0.0387603	-0.753526	-0.542944	0.21271	0.318578	0.255898	0.577303	0.539685	0.701779	0.395765	0.692093
PG(16:0/16:0)	4.02712	4.64663	5.64568	5.64233	4.67797	5.552	5.81802	5.66265	3.96124	4.77503	4.41631	4.50475	4.94021	5.47045	6.90503	6.47906	4.15409	4.93216	5.83876	5.50306			PS(18:0/18:2), PS(18:1/18:1)	0.0404891	0.282991	-0.392893	0.0496649	-0.390691	0.0103568	-0.830143	-0.441196	0.317519	0.366307	0.290762	0.643374	0.461278	0.602594	0.370244	0.691036
PG(16:1/18:1), PG(16:0/18:2)	2.6816	3.37375	4.31407	4.08801	3.03753	4.21989	4.19183	4.25481	3.29074	3.89885	3.81777	3.84304	3.65494	4.70198	6.18049	5.59779	3.75295	4.65742	5.70986	5.45666			PS(16:0/22:5), PS(18:1/20:4)	-0.318347	0.715691	-0.198984	-0.0643182	-0.493826	0.0730943	-0.823939	-0.683039	0.618042	0.883585	1.06184	0.755941	0.445124	0.668905	0.587727	0.672551
CL(16:0/18:1/18:1/18:1), CL(16:1/18:0/18:1/18:1)	4.49596	4.79884	4.89493	5.05996	4.66004	4.9421	4.63835	4.75264	4.78941	5.31384	4.45818	4.68871	4.16375	4.43845	4.85798	5.18378	4.5593	4.72375	5.27586	5.42202			PC(16:1/18:1)	0.115174	0.468547	0.253888	-0.15408	0.0687465	0.369225	-0.285159	-0.578243	0.487507	0.592162	1.01291	0.517016	0.487043	0.878665	1.0056	0.665918
CL(16:1/16:1/18:2/20:4), CL(14:0/18:2/18:2/20:4)	3.99749	4.713	4.52356	4.54338	3.84688	4.61738	3.9222	4.31865	2.57154	3.87149	2.96347	3.23406	3.85244	4.56571	5.02148	4.97936	4.45396	5	4.926	5.4001			PI(18:1/20:3)	-0.0062039	0.527738	-0.303798	-0.140937	-0.173908	0.457487	-0.769203	-0.672155	0.182586	0.409573	0.531988	0.592588	0.273411	0.405208	0.435999	0.661586
CL(16:1/16:1/18:1/18:2)	5.39871	5.20261	5.62449	4.63845	5.55615	5.49506	4.97546	4.22287	4.57986	4.6703	4.26827	3.26836	5.67051	4.99718	6.23034	5.42375	6.10249	5.72281	6.19358	5.39744			PI(16:0/18:3), PI(16:1/18:2), 他	0.362028	0.467162	0.0535937	-0.18645	0.367081	0.78788	-0.575288	-0.975823	0.677869	0.842973	1.0911	0.853991	0.715995	0.933284	0.932944	0.652944
PG(16:0/18:1)	3.59854	4.15838	5.14056	5.11771	3.86874	4.63744	5.0034	4.91391	3.75984	4.45507	4.4845	4.27708	3.86807	4.30832	5.73742	5.52181	3.67904	4.29221	5.41411	5.31556			PI(14:1/16:0)	0.337896	0.328203	-0.0426665	-0.0276122	0.503216	0.753722	-0.567368	-0.886402	0.867596	1.00753	1.55478	1.08809	0.809092	0.99496	0.801019	0.613014
PE(16:0/16:1)	4.40992	4.57467	4.60753	4.70252	4.59253	4.78706	4.59336	4.5711	3.94674	4.30364	4.12106	4.06765	4.74397	5.01448	5.55489	5.33998	5.0118	5.22513	5.33867	5.18857			PS(16:0/20:4)	-0.0906657	0.66106	-0.223239	-0.0017124	-0.638853	0.586301	-0.628427	-0.517265	0.893347	1.59697	1.09445	1.44552	0.627278	1.0921	0.406485	0.610408
PS(14:0/16:0), PS(12:0/18:0)	3.28758	3.33056	4.67243	4.07223	3.83537	4.31179	4.81277	3.6885	3.55399	4.1127	3.99525	3.53694	4.0228	4.65535	5.75066	5.01601	4.14616	4.75275	6.11675	5.187			PS(18:0/22:4)	0.0375089	0.294432	-0.21419	-0.246174	-0.211434	0.209364	-0.551373	-0.569869	0.148733	0.281771	0.727549	0.625878	0.122945	0.31758	0.435524	0.602533
PC(18:1/24:1)	3.84342	4.48894	4.84721	4.23991	3.97699	4.54732	4.55037	4.04324	3.95007	4.92772	4.36649	3.63777	4.30909	5.02277	5.69061	4.95725	4.45777	5.46716	5.49185	5.01534			PC(18:1/26:1)	-0.327896	0.201864	-0.502804	-0.450972	-0.119453	0.23816	-1.04447	-1.07092	0.0236271	0.229171	0.211228	0.633813	0.0309319	0.553502	0.466712	0.592926
PG(16:0/20:4)	2.9555	3.291	3.40474	4.69144	3.36575	4.28159	3.27455	4.52587	2.92387	3.84921	2.53069	3.94182	3.24722	4.10434	4.25073	5.54848	3.13044	3.86069	3.65711	4.99668			PC(18:1/24:4)	-0.357217	0.00444591	-0.351005	0.271051	-0.128948	0.163976	-0.525256	0.310482	0.713172	0.46105	0.62504	1.3523	0.379749	0.554968	0.655459	0.574694
PC(17:1/18:1)	4.6559	4.74397	5.34509	4.65359	4.84226	5.05634	5.16083	4.52972	4.86436	5.14903	4.74529	3.8446	5.09954	5.21668	5.91333	5.06894	4.95442	4.96466	5.65866	4.95448			PE(16:1/20:4)	0.0617181	0.618834	0.108167	-0.397665	-0.236668	0.244832	-0.314319	-0.664407	0.754323	1.19901	1.0854	1.02013	0.395152	1.05837	0.848141	0.569201
PE(16:1/16:1)	5.64225	4.15765	4.0689	3.78174	6.10387	4.49565	4.2915	3.93313	5.49096	3.35337	3.52411	3.46701	6.781	5.13068	5.46512	5.4995	6.71463	5.15559	5.28218	4.94574			CL(16:1/18:2/18:2/20:4), CL(16:1/18:1/18:3/20:4)	-0.0097152	0.290208	-0.498274	-0.331464	-0.156673	-0.166073	-1.50627	-1.3543	0.685717	0.146592	0.362361	0.623788	0.583886	0.592657	0.492396	0.56684
PC(14:0/16:0)	3.68193	4.11012	4.52437	4.525	3.79234	4.43282	4.40441	4.34806	3.61949	4.21448	3.73813	3.66282	4.04509	4.33949	4.79685	5.07136	3.91493	4.32086	4.80963	4.85449			PE(16:0/16:0)	0.315895	0.297307	-0.0055524	-0.315083	-0.183757	0.451588	-0.406239	-0.573004	0.27825	0.830325	0.568656	0.432091	0.121733	0.311082	0.569071	0.56674
CL(16:1/17:1/18:1/18:2)	3.34042	8.70044	8.76155	4.32617	3.15955	8.98868	8.75154	4.02628	3.27942	8.57365	7.82655	3.27886	3.21071	8.17493	8.85798	4.64386	3.26497	8.43463	8.66534	4.83438			PC(18:1/20:1)	0.123364	0.0210387	-0.353504	-0.230954	0.0337488	0.212007	-0.587768	-0.561779	-0.176039	-0.271537	-0.0054827	0.00809407	0.289422	0.297364	0.338675	0.566134
PI(16:0/20:5), PI(16:1/20:4)	4.23139	4.34259	4.57827	4.93991	4.33121	4.94297	4.30117	4.72918	3.9925	4.60534	3.23995	3.74097	3.7303	4.2461	4.46608	4.86533	4.03043	4.35789	4.43719	4.81212			PC(16:1/18:2)	0.158313	0.425016	0.0309966	-0.205705	-0.269274	-0.051544	-0.874588	-0.872523	0.868709	0.869583	0.710085	0.679284	0.940417	0.558523	0.194454	0.544448
PI(18:0/20:1)	5.53333	4.39388	5.75097	4.78858	5.35535	4.68268	5.24422	4.52248	4.81698	4.35755	5.17675	3.97649	4.00936	3.60261	5.23771	4.13212	4.81805	4.17084	5.26724	4.80112			CL(16:1/18:1/18:2/18:2), CL(16:1/16:1/18:2/20:2)	-0.041119	0.261495	-0.286519	-0.466481	-0.363507	-0.0346197	-1.18544	-1.05144	-0.0017896	-0.0346197	0.606914	0.558985	0.404417	0.381391	0.615117	0.542058
CL(16:0/18:1/18:1/18:2), CL(16:1/18:1/18:1/18:1)	4.51051	5.05412	5.1828	4.51327	4.60458	5.13608	4.8727	4.16473	4.72364	5.60935	4.61247	3.84449	4.16246	4.51054	5.22541	4.50677	4.44531	4.97633	5.46399	4.67232			PI(18:1/18:1)	-0.0267239	0.171998	-0.103869	-0.268501	0.00156952	0.295461	-0.283737	-0.501935	-0.054449	-0.0524566	0.50589	0.127149	0.461653	0.171067	0.72063	0.539844
PI(16:0/16:1)	3.3017	3.53486	3.86033	3.93561	3.6052	3.82897	4.00708	3.92379	3.65753	3.91626	3.16765	3.29969	3.75462	3.77143	4.62435	4.8806	3.82867	3.88105	4.45243	4.67079			PE(16:0/18:0)	-0.132959	0.476112	-0.279747	0.273707	-0.390202	-0.0257631	-0.624882	-0.399774	-0.0245526	0.299705	0.119196	0.441715	-0.0716071	0.257608	0.146865	0.521332
PC(18:0/18:1)	4.56721	5.0049	5.16919	5.15654	4.64154	5.22174	4.96765	5.00166	4.2393	5.03856	4.29323	4.35106	4.06555	4.53569	4.88165	4.84075	4.19808	4.58626	4.64666	4.67015			PE(17:0/20:4)	0.445734	-0.218835	0.285248	0.271092	0.676779	0.12985	-0.41864	-0.108272	0.532304	0.403542	0.661639	0.468751	0.901018	-0.0481202	-0.0562478	0.515748
PE(18:1/18:1), PE(16:0/20:2)	3.92893	4.04022	4.04477	4.09857	3.74726	4.02268	3.92647	3.89271	3.59365	4.05612	3.67325	3.61248	3.77021	3.92994	4.29255	4.29445	4.15667	4.39711	4.68665	4.59836			PC(16:1/20:3), PC(18:1/18:3), 他	0.447097	0.433516	-0.191352	0.104429	-0.438522	0.117557	-0.918014	-0.441306	0.50788	0.656782	0.466994	0.619321	0.457878	0.429058	0.155288	0.510292
PG(18:1/18:1), PG(16:0/20:2)	1.46179	2.01975	2.42252	3.33422	2.22953	2.68987	2.37248	3.5775	2.1793	2.69959	2.08885	2.8704	2.19032	2.44184	3.84065	4.61532	2.50321	2.76499	3.72853	4.54815			CL(16:1/17:1/18:1/18:2)	-0.180879	0.288245	-0.0100072	-0.299886	-0.0610011	-0.126793	-0.935003	-1.04731	-0.129714	-0.525514	0.0964298	0.317691	-0.0754522	-0.265811	-0.0962153	0.508213
PC(18:1/18:1), PC(16:0/20:2)	3.62742	3.94794	4.07113	4.15233	3.60415	3.98087	3.86421	3.90293	3.49778	4.03857	3.62502	3.628	3.60404	3.89336	4.26578	4.31495	3.85372	4.08391	4.50644	4.54616			PE(18:1/18:1), PE(16:0/20:2)	-0.181665	-0.0175391	-0.1183	-0.205855	-0.335273	0.0158923	-0.371512	-0.486089	-0.158718	-0.110281	0.24778	0.195886	0.227746	0.356891	0.64188	0.499791
PA(14:0/16:1)	7.27612	3.25481	4.99624	3.65431	8.27146	3.73039	4.53398	3.75002	8.82972	3.66985	3.67243	2.93289	8.2854	4.45645	6.22561	5.18081	8.32643	3.9752	5.35168	4.48308			PA(16:0/16:1)	0.47361	0.541742	-0.0241408	0.338059	-0.0490482	0.445705	-0.978738	-0.586192	1.22211	1.16071	1.11906	0.638044	0.362347	0.569856	0.592085	0.498881
CL(18:1/18:1/18:1/18:2)	3.68143	3.72595	4.61693	3.69873	3.48798	3.90828	4.33075	3.26149	4.05767	4.5181	3.94185	3.05267	3.32703	3.56831	4.79172	3.81316	3.82407	3.96762	4.97382	4.40005			PE(16:0/16:1)	0.182618	0.212392	-0.0141735	-0.131418	-0.463175	-0.271034	-0.486474	-0.634866	0.334051	0.439811	0.94736	0.637458	0.601888	0.650458	0.731138	0.486057
PI(18:0/20:2)	4.08072	4.34651	4.20196	4.56488	3.91702	4.39708	4.1416	4.30736	4.01186	4.30145	3.54535	3.56801	3.67253	3.98037	4.37272	4.31076	3.85629	4.0327	4.11756	4.38782			PC(16:1/25:1)	-0.584963	0.652077	-0.463947	-0.0889337	-0.462972	0.55605	-1.22239	-0.457473	0.0140752	0.478047	0.280108	0.838382	0.667425	0.478047	-0.334867	0.482063
PC(16:0/17:1), PC(15:0/18:1)	4.62089	4.44789	4.87262	4.46693	4.6337	4.89069	4.56282	4.22726	4.44466	4.64999	3.92283	3.50487	4.65289	4.67763	5.26815	4.78201	4.40317	4.2422	4.6509	4.32602			CL(16:1/18:1/18:1/18:2)	-0.0702228	0.153084	-0.585981	-0.404804	0.0296624	0.203547	-1.07735	-1.13262	-0.231905	-0.305047	0.185401	0.0624883	0.319095	0.300488	0.394487	0.463636
PS(16:1/18:0), PS(16:0/18:1)	3.30102	3.31387	3.37212	3.49196	3.31286	3.6515	3.3176	3.48189	2.50648	2.83496	2.72283	2.8331	3.84302	3.83491	4.38929	4.72168	3.66328	3.89281	4.07994	4.26735			PC(18:1/18:2)	0.120862	0.234593	-0.180592	-0.275583	-0.0795743	0.15961	-0.657135	-0.762407	0.447121	0.507501	0.502116	0.342101	0.485462	0.45536	0.479315	0.459132
PI(18:1/20:3)	3.43431	3.08435	3.64146	3.59299	3.42811	3.61209	3.33766	3.45205	3.26041	3.54184	2.87226	2.92084	3.6169	3.49392	4.17345	4.18558	3.70772	3.48956	4.07746	4.25458			PS(18:0/18:1)	-0.199836	0.137264	-0.096342	-0.0349693	-0.415284	-0.0730797	-0.571051	-0.439716	-0.20614	-0.0825846	0.363621	0.572868	-0.12331	0.190889	0.297155	0.458742
PI(18:1/18:2), PI(16:0/20:3)	2.25086	2.67423	3.3937	3.44415	2.25566	2.89628	3.03873	3.33989	2.57612	2.99305	2.78319	2.80606	2.75399	3.16065	3.89187	4.27169	2.82875	3.49009	4.06918	4.24757			PC(18:2/22:1), PC(20:1/20:2), 他	-0.246099	0.310424	-0.198981	-0.202493	-0.217963	0.31671	-0.760763	-0.608046	0.0902785	0.38411	0.332159	0.497102	0.141853	0.176277	0.355867	0.451778
PC(18:1/22:1), PC(16:1/24:1), 他	2.72467	3.7027	3.73779	3.99166	2.56221	3.99077	3.49549	3.6145	2.49174	3.97213	3.00409	3.25491	2.54089	3.68983	3.92697	4.21194	2.75585	3.91797	4.2358	4.24361			PC(18:1/22:6)	-0.0558214	0.244469	-0.146301	-0.223904	-0.0891246	0.439141	-0.587959	-0.499167	-0.087983	0.209268	0.0681065	0.165595	0.187974	0.272479	0.279611	0.405087
PC(18:1/19:1)	3.4489	3.81714	4.46384	4.22385	3.23091	4.03335	4.34259	4.07647	3.59113	4.29168	4.00519	3.54764	3.2953	3.75307	4.65271	4.60327	3.42377	3.68221	4.56635	4.2381			PC(18:1/18:1), PC(16:0/20:2)	-0.0232608	0.0329209	-0.206927	-0.249403	-0.129631	0.090625	-0.446113	-0.524331	-0.0233747	-0.0545821	0.194645	0.162622	0.226305	0.135967	0.435303	0.393832
PI(17:1/18:1), PI(16:0/19:2), 他	3.71959	3.50702	4.33787	3.41735	3.67272	3.8242	4.04618	3.38987	4.03932	4.12102	4.05535	3.21729	4.04255	3.96881	4.76609	4.19068	4.13664	3.83996	4.71336	4.23041			CL(18:1/18:2/18:2/20:4)	-0.260137	0.0571078	-0.541819	-0.565891	-0.196448	0.247667	-1.22095	-0.630187	-0.113063	0.0993704	0.169201	0.464029	0.0440279	0.367794	0.142562	0.387408
CL(16:1/18:1/18:2/18:2), CL(16:1/16:1/18:2/20:2)	3.66336	3.52383	4.32611	3.68055	3.62224	3.78533	4.03959	3.21407	3.29986	3.48921	3.14067	2.62911	3.66157	3.48921	4.93302	4.23954	4.06778	3.90522	4.94123	4.22261			PS(18:0/22:5)	-0.036822	-0.0117568	-0.097503	-0.14538	-0.169822	0.167022	-0.629998	-0.494109	0.250043	0.434981	0.527197	0.89308	-0.0262513	0.09456	0.163121	0.385388
PS(16:1/18:1), PS(16:0/18:2)	1.86825	1.92622	2.05909	2.60899	1.83753	2.24146	2.26816	2.61752	1.10988	1.72912	1.44612	1.9944	2.49659	2.79796	3.50331	3.69008	2.99813	2.96358	3.06361	4.15974			CL(16:0/18:1/18:1/18:1), CL(16:1/18:0/18:1/18:1)	0.164084	0.143257	-0.256584	-0.30732	0.293451	0.515	-0.436751	-0.371246	-0.332211	-0.360394	-0.0369522	0.123823	0.0633461	-0.0750921	0.380925	0.362064
PC(14:0/15:0), PC(13:0/16:0)	3.65427	3.85098	3.38572	4.03053	3.59271	4.08374	3.23535	3.89228	3.74889	4.00631	2.66941	3.16063	3.70426	4.08299	3.81119	4.58683	3.55934	3.89928	3.52789	4.11548			CL(18:1/18:1/18:2/18:2), CL(16:1/18:1/18:1/20:3)	-0.0758934	0.0836468	-0.419407	-0.433483	0.417474	0.560795	-0.847162	-0.938212	-0.0369209	-0.208762	0.207156	0.12291	0.106842	-0.0355943	0.285781	0.359885
PI(18:1/20:4)	2.23373	2.47384	3.09162	2.94124	2.15269	2.57091	2.74421	2.77367	2.29022	2.82884	2.42393	2.52783	2.83045	2.96332	3.57253	3.74705	2.88444	2.93675	3.72511	4.03141			PC(20:4/24:2)	-0.107915	0.135515	-0.251539	-0.382146	-0.286621	0.463401	-1.39593	-0.557995	0.0635651	0.447459	0.752749	0.8164	0.205584	0.194011	0.0976108	0.352453
PE(18:0/22:3)	2.76755	3.44436	4.91716	4.20685	3.55897	3.926	4.17849	3.94486	3.16227	3.7349	3.36257	3.39232	2.87915	3.70677	4.39722	4.26804	2.74211	3.4021	4.12338	3.98489			PC(16:0/16:0)	0.258183	0.241911	-0.0602103	-0.0020748	-0.32547	-0.0958486	-0.877475	-0.724374	0.188399	0.207416	0.38626	0.526136	0.134693	0.0979104	0.298632	0.333091
PC(16:1/25:1)	2.31487	3.30485	3.66985	3.4361	1.72991	3.95693	3.2059	3.34717	1.8519	3.8609	2.44746	2.97863	2.32895	3.7829	3.94996	4.27448	2.9823	3.7829	3.33498	3.91816			PC(14:0/16:0)	0.11041	0.322702	-0.119959	-0.176941	-0.0624378	0.104363	-0.78624	-0.862175	0.363163	0.229367	0.272485	0.54636	0.232997	0.21074	0.28526	0.329497
PE(18:0/18:1)	3.26705	3.72947	3.83944	3.89589	3.34121	3.94508	3.74591	3.79077	3.10872	3.76754	3.16791	3.26684	2.80934	3.30122	3.75306	3.83283	2.97678	3.41336	3.71134	3.82626			PE(18:1/20:4), PE(16:0/22:5)	0.0602142	0.433819	-0.238411	-0.208775	0.00391116	0.447459	-0.511808	-0.565414	0.392572	0.403925	0.477	0.466052	0.485483	0.327932	0.273815	0.319557
PI(18:1/20:5), PI(18:2/20:4)	1.132	2.24261	2.50175	2.90547	0.867697	2.56505	2.35991	2.77526	1.04782	2.75033	2.01364	2.284	1.28007	2.55418	3.19803	3.44985	1.64683	2.62442	3.27451	3.82411			PS(16:0/22:6)	0.062061	0.689845	-0.44086	-0.0210759	-0.884617	0.0439632	-0.893692	-1.04648	0.364229	0.774822	0.723246	0.431246	0.480016	0.618625	0.141857	0.318713
PC(17:0/18:1), PC(17:1/18:0), 他	3.7314	3.96058	4.18853	4.32128	3.78766	4.43827	3.97728	4.05241	3.7851	4.21959	3.56337	3.44881	3.46558	3.76723	4.10955	4.27039	3.36888	3.48638	3.69543	3.8168			PG(16:0/20:4)	0.41025	0.99059	-0.130187	-0.165569	-0.0316316	0.558215	-0.87405	-0.749611	0.291717	0.81334	0.845993	0.857046	0.174938	0.569696	0.252377	0.305246
PI(14:0/16:0)	3.0199	3.6923	3.77831	3.98329	3.79355	4.30244	3.97888	4.04669	2.45651	3.35325	2.60164	2.77998	2.55254	2.91857	3.60716	3.9542	3.18763	2.86162	3.05352	3.81006			PI(17:1/20:4)	-0.0389941	0.453238	-0.25225	-0.458539	0.290818	0.517968	-0.82614	-0.760366	0.82103	0.52848	0.666595	0.421273	0.701919	0.46149	0.38009	0.30179
PC(16:1/18:2)	2.04045	2.34978	3.04386	3.25204	2.19876	2.7748	3.07486	3.04633	1.77117	2.29824	2.16927	2.37951	2.90916	3.21936	3.75394	3.93132	2.98086	2.9083	3.23831	3.79648			PC(17:1/18:1)	0.186364	0.312367	-0.184263	-0.123864	0.208466	0.405057	-0.599796	-0.808987	0.443639	0.472711	0.56824	0.415346	0.298521	0.22069	0.313572	0.300893
PE(16:1/20:4)	3.08124	3.0668	2.62579	3.19226	3.14296	3.68564	2.73396	2.79459	2.84457	3.31164	2.31147	2.52785	3.83556	4.26581	3.71119	4.21239	3.47639	4.12517	3.47393	3.76146			CL(18:1/18:2/18:2/20:2), CL(18:1/18:1/18:2/20:3)	-0.177906	0.0277607	-0.259751	-0.463492	0.234556	0.619178	-0.696651	-0.688924	-0.177906	-0.249577	0.372371	0.216029	0.0500614	-0.0082676	0.309483	0.297457
CL(18:1/18:1/18:2/18:2), CL(16:1/18:1/18:1/20:3)	2.57371	2.86006	3.40828	3.39625	2.49782	2.9437	2.98887	2.96277	2.99119	3.42085	2.56112	2.45804	2.53679	2.65129	3.61543	3.51916	2.68055	2.82446	3.69406	3.75613			PE(16:0/22:6)	0.0640346	0.392981	-0.141081	-0.119936	-0.125405	0.280697	-0.432127	-0.548048	0.257138	0.442997	0.491056	0.332691	0.267133	0.156739	0.368098	0.290045
PE(16:1/18:2)	1.99144	2.00688	3.30117	2.58496	2.3168	2.8803	3.68373	2.59817	1.81829	2.11052	2.07645	2.21241	3.10692	3.29128	3.85967	4.00311	3.08294	3.33928	3.57923	3.75526			PC(16:0/16:1), PC(14:0/18:1)	0.224325	0.0916947	-0.077318	-0.0270871	0.0917258	0.00024038	-0.443988	-0.529271	0.387114	0.155077	0.374827	0.426586	0.31131	0.260939	0.242937	0.278768
PC(18:0/26:0), PC(16:0/28:0)	8.97728	9.18488	9.44501	5.50873	9.38802	9.78627	8.88264	5.10729	8.10852	8.82018	7.91289	3.77052	8.82972	9.27845	9.44294	4.93213	8.15482	8.11894	7.99435	3.75174			PI(19:1/20:4), PI(17:0/22:5)	0.447835	0.0295443	-0.156879	-0.115742	0.35376	0.215839	-0.0870717	-0.277727	0.785819	0.0699155	0.710754	0.661292	0.655665	0.0887499	0.538317	0.274114
PE(20:4/24:0)	2.77897	2.94596	3.22707	3.9752	3.47131	3.94044	4.1479	3.76939	2.9752	4.184	2.24101	3.16262	4.22356	4.76116	4.40785	4.53209	3.48894	4.21632	3.77897	3.74514			PS(18:0/20:4)	-0.896741	0.423626	0.241854	0.0179853	-0.355142	-0.0822035	-0.308177	-0.461053	0.494724	0.63397	1.29812	1.05447	0.162115	0.0766129	-0.465085	0.266811
PA(16:1/16:1)	1.39855	2.0163	2.41093	2.76553	2.21299	3.09516	1.94996	2.87184	2.47131	3.0163	2.33498	2.26303	4.51211	4.03242	4.34792	4.38405	3.46538	4.03242	4.49476	3.73985			CL(16:1/18:1/18:2/20:3), CL(18:1/18:2/18:2/18:2)	0.0212985	0.263669	-0.510428	-0.456733	-0.12145	0.293481	-1.03663	-1.21626	0.0293302	0.152479	0.4811	0.615566	0.0872224	0.567088	0.220612	0.266737
PI(16:0/18:3), PI(16:1/18:2), 他	2.99837	3.39566	4.43417	3.07953	3.3604	3.86283	4.48777	2.89308	3.36546	4.18354	3.85889	2.10371	3.67624	4.23864	5.52527	3.93353	3.71437	4.32895	5.36712	3.73248			PC(18:1/20:3)	0.116387	0.288852	-0.152523	-0.144473	-0.100109	0.153801	-0.619735	-0.54031	0.0126147	0.120726	0.220553	0.182059	-0.108736	-0.0221555	0.0229165	0.263824
PI(18:1/22:6)	2.55981	2.71725	3.00815	3.52757	2.78427	3.02271	2.7362	3.15348	2.73576	3.20365	2.31099	2.62854	2.67138	2.94068	3.52791	3.569	2.80659	2.93958	3.36571	3.71567			PG(14:0/16:0)	0.517487	0.65286	0.387756	-0.0147543	-0.0128622	0.182505	-0.752471	-1.14437	0.816674	0.674632	1.04791	0.848749	0.365649	0.133235	0.39183	0.262532
PA(14:0/16:0)	4.4272	4.41736	3.32015	4.03248	4.66691	5.3694	3.52279	4.20612	3.82443	4.54007	2.87932	2.51037	4.84619	4.90972	4.27716	4.35946	3.85105	3.83586	3.57079	3.69872			PE(18:0/24:4)	0.0225779	0.627191	-0.151066	0.121656	-0.475449	0.696405	-0.837908	-0.766154	0.456533	0.657693	0.93235	0.984437	0.402467	0.0651651	-0.144834	0.257347
PA(16:0/16:1)	4.23991	2.8036	3.82128	3.09918	4.71352	3.34534	3.79714	3.43724	4.19086	3.24931	2.84254	2.51299	5.46202	3.96431	4.94034	3.73723	4.60226	3.37346	4.41337	3.59807			PC(14:0/20:4), PC(16:0/18:4)	0.121438	0.382698	-0.572986	0.0762708	0.0263236	0.241299	-1.09268	-0.590054	0.187527	0.0766474	0.123812	0.480636	0.00509967	-0.119899	-0.0991062	0.255241
PI(16:1/17:0), PI(16:0/17:1)	4.65008	3.90932	2.51174	4.19853	4.97542	4.358	2.6765	3.97994	4.84718	4.35889	1.85428	3.4286	5.1304	3.85735	3.14806	4.23907	5.03966	3.96651	2.36047	3.58915			PC(18:1/22:1), PC(16:1/24:1), 他	-0.162459	0.288067	-0.242293	-0.377161	-0.232937	0.269427	-0.733692	-0.736751	-0.18378	-0.0128712	0.189185	0.220277	0.0311778	0.215268	0.498012	0.25195
PA(18:0/18:1)	5.34096	3.57091	4.26743	3.90828	5.49885	3.98419	4.61572	4.39331	4.49586	3.61676	3.52356	3.17456	4.62571	2.90465	4.07423	3.49881	3.87652	2.28798	3.71945	3.49881			CL(16:1/16:1/16:1/20:4)	0.140974	0.0671142	-0.0544478	-0.754388	-0.43105	-0.84212	-1.04217	-1.30603	0.0469975	0.135718	0.948632	0.0740006	0.536382	0.952612	0.641242	0.248979
PE(16:0/18:1)	3.03361	3.16113	3.30337	3.44296	2.91845	3.17922	3.12564	3.25534	2.68601	2.86681	2.69842	2.78001	2.90956	3.01868	3.27214	3.6381	3.0426	3.23063	3.48484	3.46772			PC(15:0/16:0)	0.228133	0.368677	-0.0082205	-0.207956	0.299187	0.362407	-0.563575	-0.605742	0.571747	0.577723	0.56357	0.409242	0.183898	0.279525	0.375446	0.247488
PA(16:0/16:0)	4.62678	3.18763	4.03236	4.03747	5.28468	3.67202	4.12837	4.28735	4.17698	2.70895	2.49872	2.88906	5.34508	3.49523	4.13081	4.62526	3.9219	2.47319	3.14598	3.42862			PC(18:1/20:2)	0.223724	0.350224	-0.190476	-0.165655	0.0604381	0.260046	-0.692503	-0.673983	0.29386	0.127519	0.373302	0.194966	0.229795	0.277226	0.268004	0.234654
CDPDG(38:4)	1.26139	1.77138	2.078	3.8609	1.34156	2.57665	2.64257	3.63364	0.630354	2.76407	1.39079	2.66742	1.86546	3.77864	3.76553	5.07493	0.810175	1.75673	2.5903	3.42824			CL(16:1/18:2/20:4/20:4), CL(16:1/18:2/18:2/22:6)	0.12608	0.0395284	-0.466384	0.09586	-1.13093	-0.0824622	-1.10459	-1.17544	0.349334	0.39486	0.540568	0.293006	0.264132	0.548893	0.157541	0.233364
PC(16:0/18:1)	2.87396	3.03089	3.39859	3.43335	2.971	3.16353	3.32802	3.27676	2.72864	3.00938	2.87437	2.90763	2.71828	2.93119	3.43385	3.49696	2.77832	2.97618	3.29038	3.42408			PS(18:0/22:6)	-0.0160813	0.0772691	-0.103616	-0.0860614	-0.434169	-0.390304	-0.578193	-0.59857	0.266112	0.349843	0.40204	0.699228	0.0320276	0.186817	0.302942	0.231096
PC(16:1/17:1), PC(15:1/18:1)	2.57209	2.78565	2.38376	2.65228	2.78588	2.8512	2.62703	2.67779	2.82214	3.3414	2.4161	2.30019	3.07383	3.44888	3.77529	3.89818	2.9192	3.28269	3.74633	3.36313			PE(16:1/20:3), PE(18:2/18:2)	0.0888484	0.387543	0.0157182	-0.711279	-0.825138	0.0829528	-0.311244	-0.404136	0.275634	1.0563	1.62211	0.65192	0.57884	0.748111	0.959938	0.229533
CL(16:1/18:2/18:2/20:4), CL(16:1/18:1/18:3/20:4)	0.939945	1.65612	3.41316	2.79342	0.93023	1.94633	2.91488	2.46195	0.783272	1.49005	1.90689	1.43911	1.62566	1.80272	3.77552	3.4172	1.52383	2.24878	3.90555	3.36026			CL(16:1/18:1/18:2/20:4)	-0.106179	-0.0081972	-0.521177	-0.86428	-0.641049	-0.301637	-1.15345	-1.54443	-0.133205	0.0089634	0.372624	0.303981	0.3288	0.0918317	0.400188	0.214147
PE(14:0/16:0)	2.43726	1.75145	2.69594	2.64506	2.27669	1.99004	2.59051	2.65105	2.36391	2.40424	2.00832	2.02422	2.49508	2.15811	3.81508	3.63178	3.23719	2.79882	4.25318	3.34873			PE(18:1/20:3)	0.103859	0.421625	-0.113999	-0.525584	0.325377	0.440096	-0.505536	-0.319909	0.286814	0.558565	0.275847	0.339121	0.357813	0.408041	0.42212	0.202161
PE(17:0/18:1), PE(17:1/18:0)	3.02482	3.10216	3.43059	3.63904	3.03873	3.31452	3.55085	3.43073	3.18951	3.41396	2.96702	3.14228	2.9514	3.04484	3.58762	3.81378	2.60455	2.97015	3.45507	3.32912			PG(16:0/18:1)	0.270204	0.479064	-0.137165	-0.203804	0.161306	0.296695	-0.656061	-0.840631	0.269528	0.149944	0.596858	0.404105	0.0804985	0.133832	0.273552	0.197846
PS(18:1/24:0)	4.82999	4.97804	4.71173	2.31566	4.79849	5.29768	4.22654	2.35898	4.60034	5.22625	3.90171	1.94318	5.76022	5.83205	5.77571	3.74428	5.2582	5.67337	5.12707	3.19917			PC(12:0/14:0), PC(10:0/16:0)	0.328963	0.459015	-0.0054084	-0.152985	-0.418619	0.0598094	-1.03414	-1.30999	-0.464423	-0.0481202	0.656487	0.288474	-0.145036	0.289507	0.451681	0.194537
PC(18:0/19:1), PC(18:1/19:0)	3.9548	3.95061	4.57777	3.56522	4.0764	4.43484	4.24339	3.23114	3.97281	4.27397	3.59747	2.84202	3.56294	3.85287	4.66438	3.65161	3.54699	3.52517	4.21816	3.18688			PE(18:0/22:4)	0.0880579	0.350021	-0.146375	-0.0460964	-0.0514973	0.430923	-0.647435	-0.693097	-0.0138158	0.106623	0.0976334	0.0758389	0.0059546	0.145497	0.00787262	0.193037
PI(17:1/20:4)	1.48735	1.73194	2.74883	2.87685	1.44836	2.18518	2.49658	2.41831	1.77817	2.24991	1.92269	2.11649	2.30838	2.26042	3.41543	3.29813	2.18927	2.19343	3.12892	3.17864			PC(18:1/20:4), PC(16:0/22:5)	0.351465	0.540962	-0.226689	-0.228119	-0.0082497	0.399838	-0.706727	-0.752349	0.267	0.404107	0.200812	0.178411	0.0606853	0.20715	0.116677	0.188456
PA(16:0/18:1)	2.35337	2.34278	2.43908	3.36595	2.84868	2.70511	2.63353	3.16389	2.33168	2.18033	1.79548	2.12483	2.55615	2.59963	2.44069	3.49651	1.83675	1.97772	2.67848	2.95965			PI(18:1/22:6)	0.224462	0.305467	-0.271947	-0.37409	0.175954	0.486406	-0.697159	-0.89903	0.111568	0.223433	0.519765	0.0414341	0.246782	0.222331	0.357565	0.188103
CL(18:1/18:2/18:2/20:4)	1.64794	2.12959	2.62088	2.5671	1.3878	2.1867	2.07906	2.00121	1.45149	2.37726	1.39993	1.93691	1.53488	2.22896	2.79008	3.03113	1.69197	2.49739	2.76344	2.95451			CL(16:0/18:1/18:1/18:2), CL(16:1/18:1/18:1/18:1)	0.0940698	0.0819636	-0.310099	-0.348535	0.213127	0.55523	-0.570331	-0.668782	-0.348047	-0.543573	0.0426028	-0.0065003	-0.0651994	-0.0777832	0.281187	0.159048
PC(16:1/18:1)	1.67503	1.9368	1.8586	2.261	1.79021	2.40534	2.11249	2.10692	1.74378	2.30602	1.57344	1.68276	2.16254	2.52896	2.87151	2.77802	2.16208	2.81546	2.8642	2.92692			PC(15:0/16:1), PC(14:0/17:1), 他	-0.371871	0.336187	-0.101024	0.061139	-0.380036	0.191831	-0.716757	-0.90497	0.0138405	0.509476	0.556439	0.767214	-0.0550083	0.275263	0.259607	0.132445
PI(17:0/18:1), PI(17:1/18:0)	3.22527	3.44174	3.14928	3.20699	3.28806	3.44428	3.16519	3.26727	3.18713	3.60781	2.47185	2.74872	2.97306	3.24531	2.97314	3.24595	2.92524	2.8215	2.83214	2.92642			PC(14:0/14:0)	-0.0046856	0.0467532	-0.13596	-0.255948	-0.344797	0.0473704	-1.30184	-1.24016	-0.206883	-0.189967	0.237853	0.571369	0.0600339	0.0472528	0.0529321	0.132194
PC(18:0/20:1), PC(18:1/20:0)	1.91494	0.385529	1.02213	3.09999	1.99939	0.628712	0.564953	2.73655	1.54114	0.280657	-0.0489553	1.98958	1.29752	-0.123869	0.652117	2.76187	1.70639	0.0419375	0.771781	2.91613			PI(18:1/22:5), PI(20:2/20:4)	-0.0803909	0.30635	-0.478769	-0.354942	-0.257207	0.206268	-0.708061	-0.754269	-0.247613	0.0379282	0.14125	-0.0481272	-0.0828768	-0.0101006	0.0700548	0.124981
PC(18:1/20:1)	1.6281	2.09107	2.31182	2.34151	1.75146	2.1121	1.95832	2.11056	1.66185	2.30307	1.72405	1.77973	1.45206	1.81953	2.30634	2.34961	1.91752	2.38843	2.65049	2.90765			PE(18:0/20:3)	0.095896	0.458404	-0.0974025	-0.146817	0.291926	0.581772	-0.338195	-0.422316	0.338212	0.521406	0.448901	0.369331	-0.022306	0.0742005	0.180963	0.106881
PE(16:0/17:1)	3.0639	2.86113	3.88536	2.76184	3.19183	3.06908	3.79932	2.76902	2.94811	3.15257	3.91541	2.16294	3.24572	3.1402	4.6009	2.95037	3.03358	2.95361	3.87119	2.80037			PE(17:1/18:1)	0.290733	0.153326	-0.0063276	0.1454	-0.0135647	-0.091052	-0.056331	-0.508842	0.239375	0.0319966	0.862654	0.359838	0.714025	0.500683	0.208344	0.106516
PI(16:0/16:0)	2.63342	2.44319	3.44204	3.60196	3.51751	3.43248	3.59014	3.83397	1.8976	2.07613	2.25413	2.32943	2.06954	1.55383	3.17393	2.85586	1.93813	0.409697	2.37977	2.72908			PC(16:0/24:0), PC(14:0/26:0)	-0.0297835	0.630893	-0.361099	-0.208084	-0.469218	0.228467	-1.16639	-0.969214	0.323315	0.520648	0.411814	0.40439	0.0376525	0.399738	-0.200025	0.102362
PC(16:1/20:4), PC(14:0/22:5)	1.05587	1.42973	2.16976	2.01976	1.06479	1.72431	1.94499	2.01156	0.64381	1.30495	1.47119	1.52572	1.37107	1.84163	2.64613	2.77404	1.36205	1.59918	2.51344	2.72045			CL(18:0/18:1/18:1/18:1)	-0.0041161	0.286828	-0.113891	0.0809609	0.666206	0.550756	-0.829546	-0.603081	0.0405278	-0.589878	-0.158366	-0.279786	-0.216922	-0.0032751	0.0306216	0.102084
PC(18:1/22:6)	1.30923	1.59488	2.37795	2.27327	1.25341	1.83935	2.23165	2.04937	1.22011	2.03402	1.78999	1.7741	1.22125	1.80415	2.44605	2.43887	1.49721	1.86736	2.65756	2.67836			PC(14:0/15:0), PC(13:0/16:0)	-0.0615509	0.232754	-0.150372	-0.138249	0.0946212	0.155332	-0.716312	-0.869899	0.0499958	0.232008	0.425462	0.556299	-0.0949215	0.0482956	0.142168	0.084945
PE(14:0/20:4)	1.26251	2.08221	2.50967	1.77687	1.56585	2.05032	1.93754	1.80484	0.84659	2.13588	2.16175	1.09778	1.31686	1.90094	2.5603	2.3131	1.11548	1.9753	2.47711	2.6183			PC(18:1/22:5)	0.232392	0.185405	-0.0864809	-0.36085	0.0302986	-0.0114256	-0.556666	-0.738417	0.241054	0.103848	0.376119	0.253465	0.109786	-0.0879827	0.463938	0.0848028
PI(18:0/19:1), PI(18:1/19:0)	1.22737	2.64186	3.86079	3.19878	1.13337	2.9787	4.00679	3.06239	0.891203	2.91417	3.44701	2.61382	0.487422	2.60962	3.67296	3.19401	0.415911	2.07276	3.79564	2.6162			PE(16:0/20:4)	-0.0820503	0.177972	-0.190829	-0.227968	-0.232046	-0.142067	-0.78991	-0.799313	0.110911	0.122625	0.249931	0.318895	-0.0541785	0.0353824	0.0370051	0.0766096
PS(16:0/22:5), PS(18:1/20:4)	1.29493	1.74679	2.19317	1.876	0.976587	2.46248	1.99419	1.81168	0.801108	1.81988	1.36923	1.19296	1.91298	2.63037	3.25501	2.63194	1.74006	2.41569	2.7809	2.54855			PE(16:0/17:1)	0.127925	0.207958	-0.0860398	0.00717505	-0.11579	0.291447	0.0300572	-0.598902	0.181822	0.279073	0.715547	0.188529	-0.0303205	0.0924809	-0.0141709	0.0385282
PS(16:0/16:0), PS(14:0/18:0)	0.337652	0.369304	1.19459	1.0584	0.86952	0.91741	1.472	1.08205	0.591535	0.560899	1.25046	0.863365	1.25622	1.21711	2.4771	2.0679	1.314	1.20399	2.71152	2.54169			PE(16:0/18:1)	-0.115158	0.0180861	-0.177737	-0.187621	-0.347597	-0.294318	-0.604949	-0.662952	-0.124047	-0.142446	-0.0312282	0.195135	0.0089922	0.0694993	0.181471	0.0247537
PI(18:0/18:0)	5.43173	5.65265	4.82902	3.77259	5.16829	6.01805	5.0099	3.40472	4.4365	4.65821	3.62118	2.37494	3.88713	4.4667	4.39813	3.31516	3.72959	3.26887	3.6072	2.53197			PC(18:1/19:1)	-0.217995	0.216212	-0.121251	-0.147375	0.142231	0.474544	-0.458646	-0.676205	-0.153598	-0.064067	0.188868	0.379421	-0.0251307	-0.13493	0.102508	0.0142505
PE(18:1/20:4), PE(16:0/22:5)	1.0517	1.34602	1.99294	2.05444	1.11191	1.77984	1.75453	1.84567	1.05561	1.79348	1.48113	1.48903	1.44427	1.74994	2.46994	2.52049	1.53718	1.67395	2.26675	2.374			PI(18:0/20:1)	-0.177979	0.288797	-0.506754	-0.266098	-0.716346	-0.0363259	-0.574222	-0.812088	-1.52397	-0.791263	-0.513267	-0.656455	-0.71528	-0.223042	-0.483729	0.0125453
PS(18:0/18:1)	1.92736	1.97791	2.06167	1.89703	1.72753	2.11517	1.96533	1.86206	1.51208	1.90483	1.49062	1.45731	1.72122	1.89533	2.42529	2.4699	1.80405	2.1688	2.35883	2.35577			PC(16:0/18:1)	0.0970328	0.132645	-0.0705694	-0.156591	-0.145326	-0.0215075	-0.524222	-0.525716	-0.155681	-0.0997046	0.0352595	0.0636077	-0.0956423	-0.0547062	-0.108215	-0.0092712
PE(16:1/18:1), PE(16:0/18:2)	1.06342	1.09742	1.19105	1.28433	1.23728	1.72431	1.49178	1.25574	0.540097	1.22414	0.824274	0.836202	1.68589	1.7685	2.44742	2.31138	1.88307	2.4121	2.42721	2.33639			PC(16:0/20:4)	0.240953	0.524024	-0.19455	-0.218743	0.0620647	0.484851	-0.68964	-0.752492	0.131813	0.158969	0.157456	0.0298023	0.0070031	-0.0300594	-0.07998	-0.019466
PI(18:1/22:5), PI(20:2/20:4)	1.18638	1.27467	2.02301	2.20229	1.10599	1.58102	1.54424	1.84735	0.929171	1.48094	1.31495	1.44802	0.938765	1.3126	2.16426	2.15417	1.1035	1.26457	2.09307	2.32727			PE(18:0/22:6)	-0.0551109	0.167034	-0.264155	-0.209526	0.0364038	0.346627	-0.558091	-0.551071	-0.0293525	0.0405551	0.0426555	0.155865	-0.0891241	-0.151383	0.0299828	-0.0408548
PI(16:0/20:4)	1.22331	1.38316	2.05854	2.33662	1.37046	1.92862	1.79692	2.12047	0.924965	1.52426	0.89046	1.15571	1.23748	1.49465	2.11037	2.24879	1.22522	1.39811	1.90718	2.29246			PI(16:0/20:4)	0.147147	0.545458	-0.261624	-0.216149	-0.29835	0.141098	-1.16808	-1.18091	0.0141648	0.111487	0.051827	-0.0878274	0.00191024	0.0149488	-0.151362	-0.0441612
PS(16:0/20:3), PS(18:1/18:2), 他	0.849018	0.807913	1.66274	1.47485	0.784331	1.28711	1.14182	1.29306	0.56336	1.06311	0.461786	0.643672	1.29259	1.60823	2.27138	2.35699	1.19563	1.52441	1.86659	2.2399			PE(18:0/18:1)	0.0741673	0.21561	-0.0935226	-0.10512	-0.158322	0.0380671	-0.67153	-0.629049	-0.457703	-0.42825	-0.0863795	-0.0630638	-0.290266	-0.31611	-0.128093	-0.0696342
PC(16:0/18:0)	1.14414	1.80425	2.29824	2.38248	1.57394	2.25008	2.17069	2.23022	1.0598	1.57147	1.2978	1.32452	1.34587	1.80751	2.61555	2.66569	0.926346	1.49489	2.08351	2.21378			CL(14:0/14:0/16:0/18:1), CL(14:0/16:0/16:0/16:1)	0.462972	0.0433038	0.206451	0.311333	-0.15056	-0.173927	-0.986744	-0.444663	0.298341	-0.631669	0.624371	0.268157	-0.270854	-0.675676	0.0176479	-0.0814276
PI(20:4/20:4)	0.567753	-0.326228	2.21239	2.81378	0.982791	1.19014	2.04392	2.37938	0.37895	1.41504	1.0533	1.85487	0.731252	0.00571365	1.71823	2.25503	0.216679	1.0915	1.66541	2.20701			PC(20:4/24:1)	-0.0386213	0.243271	-0.575817	-0.661301	0.263034	0.518689	-1.37805	-1.57611	0.10497	0.908852	0.220753	-0.294447	0.590396	0.582998	-0.209453	-0.0892673
PE(18:0/22:5)	1.46419	1.74896	2.40009	2.36054	1.35515	1.93904	2.16917	2.12886	1.43232	2.10071	1.76154	1.6198	1.4453	1.81253	2.37299	2.39262	1.20211	1.46687	2.1882	2.18118			CL(16:0/18:1/18:1/19:1), CL(17:0/18:1/18:1/18:1)	-0.419714	0.326703	-0.256856	-0.438238	0.411532	1.02763	0.0546771	-0.858208	-0.194647	-0.319937	0.265097	-0.76263	0.437621	-0.0160301	0.118807	-0.0938364
PC(18:2/24:1)	0.754021	2.34792	1.72887	2.23816	0.976413	2.63156	1.53362	1.64534	1.19654	2.82905	1.21517	1.60942	1.64604	2.94145	2.31586	2.558	1.10161	2.60666	1.92759	2.14086			PE(18:0/20:4)	0.0288861	0.219746	-0.239779	-0.293859	0.0103543	0.403654	-0.653928	-0.543072	0.269426	0.2583	0.399696	0.307265	0.022443	-0.100001	-0.0469228	-0.0949446
PA(16:0/18:0)	5.57537	3.69043	4.7874	3.03666	6.0942	4.73737	5.29956	2.91704	4.82597	3.01211	3.39759	1.8644	6.07	3.54941	5.28255	3.06025	4.36075	2.25559	3.89202	2.13557			PC(18:2/24:1)	0.222392	0.28364	-0.195256	-0.592825	0.442518	0.481127	-0.513704	-0.628744	0.892017	0.593525	0.58699	0.319836	0.347593	0.258734	0.19872	-0.0972972
PC(14:0/20:4), PC(16:0/18:4)	0.565679	1.73646	2.33011	1.8336	0.687117	2.11916	1.75713	1.90987	0.592002	1.97776	1.23743	1.24355	0.753206	1.81311	2.45392	2.31424	0.570779	1.61656	2.23101	2.08884			PI(16:0/20:5), PI(16:1/20:4)	0.0998188	0.600378	-0.277098	-0.210726	-0.238886	0.262749	-1.33832	-1.19894	-0.501085	-0.0964865	-0.11219	-0.0745733	-0.200961	0.0153027	-0.141074	-0.127788
PC(16:0/16:0)	0.784669	1.00713	1.69911	1.69206	1.04285	1.24904	1.6389	1.68999	0.459199	0.911283	0.821638	0.967687	0.973068	1.21455	2.08537	2.2182	0.919362	1.10504	1.99775	2.02515			PG(16:0/16:0)	0.650855	0.905363	0.172336	0.020324	-0.0658732	0.128391	-1.22938	-1.13758	0.913093	0.823816	1.25934	0.836731	0.126979	0.285527	0.193076	-0.139264
PC(15:0/16:0)	0.9258	0.97128	1.96483	1.75513	1.15393	1.33996	1.95661	1.54717	1.22499	1.33369	1.40126	1.14938	1.49755	1.549	2.5284	2.16437	1.1097	1.2508	2.34028	2.00261			PC(16:0/17:1), PC(15:0/18:1)	0.0128138	0.442798	-0.3098	-0.239667	-0.176229	0.2021	-0.949785	-0.962063	0.0319984	0.229744	0.395529	0.315082	-0.217722	-0.205692	-0.22172	-0.140909
PS(18:0/18:2), PS(18:1/18:1)	1.14039	1.01421	1.83151	1.30344	1.18087	1.2972	1.43862	1.3531	0.749694	1.02456	1.00137	0.86224	1.4579	1.38051	2.12227	1.94681	1.60166	1.6168	2.20175	1.99447			PC(16:0/18:0)	0.429794	0.445828	-0.127551	-0.152263	-0.0843468	-0.232788	-1.00043	-1.05797	0.201729	0.00325736	0.317307	0.283207	-0.217796	-0.309362	-0.214724	-0.168708
PS(18:0/22:5)	1.45166	1.42548	1.76938	1.60796	1.41484	1.41372	1.67188	1.46258	1.28184	1.5925	1.13938	1.11385	1.70171	1.86046	2.29658	2.50104	1.42541	1.52004	1.9325	1.99335			PI(14:0/16:0)	0.77365	0.610147	0.20057	0.0633996	-0.563385	-0.339042	-1.17667	-1.20332	-0.467359	-0.773724	-0.171148	-0.0290974	0.167727	-0.83068	-0.724791	-0.17323
PE(17:1/18:1)	1.98465	3.69018	2.16363	1.88006	2.27539	3.84351	2.1573	2.02546	1.97109	3.59913	2.10729	1.37122	2.22403	3.72218	3.02628	2.2399	2.69868	4.19086	2.37197	1.98658			PI(16:0/18:1)	-0.09477	0.160122	-0.0714749	-0.101084	-0.359279	0.0321623	-0.797532	-0.791139	-0.606352	-0.366851	-0.098875	0.01514	-0.361645	-0.262486	-0.217504	-0.173671
PE(18:1/18:2)	0.69932	1.05392	1.54497	1.28744	0.480943	1.18224	1.17412	1.14823	0.409852	1.01516	0.791441	0.744491	0.91203	1.3725	1.80087	1.86474	1.239	1.7557	1.94073	1.97953			PI(18:0/20:2)	-0.163705	0.0505789	-0.0603642	-0.257519	-0.0688619	-0.0450531	-0.65661	-0.99687	-0.40819	-0.366134	0.170759	-0.254118	-0.224432	-0.313805	-0.084404	-0.177064
CL(16:1/18:2/18:2/18:2), CL(16:1/16:1/18:2/20:3)	1.04244	0.839317	1.80735	1.05077	0.811655	1.31076	1.42573	0.958496	0.211896	0.954794	0.592576	-0.130629	1.12965	0.906149	2.44689	2.12077	1.57198	1.29724	2.41825	1.95183			PG(18:0/18:1)	0.259554	0.63322	0.0131589	-0.0432928	-0.241318	-0.0304232	-0.794914	-1.00779	-0.284478	-0.310177	0.27125	0.170704	-0.007897	-0.328108	-0.109243	-0.178123
CL(16:1/18:2/20:4/20:4), CL(16:1/18:2/18:2/22:6)	1.73039	0.847997	2.91194	1.69357	1.85647	0.887525	2.44556	1.78943	0.599462	0.765535	1.80735	0.518131	2.07973	1.24286	3.45251	1.98658	1.99452	1.39689	3.06949	1.92694			PE(18:0/22:5)	-0.109035	0.190085	-0.230914	-0.231683	-0.0318718	0.351754	-0.638544	-0.740743	-0.0188864	0.0635793	-0.0270945	0.0320819	-0.262076	-0.282084	-0.21189	-0.179358
PE(16:0/18:0)	0.705211	0.582643	1.17408	1.36468	0.572251	1.05875	0.894338	1.63839	0.315009	0.55688	0.549203	0.964907	0.680658	0.882348	1.29328	1.8064	0.633604	0.840251	1.32095	1.88601			CL(16:0/16:0/18:1/18:1)	0.117308	0.291487	-0.215209	-0.212852	0.26336	0.645794	-0.575746	-0.570191	-0.667103	-0.493582	-0.2377	-0.114615	-0.566535	-0.720792	-0.218827	-0.183049
CL(18:1/18:2/18:2/20:2), CL(18:1/18:1/18:2/20:3)	0.757733	1.01159	1.32953	1.58616	0.579827	1.03935	1.06978	1.12267	0.992289	1.63077	0.632883	0.89724	0.579827	0.762011	1.70191	1.80219	0.807794	1.00332	1.63902	1.88362			PC(18:0/20:1), PC(18:1/20:0)	0.0844578	0.243182	-0.457178	-0.363435	-0.373801	-0.104872	-1.07109	-1.1104	-0.617421	-0.509398	-0.370013	-0.338118	-0.208551	-0.343592	-0.250348	-0.183852
PC(18:1/18:2)	0.563879	0.780674	1.19205	1.36778	0.684742	1.01527	1.01145	1.0922	0.484305	0.940284	0.534912	0.605373	1.011	1.28817	1.69416	1.70988	1.04934	1.23603	1.67136	1.82691			PC(16:1/24:0), PC(18:1/22:0)	0.157405	0.40369	-0.105082	-0.23784	-0.462901	-0.185421	-1.16933	-0.951007	-0.0675542	0.44554	0.650992	0.484359	0.0770991	0.181297	-0.358148	-0.208753
PE(18:0/20:1)	1.56742	2.01197	2.03598	2.18704	1.77652	2.49494	2.08603	1.83747	1.2124	2.03562	1.61382	1.45149	0.821605	1.35154	1.92651	1.56383	1.15091	1.82556	1.91239	1.8115			PI(18:0/20:4)	-0.0850425	0.127268	-0.226119	-0.289832	-0.246193	0.0478697	-0.771504	-0.785895	0.00492957	0.175734	-0.0570849	0.137959	-0.417717	-0.0537606	-0.200751	-0.220051
PS(18:0/22:4)	0.667974	0.775635	1.12061	1.1801	0.705483	1.07007	0.906421	0.933926	0.45654	0.985	0.569238	0.610231	0.816706	1.05741	1.84816	1.80598	0.790919	1.09321	1.55614	1.78263			PE(18:0/22:3)	0.791413	0.481635	-0.738672	-0.261993	0.394718	0.290539	-1.55459	-0.814534	0.111592	0.262403	-0.519943	0.0611835	-0.025445	-0.0422657	-0.793776	-0.221959
PI(19:1/20:4), PI(17:0/22:5)	0.617801	1.45744	1.84862	1.37534	1.06564	1.48699	1.69174	1.2596	0.971561	1.67328	1.76155	1.09761	1.40362	1.52736	2.55938	2.03663	1.27347	1.54619	2.38694	1.64945			PE(20:4/24:0)	0.692333	0.994483	0.92083	-0.20581	0.196223	1.23804	-0.986061	-0.812576	1.44459	1.8152	1.18078	0.556894	0.709962	1.27036	0.551904	-0.230057
PI(18:0/20:3)	1.37008	1.64589	1.85439	2.10987	1.44724	2.091	1.62249	1.82065	0.97085	1.58517	0.69387	0.809114	1.2902	1.58854	2.29729	2.46747	0.775025	1.31914	1.44991	1.63623			PI(18:0/21:3)	0.0163944	0.161463	0.163595	0.184226	-0.347923	-0.0493461	-0.106707	-0.435075	-0.488315	-0.0757778	0.492755	0.214554	-0.995884	-0.673019	-0.172295	-0.234465
PS(16:0/20:4)	0.223815	-0.480827	0.704437	1.01895	0.133149	0.180233	0.481197	1.01724	-0.415038	0.105475	0.0760095	0.501684	1.11716	1.11614	1.79888	2.46447	0.851093	0.611278	1.11092	1.62936			PC(18:0/18:0), PC(16:0/20:0)	0.134663	0.678887	-0.0575763	-0.194217	-0.627661	0.0394181	-0.941652	-0.859501	-0.223411	0.253625	0.0772841	-0.0198111	-0.540198	-0.0573993	-0.238923	-0.259913
PC(20:3/22:1), PC(18:1/24:3), 他	-0.538773	-0.0618794	0.811444	0.665412	-1.61997	-0.55769	0.93152	0.54299	-0.259087	0.363182	1.33524	0.537657	0.189554	0.75448	2.12354	1.94667	-0.253187	0.421904	1.99282	1.61059			PC(18:2/26:0)	-0.330693	0.0103173	-0.376084	-0.110464	-0.460226	-0.965892	-1.40797	-1.34696	0.0252005	-0.195606	0.270608	0.225933	-0.245348	-0.1682	-0.778042	-0.276568
PE(18:0/22:6)	0.381076	0.750215	1.55898	1.54686	0.325965	0.91725	1.29483	1.33734	0.41748	1.09684	1.00089	0.99579	0.351724	0.790771	1.60164	1.70273	0.291952	0.598832	1.58897	1.50601			PI(17:0/18:1), PI(17:1/18:0)	0.0627883	0.0025413	0.0159064	0.0602869	-0.0381406	0.166076	-0.677432	-0.458271	-0.252215	-0.196429	-0.176136	0.0389632	-0.300035	-0.620237	-0.317138	-0.280564
PI(17:0/20:4)	1.23122	1.11179	2.07146	1.97829	1.25207	1.45533	1.50203	1.86325	1.02998	1.27263	1.18673	0.919602	0.82893	1.29577	1.90015	1.87069	0.719389	0.655531	1.5009	1.4796			PC(20:4/26:0)	0.240003	0.0892673	0.281684	-0.138303	0.57842	-0.313003	-0.501607	-1.54166	0.52951	0.286713	1.00802	0.228659	-0.638155	-0.150867	0.0782848	-0.296183
PE(18:0/24:4)	-0.586479	0.584963	1.18903	1.20597	-0.563901	1.21215	1.03797	1.32763	-1.06193	1.28137	0.351126	0.439821	-0.129946	1.24266	2.12138	2.19041	-0.184011	0.650128	1.0442	1.46332			PE(17:0/18:1), PE(17:1/18:0)	0.0139123	0.212364	0.120255	-0.208308	0.164696	0.311801	-0.463573	-0.496762	-0.0734121	-0.0573177	0.15703	0.174742	-0.420266	-0.132009	0.0244779	-0.309916
CL(16:1/18:1/18:2/20:3), CL(18:1/18:2/18:2/18:2)	0.48911	0.614769	1.38433	1.16834	0.510408	0.878438	0.873906	0.711604	0.36766	0.90825	0.347702	-0.0479248	0.51844	0.767248	1.86543	1.7839	0.576332	1.18186	1.60495	1.43507			PC(16:0/26:0)	0.20131	0.441476	-0.303942	-0.131374	-0.610642	-0.0486558	-1.4875	-1.08656	0.38366	0.255655	0.400094	0.420898	-0.330645	-0.0794345	-0.277586	-0.313596
PE(16:0/22:6)	-0.0026883	0.164871	1.1239	1.12872	0.0613463	0.557852	0.982818	1.00879	-0.128093	0.445567	0.691772	0.580674	0.25445	0.607868	1.61495	1.46141	0.264444	0.32161	1.492	1.41877			PA(14:0/16:0)	0.239718	0.952049	0.202641	0.173641	-0.602768	0.122715	-0.440827	-1.52211	0.41899	0.49236	0.957012	0.326977	-0.576141	-0.581492	0.250647	-0.333765
PE(18:1/20:3)	0.141537	0.429192	1.01562	1.20738	0.245396	0.850816	0.901617	0.6818	0.466914	0.869288	0.51008	0.887475	0.428351	0.987756	1.29146	1.54651	0.49935	0.837233	1.43774	1.40954			PC(18:1/24:0), PC(16:1/26:0)	-0.118926	0.482871	-0.447459	-0.168457	-0.648333	-0.0082163	-1.53152	-1.06287	-0.141182	0.169842	0.392173	0.395376	-0.39441	0.0302185	-0.408399	-0.354789
PS(18:0/20:3)	-0.533075	-0.251945	0.452879	0.459278	-0.743999	0.474148	0.185237	0.368907	-0.808592	-0.0340568	-0.359642	-0.298133	-0.215323	0.271302	1.70727	1.83268	-0.334057	0.0442996	1.29171	1.25846			PI(18:0/22:4)	0.0299659	0.497547	-0.204076	-0.331611	-0.111268	0.323981	-0.870816	-0.806233	-0.114862	0.151509	0.334807	0.0808819	-0.380137	-0.0440257	-0.365089	-0.361673
PC(20:4/24:1)	-0.380604	-0.0967851	0.984033	1.3443	-0.419225	0.146486	0.408216	0.682995	-0.11757	0.421904	-0.39402	-0.231816	-0.275634	0.812067	1.20479	1.04985	0.209792	0.486213	0.77458	1.25503			PE(18:0/20:1)	0.209096	0.482964	0.0500541	-0.349567	-0.355027	0.0236513	-0.422162	-0.735549	-0.745816	-0.660428	-0.109469	-0.623207	-0.416509	-0.186413	-0.123594	-0.375538
PE(18:0/20:3)	-0.212927	0.129028	1.00272	1.12734	-0.117031	0.587432	0.905317	0.980519	0.0789991	0.7108	0.664524	0.70502	0.125285	0.650434	1.45162	1.49667	-0.235233	0.203228	1.18368	1.23422			PC(18:0/19:1), PC(18:1/19:0)	0.121599	0.48423	-0.33438	-0.334081	0.0180114	0.323363	-0.980298	-0.723201	-0.391864	-0.0977424	0.0866139	0.0863947	-0.407806	-0.425443	-0.35961	-0.378339
PE(16:0/16:0)	0.644545	3.48263	0.591442	0.64808	0.96044	3.77994	0.58589	0.332997	0.460787	3.93422	0.185204	0.0750755	0.922794	4.31295	1.1601	1.08017	0.766277	3.79371	1.16051	1.21482			PA(16:0/18:1)	0.495305	0.362328	0.194452	-0.202061	-0.0216951	-0.162453	-0.643605	-1.24113	0.202778	0.256846	0.00160656	0.130559	-0.516625	-0.365063	0.2394	-0.406305
PE(18:0/22:4)	0.122586	0.227342	1.20552	0.985718	0.210644	0.577363	1.05915	0.939622	0.0710885	0.658265	0.558087	0.292622	0.10877	0.333965	1.30316	1.06156	0.12854	0.372839	1.21339	1.17876			PA(18:0/18:1)	0.157886	0.413272	0.348292	0.485029	-0.845108	0.0458478	-0.74387	-0.73372	-0.715254	-0.666263	-0.193199	-0.409478	-1.46445	-1.28293	-0.547985	-0.409478
PC(18:1/20:3)	0.0568538	0.276287	0.713953	0.822126	0.17324	0.565139	0.56143	0.677653	-0.0432551	0.430088	0.0942181	0.281816	0.0694686	0.397013	0.934506	1.00418	-0.0518818	0.254131	0.73687	1.08595			PC(18:0/22:5), PC(20:1/20:4)	0.148938	0.505074	-0.0845088	-0.198835	0.166093	0.717904	-0.515341	-0.818553	0.0636311	0.416516	-0.0050268	0.118481	-0.383495	-0.384976	-0.2178	-0.425335
PC(18:2/22:1), PC(20:1/20:2), 他	-0.233	0.20986	0.690517	0.60514	-0.479099	0.520284	0.491536	0.402648	-0.450963	0.526571	-0.0702465	-0.0029057	-0.142722	0.59397	1.02268	1.10224	-0.0911479	0.386137	1.04638	1.05692			CDPDG(38:4)	0.0801704	0.805272	0.564571	-0.227268	-0.631032	0.992695	-0.687213	-1.19348	0.604071	2.00727	1.68753	1.21402	-0.451211	-0.0146468	0.512293	-0.432667
PE(16:0/20:4)	-0.099213	0.284372	0.842532	0.971938	-0.181263	0.462344	0.651703	0.74397	-0.331259	0.142305	0.0526212	0.172624	0.0116981	0.406997	1.09246	1.29083	-0.153391	0.319755	0.879537	1.04855			CL(16:0/18:0/18:1/18:1)	-0.0619446	0.334013	0.0143677	-0.085198	0.0482678	0.485297	-0.656388	-0.919554	-0.80327	-0.856171	-0.0543753	-0.431374	-0.877359	-0.717178	-0.481415	-0.448283
PI(18:0/21:3)	-0.31034	1.68314	1.43594	1.24917	-0.293946	1.84461	1.59954	1.4334	-0.658263	1.6338	1.32923	0.814097	-0.798655	1.60737	1.92869	1.46373	-1.30622	1.01012	1.26364	1.01471			PI(18:0/20:3)	0.0771579	0.445109	-0.231904	-0.289221	-0.399228	-0.0607214	-1.16052	-1.30076	-0.0798768	-0.0573541	0.442896	0.357598	-0.595053	-0.326751	-0.404484	-0.473642
PI(18:0/20:4)	0.431188	0.598421	1.03381	1.23205	0.346145	0.725689	0.807687	0.942222	0.184994	0.646291	0.262301	0.44616	0.436117	0.774155	0.97672	1.37001	0.0134709	0.54466	0.833054	1.012			PI(18:0/18:1)	0.0346362	0.231029	-0.124983	-0.0242434	-0.0611557	-0.031362	-0.72267	-0.683328	-0.44237	-0.611665	-0.32394	-0.227901	-0.27834	-0.339355	-0.294527	-0.485664
PC(20:1/22:6)	-0.702548	-0.442584	-0.0960373	0.0963343	-0.479372	-0.615989	-0.225838	0.262419	-0.119415	0	-0.486459	-0.240337	-0.424054	-0.37468	-0.312923	0.591099	-0.392739	-0.547094	0.265613	0.962622			PC(18:0/18:1)	0.074333	0.216837	-0.201533	-0.154888	-0.32791	0.0336571	-0.875954	-0.805479	-0.501665	-0.469206	-0.287535	-0.315793	-0.369128	-0.41864	-0.52253	-0.486392
PE(17:0/20:4)	-0.741612	0.218835	0.525062	0.425852	-0.295878	0	0.81031	0.696944	-0.0648334	0.348685	0.106422	0.31758	-0.209308	0.622376	1.1867	0.894602	0.159406	0.170714	0.468814	0.9416			PI(17:0/20:4)	0.0208529	0.343539	-0.569427	-0.115039	-0.201244	0.160842	-0.884728	-1.05869	-0.402291	0.183981	-0.171307	-0.107601	-0.511832	-0.456257	-0.570558	-0.498691
PS(16:0/22:6)	-0.0178767	0.0981664	0.546616	0.588373	0.0441842	0.788011	0.105756	0.567297	-0.902493	0.14213	-0.347077	-0.458106	0.346352	0.872988	1.26986	1.01962	0.462139	0.716792	0.688472	0.907086			PC(17:0/18:1), PC(17:1/18:0), 他	0.0562615	0.477686	-0.211248	-0.268871	0.0537065	0.259001	-0.62516	-0.872475	-0.265814	-0.193352	-0.0789757	-0.0508861	-0.362512	-0.474206	-0.4931	-0.504484
PS(18:0/22:6)	0.0303728	0.21231	0.406171	0.671994	0.0142915	0.289579	0.302555	0.585933	-0.403797	-0.177994	-0.172022	0.0734246	0.296484	0.562153	0.808211	1.37122	0.0624005	0.399127	0.709113	0.903091			PC(18:0/20:4)	0.308591	0.571416	-0.189571	-0.0925471	-0.0768428	0.520001	-0.463774	-0.705755	0.051286	0.0916339	-0.0776638	-0.125675	-0.544393	-0.559238	-0.474089	-0.505712
PI(18:0/22:5)	1.69771	1.58962	2.11938	2.11116	1.61279	1.69239	1.77771	1.71952	1.03462	1.2047	0.959914	0.784649	0.864047	0.808263	1.66858	1.69382	0.44573	0.579013	1.09922	0.879337			CL(16:0/16:0/16:0/18:1), CL(14:0/16:0/18:0/18:1)	0.346069	0.475279	-0.154526	-0.0086706	-0.0569827	0.18927	-1.12021	-1.05282	-0.122812	0.0977368	0.185181	0.0693827	-0.371147	-0.362089	-0.63743	-0.506909
PC(18:0/20:3)	0.322853	0.822384	1.20312	1.45845	0.537297	1.10747	0.978889	1.16073	0.449216	0.939063	0.411411	0.555665	0.490969	0.696628	1.4498	1.33179	-0.0803951	0.0774407	0.657289	0.844328			PI(18:0/19:1), PI(18:1/19:0)	-0.0940048	0.336836	0.145995	-0.136393	-0.336172	0.272304	-0.413789	-0.584963	-0.739953	-0.0322403	-0.187835	-0.0047692	-0.811464	-0.569109	-0.0651527	-0.582584
PC(18:1/24:4)	0.563668	0.374066	0.815846	0.258656	0.206451	0.378512	0.464841	0.529707	0.43472	0.538041	0.29059	0.569138	1.27684	0.835116	1.44089	1.61096	0.943416	0.929033	1.47131	0.83335			PC(8:0/18:1)	0.511899	0.790638	-0.259696	-0.750937	0.459432	-0.023459	-0.725254	-0.885297	-1.56506	-0.866734	-0.124012	-0.346224	1.47873	-0.219487	0.174662	-0.603784
PC(16:1/20:3), PC(18:1/18:3), 他	-0.360843	-0.116864	0.509069	0.306901	0.086253	0.316652	0.317717	0.411331	-0.799365	0.00069277	-0.408946	-0.134404	0.147036	0.539919	0.976063	0.926222	0.0970343	0.312194	0.664357	0.817193			PI(20:4/20:4)	0.415038	1.51637	-0.168461	-0.434403	-0.188803	1.74127	-1.15909	-0.958913	0.163499	0.331942	-0.494156	-0.558753	-0.351074	1.41773	-0.546973	-0.606767
PE(16:1/20:3), PE(18:2/18:2)	-0.204704	-0.153475	0.142253	0.550814	-0.115856	0.234068	0.157971	-0.160465	-1.02984	-0.0705217	-0.168991	0.146678	0.0709302	0.902826	1.76436	1.20273	0.374136	0.594636	1.10219	0.780347			PA(16:0/16:0)	0.657894	0.484395	0.0960046	0.249873	-0.449803	-0.478676	-1.53364	-1.14841	0.718296	0.307602	0.0984468	0.587786	-0.704883	-0.714436	-0.886383	-0.608857
PI(18:0/22:4)	0.526172	0.715447	0.815899	1.11164	0.556138	1.21299	0.611823	0.780031	0.414905	1.03943	-0.0549171	0.305409	0.41131	0.866955	1.15071	1.19252	0.146035	0.671421	0.45081	0.749969			PI(16:1/17:0), PI(16:0/17:1)	0.325341	0.448674	0.164761	-0.21859	0.197103	0.449564	-0.657452	-0.769927	0.480315	-0.0519723	0.636325	0.0405405	0.389579	0.0571911	-0.151267	-0.60938
PC(18:0/22:6)	0.110488	0.360779	1.24154	1.4572	0.347598	0.786579	1.2652	1.2027	0.039419	0.692616	0.630898	0.795684	0.189797	0.362636	1.31061	1.28292	-0.424511	0.0567442	0.714746	0.667377			PC(18:0/20:3)	0.214444	0.285086	-0.224229	-0.297715	0.126363	0.11668	-0.791707	-0.902784	0.168115	-0.125755	0.246685	-0.12666	-0.403248	-0.744943	-0.545829	-0.614121
PI(18:0/22:6)	1.05752	1.39692	1.57287	1.90169	0.97754	1.70277	1.28156	1.50012	0.391	1.10811	0.285634	0.563218	0.335071	0.797484	1.01074	1.08308	-0.0371481	0.336688	0.214838	0.664986			PC(18:1/26:0)	-0.0918358	0.328575	-0.41064	-0.0987234	-0.806037	-0.406521	-1.64131	-1.56239	-0.266334	-0.195943	0.04494	0.248958	-0.512033	-0.262778	-0.832346	-0.656869
PC(18:1/20:4), PC(16:0/22:5)	-0.952567	-0.641267	0.328842	0.345223	-0.601102	-0.100305	0.102153	0.117104	-0.960816	-0.241429	-0.377884	-0.407126	-0.685566	-0.237159	0.529655	0.523635	-0.891881	-0.434116	0.44552	0.53368			PC(18:0/24:5), PC(20:4/22:1)	-0.419429	0.371559	-0.263034	-0.176009	-0.253419	0.626439	-0.280312	-0.414085	0.0851395	0.385431	0.241889	0.373007	-0.182035	-0.0883084	-0.222392	-0.662727
PC(18:0/18:0), PC(16:0/20:0)	0.171283	0.116293	0.626172	0.704351	0.305946	0.79518	0.568595	0.510135	-0.456378	0.155711	-0.315481	-0.15515	-0.0521278	0.369918	0.703456	0.68454	-0.368916	0.0588937	0.387248	0.444438			CL(16:1/17:1/17:1/17:1), CL(14:0/17:1/18:1/18:2)	-0.292283	0.148353	-0.490864	-1.07351	-0.0768936	-0.0315931	-1.2406	-2.33131	0.119695	0.544469	0.104652	-0.331306	0.0198312	0.153044	-0.219381	-0.71021
PC(18:1/22:5)	-1.24258	-0.563502	-0.263094	0.170302	-1.01019	-0.378097	-0.349575	-0.190549	-1.21228	-0.574927	-0.819761	-0.568115	-1.00152	-0.459654	0.113025	0.423767	-1.13279	-0.651485	0.200844	0.255104			PC(18:0/22:6)	0.23711	0.4258	0.0236534	-0.254499	-0.0710689	0.331837	-0.610646	-0.661515	0.079309	0.00185735	0.0690617	-0.174283	-0.534999	-0.304035	-0.526798	-0.789822
PC(18:1/20:2)	-1.1055	-0.986204	-0.0999548	-0.0895528	-0.881779	-0.63598	-0.29043	-0.255208	-1.04506	-0.726157	-0.792458	-0.763536	-0.811643	-0.858684	0.273347	0.105414	-0.875708	-0.708978	0.168049	0.145101			PI(16:0/16:0)	0.884092	0.989288	0.148106	0.232014	-0.735818	-0.367057	-1.18791	-1.27253	-0.563876	-0.889356	-0.268112	-0.746098	-0.695282	-2.03349	-1.06227	-0.872874
PE(18:0/20:4)	-0.878813	-0.563301	0.0836061	0.111944	-0.849927	-0.343555	-0.156172	-0.181915	-0.868459	-0.159647	-0.570322	-0.431127	-0.609387	-0.305001	0.483302	0.419209	-0.85637	-0.663302	0.0366833	0.0169996			CL(16:0/17:0/18:1/18:1), CL(16:0/16:0/18:1/19:1)	-0.0330583	0.518764	-0.2074	-0.0711332	0.561427	0.836291	-0.963474	-0.573851	-0.922735	-0.120294	-1.05019	-0.626455	-1.09155	-0.335103	-0.967487	-0.890255
PC(20:4/24:2)	-1.55873	-1.0217	-0.636915	-0.421827	-1.66665	-0.88618	-0.888453	-0.803972	-1.84535	-0.558295	-2.03284	-0.979822	-1.49517	-0.574236	0.115834	0.394573	-1.35315	-0.827685	-0.539304	-0.0693737			PA(16:0/18:0)	0.51883	1.04694	0.51216	-0.11962	-0.749397	-0.678323	-1.38981	-1.17225	0.494632	-0.141023	0.495154	0.0235924	-1.21462	-1.43484	-0.895383	-0.901085
PS(18:0/20:4)	-0.651156	-0.438127	-0.423476	-0.478193	-1.5479	-0.0145014	-0.181623	-0.460207	-1.0063	-0.52033	-0.731654	-0.939246	-0.156432	0.195843	0.874646	0.576275	-0.489041	-0.361514	-0.888561	-0.211382			PG(16:0/18:0)	0.447459	0.477652	-0.0373918	-0.257667	-0.619212	-0.217979	-1.3208	-1.55439	-0.17921	0.0668899	0.244156	0.060514	-0.665435	-0.89476	-1.02864	-1.03452
PC(18:0/22:5), PC(20:1/20:4)	-1.11017	-0.729728	-0.0071509	0.190522	-0.96123	-0.224654	-0.0916597	-0.008313	-0.944076	-0.011824	-0.522492	-0.628031	-1.04654	-0.313212	-0.0121777	0.309003	-1.49366	-1.1147	-0.224951	-0.234814			PC(20:4/24:4)	-0.568568	0.40439	0.629018	-0.67423	-0.821855	-0.229482	0.74366	-2.01937	-0.33227	1.44392	1.21759	-2.61411	-0.881355	0.758027	-0.0687128	-1.07907
PC(16:0/20:4)	-2.09919	-1.74704	-0.525958	-0.370741	-1.85824	-1.22302	-0.720508	-0.589484	-2.03713	-1.26219	-1.2156	-1.12323	-1.96738	-1.58807	-0.368501	-0.340939	-2.09219	-1.7771	-0.605938	-0.390207			PI(18:0/22:5)	-0.0849196	0.102773	-0.341677	-0.391641	-0.663096	-0.384919	-1.15947	-1.32651	-0.833667	-0.781356	-0.450805	-0.417342	-1.25198	-1.01061	-1.02017	-1.23182
PC(18:0/20:4)	-2.03984	-1.77187	-0.885037	-0.639293	-1.73125	-1.20045	-1.07461	-0.73184	-2.11669	-1.25186	-1.34881	-1.34505	-1.98856	-1.68023	-0.9627	-0.764968	-2.58424	-2.3311	-1.35913	-1.145			PI(18:0/22:6)	-0.0799767	0.305847	-0.291303	-0.401572	-0.666516	-0.288805	-1.28723	-1.33847	-0.722446	-0.599435	-0.562126	-0.81861	-1.09466	-1.06023	-1.35803	-1.2367
PC(20:4/22:4)	-1.84254	-1.87143	-0.732587	-2.2159	-1.71479	-2.87143	-1.65689	-1.05609	-3.38798	-1.04374	-1.65689	-1.71292	-1.47504	-1.71323	-1.66614	-1.07092	-2.59743	-1.57456	-1.18203	-1.32282			PI(18:0/18:0)	-0.263444	0.3654	0.180876	-0.367871	-0.995233	-0.994434	-1.20784	-1.39765	-1.5446	-1.18595	-0.430896	-0.457427	-1.70215	-2.38378	-1.22182	-1.24062
PC(18:0/24:5), PC(20:4/22:1)	-1.97233	-1.9507	-0.934112	-0.974057	-2.39176	-1.57914	-1.19715	-1.15007	-2.22575	-1.32426	-1.21442	-1.38814	-1.88719	-1.56527	-0.692223	-0.60105	-2.15436	-2.03901	-1.1565	-1.63678			CL(16:0/16:0/18:0/18:1)	0.0600316	0.152963	-0.0998353	-0.15775	-0.460253	0.0509573	-1.06871	-1.28438	-0.828859	-0.824749	-0.448985	-0.343484	-1.08801	-1.56398	-1.52741	-1.24521
PC(20:4/24:4)	-2.58359	-3.70207	-3.0973	-1.01197	-3.15216	-3.29768	-2.46828	-1.6862	-3.40544	-3.93155	-2.35364	-3.03134	-2.91586	-2.25815	-1.87971	-3.62608	-3.46494	-2.94404	-3.16601	-2.09104			PC(18:0/26:0), PC(16:0/28:0)	0.410737	0.601394	-0.562372	-0.401433	-0.868756	-0.364696	-1.53213	-1.73821	-0.147557	0.0935741	-0.0020714	-0.576599	-0.822462	-1.06593	-1.45066	-1.75699
GD1[NeuGc](d34:1)_1	11.5632	5.22224	11.6812	12.0604	11.4564	5.47821	11.6239	11.6165	11.6271	5.33586	11.5358	11.6013	11.9968	5.60846	13.3682	13.2707	11.941	5.58036	12.7341	12.5976			GD1[2NeuGc](d38:1)	-0.44941	0.461388	-0.728896	0.439071	0.103463	0.372703	-0.433653	-0.0522562	1.23232	0.651587	0.861803	1.19193	0.520995	0.273761	0.634951	1.74833
GD1(d18:1/16:0)	12.1463	11.676	11.3382	11.5245	11.2703	11.899	11.3247	11.2639	11.3734	11.994	10.8711	11.5255	11.9887	12.1633	12.8815	12.6216	11.5063	11.4491	11.6891	11.7936			G1Cer(d18:1/24:1)	-0.0543288	0.329154	-0.138192	-0.0640997	-0.36192	0.36468	-0.884523	-0.963258	1.07948	1.34286	1.51145	1.53037	1.35567	1.49055	1.60623	1.70156
GD1(d34:1)	9.40088	9.5812	10.5536	10.23	9.68124	10.1799	9.61287	10.4998	9.60177	9.99435	8.93664	11.5255	9.59619	9.65105	10.6733	10.5392	9.80896	9.93811	9.3015	11.1768			G1Cer(d18:1/26:1)	-0.0969251	-0.328219	-0.179732	-0.0939289	-1.00688	-0.623124	-0.476877	-1.05767	0.715312	0.440877	1.24527	1.40826	0.708332	0.527838	1.47312	1.58987
GalNAcGM1b@仮(d18:1/16:0)	10.6644	11.0861	11.1497	10.8447	11.2149	11.4284	11.1929	11.3864	10.5793	11.1624	10.3587	10.1331	10.7871	11.0389	11.1643	11.2174	10.4502	10.8956	11.4803	11.1202			AcGD1[NeuGc](d34:1)	-0.213868	-0.311461	-0.39978	-0.742379	0.837271	-0.0070204	0.832273	-0.405344	1.65586	1.19614	1.58135	1.81152	1.48084	1.20376	1.12192	1.51636
GD1[NeuGc](d34:1)_2	9.84078	3.21814	10.3038	10.0417	10.1548	4.21449	9.66	11.1662	9.79604	3.36375	10.3376	11.2101	9.59059	3.78905	12.4422	11.2515	8.49586	3.71731	10.5362	10.8033			GD1[2NeuGc](d42:1)	0.376969	0.0728329	-0.454148	-0.182864	0.426265	0.154802	0.18024	0.351074	0.222392	0.196143	0.058103	1.272	0.730942	0.685639	0.241225	1.40951
AcGD1(d34:1)	9.40727	9.60733	9.9542	10.0238	10	10.1434	9.37938	9.34651	9.62753	9.91139	9.37504	9.41151	10.5459	10.8242	11.5445	11.4656	10.8313	9.7879	10.5878	10.5304			GT1a(d34:1)	-0.235137	0.39079	0.138162	-0.438983	0.263669	0.558773	0.17073	-0.991122	-0.538148	-0.114333	1.70767	0.763438	-0.0862738	0.0931094	0.768517	1.37611
AcGD1[NeuGc](d34:1)	7.81378	8.6865	9.05799	8.79766	7.59991	8.37504	8.65821	8.05528	8.65105	8.67948	9.89026	8.39232	9.46964	9.88264	10.6393	10.6092	9.29462	9.89026	10.1799	10.314			G1Cer(d18:1/24:2)	0.480704	0.769239	0.344033	-0.247791	-0.462972	-0.136021	-0.226716	-0.93787	2.21225	1.96243	2.17653	1.87308	1.91504	1.402	1.46061	1.34839
G1Cer(d18:1/14:0), G1Cer(d16:1/16:0)	4.16993	8.84549	9.26679	9.23122	4.13676	9.08481	9.11374	9.10329	3.94145	9.3443	7.98868	8.25267	6.03042	10.7903	11.0715	11.0974	5.4001	9.84392	10.1254	10.2167			AcGD1(d42:2)	0.526484	-0.961977	0.0788554	0.420938	1.12179	0.11119	0.357157	0.755763	0.552201	0.848948	1.35399	1.06926	1.07288	0.21442	1.44313	1.20198
GM1(d34:0)	10.332	6.42231	10.1472	10.3106	10.3707	6.53	10.3015	9.91737	10.3955	7.16343	9.56224	9.75322	9.05528	4.96782	9.75989	9.98584	9.90539	6.24904	10.0755	10.1434			GD1[2NeuGc](d18:1/24:1)	-0.723335	1.27264	-0.513568	-0.4885	-0.718127	0.286249	-0.454514	-0.150299	-0.130568	0.661805	0.755982	0.508267	0.279271	1.23921	1.18656	1.10291
G2Cer(d18:1/24:0)	9.45533	9.45121	9.62022	9.51964	9.57743	10.2216	9.70563	9.50383	9.87191	10.3004	9.16992	9.20457	9.78953	10.0768	10.6475	10.6156	9.66	9.75656	9.783	10.0715			SM(d18:1/24:1)	0.102671	0.480288	-0.140943	-0.271345	0.0512044	0.582116	-0.641036	-0.627447	0.0571106	0.201417	0.484108	0.503075	0.638138	0.755335	1.006	1.08647
G2Cer(d18:1/24:1)	8.75489	8.66534	8.8392	9.01123	8.78136	9.06609	8.70736	9.14211	9.21189	10.3264	9.08215	9.25974	9.13443	9.35535	9.97728	9.83131	9.22641	9.07414	9.89482	9.91289			G1Cer(d18:1/25:1)	-0.336753	0.269544	-0.324691	0.332983	0.12821	-0.06286	-1.08333	-0.517218	0.900081	1.08417	1.19586	1.47282	0.686761	0.983126	1.02373	1.06111
GA2(d18:1/16:0)	6.24121	10.5108	10.2621	10.207	6.76194	11.1066	10.3998	10.3955	6.61817	10.9873	10.1948	10.1306	5.85798	9.89633	10.584	10.2644	5.79212	9.74987	10.0471	9.89785			Cer(d18:2/16:0)	0.391701	0.855867	-0.301394	-0.0769546	0.429156	0.929966	-0.983207	-0.664763	1.33205	1.65232	1.50451	1.82937	0.845118	1.11267	0.90767	1.04276
GM1(d18:1/16:0)	9.69574	9.61178	10.2973	9.84143	9.9336	10.5344	10.3581	10.0001	9.51315	9.95966	9.36267	8.98148	9.59213	9.63193	11.1625	10.3977	9.40877	9.38764	10.2412	9.89187			G1Cer(d18:1/14:0), G1Cer(d16:1/16:0)	-0.0331669	0.239318	-0.153044	-0.127933	-0.228477	0.498806	-1.2781	-0.978556	1.86049	1.94486	1.80468	1.86615	1.23018	0.998431	0.858627	0.985525
GM1(d40:1)	10.6715	10.891	10.1472	10.2796	10.4136	11.0654	10.544	10.6795	10.5008	10.6847	9.82177	9.88111	9.97154	10.014	10.5285	10.5765	9.93369	9.94691	9.69697	9.84549			GD1(d34:1)	0.280359	0.598709	-0.940761	0.269825	0.200891	0.413153	-1.61699	1.2955	0.19531	0.0698511	0.11968	0.309138	0.408085	0.356909	-1.25213	0.946776
GA1(d18:1/24:0)	3.73282	4.86598	9.65284	9.72622	3.76101	5.23192	9.73809	10.0768	3.40688	4.57132	9.29002	9.43671	3.34073	4.94214	10.2216	10.0279	3.21137	4.26012	10.0674	9.74483			GD1[2NeuGc](d18:1/16:0)	-0.106556	0.41607	-0.0296197	-0.497186	0.11008	0.0306533	-1.41898	-0.760221	0.332781	1.02356	1.20541	0.807862	0.707247	1.61696	1.40152	0.917616
Cer(d18:1/25:0)	9.19722	9.24793	2.58147	9.49586	9.77314	9.71253	2.68914	9.43045	9.07682	9.47978	1.18149	8.82018	9.31515	9.16239	1.96294	10.2372	9.01123	8.87036	2.56743	9.72792			G2Cer(d18:1/24:1)	0.0264722	0.400753	-0.131845	0.13088	0.457001	1.66109	0.242945	0.248516	0.379539	0.690015	1.13808	0.82008	0.471525	0.408806	1.05561	0.901662
GD1(d42:2)	4.87958	6.46489	10.1072	10.0607	4.81698	6.2854	9.56033	9.58308	5.50184	7.09099	9.40088	9.71253	4.34651	5.82231	9.59805	9.3837	4.34651	6.00375	10.0293	9.7211			G1Cer(d18:2/16:0)	1.62354	-0.101283	-0.591037	-1.24166	1.81237	-0.366943	-1.38702	-2.06609	3.09228	2.15216	1.37197	1.76152	2.37941	1.19684	0.429363	0.886167
GT1a(d34:1)	8.56605	8.29921	7.63662	8.33985	8.33092	8.69	7.77479	7.90087	8.82972	8.85798	7.80735	7.34873	8.02791	8.18488	9.3443	9.10329	8.47978	8.39232	8.40514	9.71596			G1Cer(d18:1/16:0)	0.152232	0.411364	0.154113	-0.0804218	-0.696221	-0.196146	-0.839921	-1.31955	1.2317	1.5238	1.837	1.29889	0.700466	0.920924	1.23346	0.882548
GD1[NeuGc](d42:1)	9.64024	9.63844	9.40727	9.54882	9.03067	9.31741	9.38802	9.15228	9.26209	9.53722	9.59991	9.84549	9.71596	9.53916	10.128	9.85487	9.20945	9.7879	9.66178	9.49586			SM(d18:1/16:0)	0.197211	0.404409	-0.110385	-0.124966	-0.275248	-0.0680769	-0.771683	-0.734521	-0.0318673	0.210589	0.551508	0.635658	0.42834	0.473494	0.656854	0.839221
GD1[NeuGc](d34:0)	8.28077	8.17991	9.15987	8.95128	8.23362	8.85798	8.22882	8.03892	8.8392	9.41151	7.60733	8.60733	7.36632	8.09276	9.44708	9.14975	8.85175	8.59246	9.2384	9.46352			G1Cer(d18:1/23:0)	0.453133	0.361565	-0.157456	-0.0351079	-0.460296	-0.126993	-1.46538	-1.37406	1.01889	0.970567	1.23064	1.26894	0.597202	0.428039	0.394295	0.826458
GA2(d18:1/24:0)	9.77643	9.80574	9.69	9.39017	9.99152	10.2912	9.69	9.51964	9.79604	10.032	8.95128	9.02514	8.43045	8.94837	9.35975	9.02237	8.40939	8.7879	8.96	9.02791			SM(d41:1)	0.135484	0.643856	0.500975	-0.0480943	-0.0728329	-0.0134205	-0.41792	-0.480704	0.678072	0.0906026	0.18108	0.590583	0.488594	-0.526069	0.170885	0.80494
GD1(d34:0)	8.58871	8.89178	8.35315	8.26209	8.08746	8.81057	7.46761	7.94251	8.53138	8.90989	7.82655	8.11374	7.69349	7.82018	9	8.65464	8.59991	8.71768	8.77149	8.91588			GD1[NeuGc](d34:1)_2	0.31404	0.996348	-0.643785	1.1245	-0.0447383	0.145605	0.0338412	1.1684	-0.250191	0.570911	2.13839	1.20982	-1.34492	0.499171	0.232466	0.761665
GD1(d42:1)_1	9.36413	9.49386	9.19722	8.79766	9.29921	9.52356	8.93958	8.84235	9.40088	9.25974	8.90087	8.56605	9.61655	9.37938	9.54689	9.81218	9.45327	9.44501	9.01123	8.73471			Cer(d18:1/23:1), Cer(d17:1/24:1)	0.0309437	0.0273649	-0.0322764	-0.663637	0.508697	-0.0595333	-0.77033	-0.733388	0.14848	-0.145198	1.09868	0.667624	0.397336	0.140291	0.62069	0.709299
GD1[NeuGc](d40:1)	8.37938	9.43671	8.59991	8.62571	8.84235	8.55459	8.43879	9.03067	8.55459	8.68299	7.91289	8.12412	7.56986	8.43879	8.98014	8.28077	7.67948	8.33539	7.88264	8.58871			Cer(d18:1/24:1)	0.0951645	0.538033	-0.418645	-0.384231	-0.117737	0.437366	-1.0624	-1.26628	-0.398322	-0.0484694	0.425102	0.367469	0.1981	0.43422	0.590895	0.689344
GD1[2NeuGc](d44:3)	0	4.48113	-3.58496	6.14975	5.55459	3.01495	-3.58496	0	6.78136	3.39232	3.64386	7.33985	8.18982	4.79008	4.63421	7.89482	7.86419	3.83289	5.66059	8.51175			GD1[2NeuGc](d40:1)	-0.443271	0.796271	-0.619795	0.654225	-0.251339	0.754888	-0.989029	-0.286881	-0.251339	0.920566	0.708044	0.689849	-0.409457	0.30117	-0.305503	0.666198
GM1(d34:2)	7.87036	9.13186	7.33985	8.36632	8.12928	8.3837	8.40514	8.15482	7.10852	8.19967	6.62936	6.67243	8.49185	8.53528	8.79442	8.89482	7.49985	7.79442	7.7879	8.36194			GD1(d34:0)	-0.501252	-0.0812121	-0.885541	-0.31958	-0.0573332	0.0181094	-0.526598	-0.148353	-0.895228	-1.0716	0.646853	0.392541	0.0111982	-0.174107	0.418343	0.653785
GalNAcGM1b@仮[NeuGc](d34:0)	3.62803	2.8413	3.96413	8.59246	3.48308	2.84688	3.07529	8.73809	3.6386	3.17437	2.75489	7.63662	2.36075	1.96963	2.86507	7.78136	2.50635	1.83007	3.22055	8.23362			Cer(d17:1/16:0)	0.286039	0.672847	-0.462762	-0.248183	0.216465	0.316608	-1.14573	-1.10275	1.01155	0.83473	1.38422	1.21081	0.561024	0.388881	0.484317	0.652541
GD1(d42:1)_2	9.89785	9.85953	9.783	9.81057	10.1972	10.0265	9.49386	9.51964	9.75489	9.96867	9.24317	9.18488	8.83605	8.76818	8.33092	8.62936	8.28077	8.56224	9.02791	8.21917			GA1(d18:1/24:1)	-0.161618	0.245213	0.213595	-0.184425	0.318788	0.440573	-0.01543	-0.17897	0.439334	0.280108	0.953206	0.745596	0.46796	0.461772	0.927614	0.624491
GD1(d40:1)	9.37069	9.15735	9.64746	9.93369	8.91886	9.56796	8.79766	9.09276	9.05799	9.09803	8.45943	8.43463	8.47573	8.31288	8.64386	9.44501	8.18982	8.03342	8.79766	8.08215			G1Cer(d18:0/16:0)	-0.313697	0.0466605	-0.432468	-0.330912	-0.37167	0.0532834	-1.07447	-0.853581	-0.587505	-0.488287	-0.266691	0.12259	0.31296	0.67378	0.282722	0.596103
GD1(d36:1)	8.64746	8.86419	8.70736	8.24317	9.39874	9.42206	8.45121	8.36194	8.73132	10.599	7.82018	7.72792	7.67243	8.74819	9.15987	8.35315	7.49985	7.74819	9.02791	7.92481			G1Cer(d18:1/20:0)	-0.0097607	0.327853	-0.326628	-0.134662	-0.40807	-0.297279	-1.15857	-0.985263	0.461063	0.736075	0.905245	1.06176	0.248243	0.159996	0.253618	0.582788
GalGalNAcGM1b@仮(d34:1)	7.55459	7.82655	8.224	8.34873	8.32193	7.93664	8.14975	8.61471	8.08746	8.31741	6.85798	7.65821	8.33985	7.65821	8.77149	8.97728	7.5157	7.83289	8.14466	7.91289			Cer(d18:1/24:2), Cer(d18:2/24:1)	0.0906145	0.477085	-0.568073	-0.443811	-0.16752	0.41439	-1.12708	-1.085	0.19402	0.419237	0.770284	0.745414	0.346744	0.505618	0.369124	0.56461
GM1(d17:1/16:0)	8.06609	3.57399	8.02237	7.8009	7.65821	3.69032	8.11894	8.06609	7.54689	4.32193	6.61471	7	9.25503	4.03642	9.04439	8.99718	7.34873	3.28876	7.73471	7.69349			G2Cer(d18:1/24:0)	0.122102	0.770376	0.0854126	-0.0158105	0.416578	0.849141	-0.450295	-0.315065	0.334206	0.625604	1.02724	1.09599	0.204669	0.305345	0.162778	0.551826
GD1(d38:1)	8.59991	8.42626	8.75489	9.1472	8.52748	8.72451	8.50383	8.24317	8.64024	8.65464	7.5157	7.27612	7.86419	7.97154	7.77479	8.13955	7.92481	7.93664	7.66534	7.61471			GD1[NeuGc](d42:2)	-0.473454	-0.243976	-0.0569827	-0.179706	0.183222	0.686202	0.518956	0.0081005	0.697795	0.128406	0.775944	1.0659	0.65071	0.64631	1.58496	0.54877
Cer(d18:1/26:0)	5.97816	7.35755	3.66417	7.45327	6.11574	7.77753	3.3017	6.9542	5.50413	6.90489	2.40703	5.72338	5.6022	7.12326	3.76969	7.49119	5.22289	6.5937	3.34906	7.14296			Cer(d18:1/14:0), Cer(d16:1/16:0)	0.471895	0.646087	-0.273648	-0.290784	0.0989477	0.465172	-1.33397	-1.2014	0.491325	0.949507	1.34424	1.18865	0.338786	0.542157	0.342486	0.54756
GM1(d18:1/24:0)	7.58769	7.15156	7.26508	7.61471	7.76999	7.41544	7.45233	7.862	7.04787	7.15301	6.7384	6.96171	7.10138	6.75011	7.15987	7.54371	6.61939	6.46119	6.49912	6.97053			GD1[NeuGc](d34:1)_1	-0.106842	0.25597	-0.0573569	-0.443809	0.0638816	0.113622	-0.145477	-0.459052	0.43363	0.386221	1.687	1.21038	0.377851	0.358117	1.05284	0.537229
Cer(d18:1/24:0)	6.01662	6.7386	6.50724	7.33674	6.22529	7.2735	6.31926	7.03703	5.35992	6.36522	4.76143	5.59532	5.39166	6.00707	6.32534	7.14751	5.33403	5.8559	5.76061	6.62707			GalGalNAcGM1b@仮[NeuGc](d18:1/16:0)	0.586251	0.145469	-0.514785	0.261454	-0.266907	0.145469	-1.14494	1.2315	0.557631	0.163296	0.10575	0.671543	0.104427	0.0501373	-0.106117	0.535971
Cer(d18:1/26:1), Cer(d20:2/24:0)	4.12569	5.2639	3.84304	5.83174	4.22798	5.77327	3.75974	5.35275	4.18552	5.68218	3.11908	4.867	4.10397	5.11334	4.26946	6.1681	4.71484	5.70257	4.49974	6.36155			GalNAcGM1b@仮[NeuGc](d42:2)	-0.0985355	0.25385	-0.497204	-0.271853	0.311244	0.808593	-0.313158	-0.473487	-0.204298	-0.279901	-0.612878	-0.518575	0.479411	0.463369	0.393514	0.533432
GM1(d36:1)	10.128	6.14376	10.1176	6.51833	10.2527	6.3367	10.0835	6.67948	9.94691	6.10729	9.39232	5.71882	9.45943	5.94596	10.2586	6.62449	9.31061	5.36375	9.97154	6.33688			Cer(d18:1/26:1), Cer(d20:2/24:0)	0.102288	0.509365	-0.0833072	-0.478993	0.0598276	0.418283	-0.723968	-0.964741	-0.0217223	-0.15056	0.426417	0.336363	0.589149	0.438671	0.656698	0.529806
Cer(d18:1/16:0)	4.95681	5.04235	5.35263	5.85042	5.24079	5.81479	5.23772	5.57412	4.62315	5.3603	3.88339	4.23202	4.99135	5.30189	6.17001	6.4362	4.8344	4.97667	5.59722	6.10693			GD1[NeuGc](d34:0)	-0.0471511	0.678072	-0.931053	-0.912366	0.558433	1.2316	-1.55254	-0.343954	-0.914449	-0.0871519	0.287212	0.198462	0.570978	0.412548	0.0785334	0.51224
Cer(d18:2/16:0)	4.50084	3.6328	5.11678	4.8623	4.89254	4.48867	4.81538	4.78535	4.93	4.56277	4.13357	4.19754	5.83289	5.28512	6.62129	6.69167	5.34596	4.74548	6.02445	5.90506			AcGD1(d34:1)	0.592732	0.536053	-0.574818	-0.677241	0.220266	0.304062	-0.579157	-0.612243	1.13866	1.21683	1.59029	1.44181	1.42404	0.180572	0.633581	0.506652
G1Cer(d18:1/26:0)	5.43879	5.57812	6.08621	5.53557	5.14296	5.63465	5.78905	5.32747	4.25739	4.88264	4.46713	4.13245	6.00094	6.35595	7.21403	6.58496	5.41785	5.77419	6.50779	5.7874			GD1[NeuGc](d38:1)	-0.946982	0.506737	-0.578536	-0.0461292	-0.448862	0.670538	-1.54432	-0.828955	-0.707691	0.326729	-0.540568	0.704315	-0.658151	-0.0551416	-1.22842	0.458514
GM1[NeuGc](d18:1/16:0)	4.49239	5.15014	5.97621	5.66848	4.42543	5.78996	5.84823	5.57857	3.92362	5.3168	4.78218	4.68182	4.1941	4.85509	6.23527	6.05456	4.09099	4.80602	5.96036	5.63649			G2Cer(d18:1/22:0)	0.374237	0.661112	0.612484	0.0258092	0.543686	0.851901	0.376043	-0.102515	0.469485	0.69411	1.21136	0.880611	0.0274807	-0.187627	0.64565	0.440847
GA1(d18:1/16:0)	4.26827	4.84601	4.29018	5.05936	4.5541	5.38046	4.22179	5.17595	4.10819	4.98394	4.00793	4.62008	4.45317	5.21391	5.02263	5.81316	4.08139	4.55459	4.51208	5.47032			GA1(d18:1/16:0)	0.285829	0.534448	-0.0683954	0.116586	-0.16008	0.137931	-0.282247	-0.439277	0.1849	0.367902	0.732447	0.753802	-0.186885	-0.291424	0.221897	0.410961
Cer(d18:1/14:0), Cer(d16:1/16:0)	3.8162	4.62905	4.53561	4.8612	4.28809	5.27513	4.26196	4.57042	3.91515	5.09422	3.20163	3.6598	4.30753	5.57855	5.87985	6.04985	4.15499	5.1712	4.87809	5.40876			GM1[NeuGc](d18:1/24:1)	0.198951	-0.200275	0.126977	-0.030395	0.121724	0.262672	-0.586495	-0.355142	-0.335867	-0.560172	0.0639084	-0.0878389	-0.257128	-0.148745	0.29451	0.404724
GalNAcGM1b@仮(d42:2)	5.12584	5.48918	4.75489	5.22561	5.08037	5.71425	5.10729	5.13614	5.32793	5.70506	4.42429	5.18982	4.73697	4.43185	4.45943	4.90288	4.84549	4.96578	5.00793	5.1964			G1Cer(d18:1/24:0)	0.0514922	0.418334	-0.154799	-0.20612	-1.0489	-0.439017	-1.53228	-1.59689	0.398453	0.668853	0.993125	0.889014	0.0994315	0.211648	0.281407	0.390671
GD1[NeuGc](d38:1)	8.54689	7.90689	5.04182	4.57491	7.59991	8.41363	4.46328	4.52878	8.09803	8.57743	3.4975	3.74595	7.8392	8.23362	4.50125	5.27922	7.88874	7.85175	3.8134	5.03342			G2Cer(d18:1/16:0)	0.258524	0.553954	0.226186	0.146102	0.961304	1.25208	0	0.138197	0.331296	0.553071	1.19942	0.897775	0.554889	0.29656	0.354793	0.370183
GalNAcGM1b@仮(d42:1)	4.93503	5.85175	4.81436	5.22239	4.86475	6.08037	4.85118	6.11548	4.37662	5.4865	4.37977	4.79008	4.04836	5.00375	4.19878	5.57994	4.23754	4.91488	4.76939	4.99624			SM(d18:1/20:0)	-0.151858	0.287593	-0.331479	-0.0201154	-0.460743	0.110616	-0.362419	-0.67896	-0.273292	0.222993	0.462121	0.340453	-0.243512	0.410825	0.387272	0.314808
G1Cer(d18:1/24:0)	3.90103	4.21653	4.55992	4.58663	3.95252	4.63486	4.40512	4.38051	2.85214	3.77751	3.02764	2.98974	4.29948	4.88538	5.55305	5.47565	4.00046	4.42818	4.84133	4.9773			G1Cer(d18:1/22:0)	0.124737	0.464001	-0.0100923	-0.0658695	-0.88458	-0.300415	-1.34423	-1.48203	0.256593	0.559984	1.06237	0.915156	-0.0250831	0.0374488	0.179448	0.280282
Cer(d18:1/24:1)	3.08524	3.26252	4.27514	4.19977	3.18041	3.80056	3.85649	3.81554	2.96751	3.69989	3.21274	2.93349	2.68692	3.21405	4.70024	4.56724	3.28334	3.69674	4.86603	4.88911			GalNAcGM1b@仮(d18:1/16:0)	0.550479	0.342224	0.0431621	0.541696	-0.0851313	0.0762551	-0.791096	-0.711564	0.122639	-0.0472172	0.0145313	0.372646	-0.214267	-0.190561	0.330538	0.275532
Cer(d17:1/16:0)	3.49974	5.20189	2.90246	4.23368	3.78578	5.87473	2.4397	3.9855	3.71621	5.51849	1.75673	3.13093	4.51129	6.03662	4.28668	5.44449	4.06077	5.59077	3.38678	4.88622			SM(d18:1/24:0)	0.145061	0.461103	-0.352217	-0.251514	-0.397575	-0.290595	-1.26477	-1.05144	-0.373159	-0.359352	0.203601	0.357031	-0.115094	-0.0065428	0.100146	0.269619
GM2(d34:1)	8.70044	9.09276	4.9349	5.85383	9.14975	10.2009	4.82243	5.41504	9.69174	10.0928	5.36375	5.2854	8.47168	8.56605	5.14616	5.61961	7.01123	6.72792	3.12199	4.75043			GD1(d18:1/16:0)	-0.875955	0.223022	-0.0134361	-0.260686	-0.772841	0.318043	-0.467044	0.00097909	-0.157566	0.487378	1.54332	1.09705	-0.639943	-0.226808	0.350945	0.269062
G2Cer(d18:1/16:0)	4.23973	4.62838	3.53916	4.3696	4.49825	5.18234	3.76535	4.5157	5.20103	5.88047	3.53916	4.50779	4.57102	5.18146	4.73857	5.26737	4.79462	4.92494	3.89395	4.73978			Cer(d18:1/16:0)	0.283983	0.772445	-0.114905	-0.276302	-0.333659	0.317956	-1.46923	-1.6184	0.0345495	0.259539	0.81738	0.585784	-0.122405	-0.0656756	0.244591	0.256511
GalNAcGM1b@仮[NeuGc](d18:1/16:0)	3.31994	3.54586	4.69302	4.56045	3.5464	3.98838	4.61624	4.65039	2.91919	3.88513	3.79663	3.88282	2.97413	3.1971	4.82103	4.65852	3.03756	3.45803	4.88897	4.7385			G1Cer(d18:1/26:0)	-0.295834	0.0565307	-0.29716	-0.208108	-1.1814	-0.695472	-1.61909	-1.40312	0.562147	0.777836	1.12782	1.04939	-0.0209393	0.196073	0.42158	0.251826
Cer(d18:0/24:0)	5.60935	6.10852	5.38802	6.0836	5.95737	6.65691	5.02237	5.75246	5.21653	5.81553	3.48543	4.81669	4.09132	4.05232	3.4822	4.57674	4.31536	4.76457	3.58195	4.59314			Sph(d18:0)	-0.197021	0.621894	-0.178337	0.17473	0.240958	1.18561	-1.31219	-0.420737	-0.463341	0.0750819	-1.06827	-0.339594	0.645495	0.621455	-0.579029	0.251723
G1Cer(d18:1/25:0), G1Cer(d19:1/24:0)	3.15628	2.74233	4.20294	4.30933	3.35576	2.71921	4.03526	3.82295	2.90526	2.64753	2.79442	2.5692	4.02425	3.75033	5.09891	5.27085	3.4924	3.19024	4.5025	4.54924			G1Cer(d18:1/25:0), G1Cer(d19:1/24:0)	0.199486	-0.0231206	-0.167683	-0.486376	-0.251016	-0.0947924	-1.40852	-1.74013	0.867972	1.00801	0.895969	0.961526	0.33612	0.447918	0.29956	0.239913
Sph(d18:1)	4.4988	4.1918	3.33047	4.39747	4.2747	4.55228	3.06675	4.15618	4.38914	4.97456	1.95053	3.14621	3.97181	4.58834	4.12869	5.00108	4.20375	3.77841	3.13371	4.54101			Cer(d18:1/25:0)	0.575923	0.464599	0.107664	-0.0654025	-0.120401	0.231853	-1.39998	-0.675676	0.117933	-0.0855362	-0.618536	0.741355	-0.185989	-0.377563	-0.0140409	0.232065
G1Cer(d18:2/16:0)	0.620586	2.45638	2.74507	3.56359	2.24413	2.35509	2.15403	2.32193	2.43296	2.08944	1.35805	1.4975	3.71287	4.60853	4.11704	5.32511	3	3.65322	3.17443	4.44976			GD1[2NeuGc](d34:0)	-0.480391	-0.0450879	-0.248202	-1.61757	0.171046	0.843881	-0.640845	-1.18003	-0.104589	0.763357	1.39294	0.388603	-0.0991754	0.403897	0.900151	0.223543
GM1[NeuGc](d18:1/24:0)	4.18837	5.78858	5.77479	5.05813	4.07039	5.82677	5.51219	4.96234	3.38579	5.2905	5.00998	4.24926	3.25828	5.15883	5.50338	4.90351	3.24553	4.97016	5.1247	4.38749			SM(d18:1/22:0)	0.181716	0.534137	-0.125984	-0.295824	0.0690925	0.122422	-0.843356	-0.787366	-0.122494	0.0493405	0.284366	0.289359	0.103523	0.047134	0.176856	0.221002
Cer(d18:1/23:1), Cer(d17:1/24:1)	2.41895	3.78905	3.6909	3.64251	2.4499	3.81642	3.65862	2.97888	2.92765	3.72952	2.92057	2.90913	2.56743	3.64386	4.78958	4.31014	2.81629	3.92935	4.31159	4.35181			GD1[2NeuGc](d36:1)	-0.0425919	0.401232	-0.337168	-0.164666	0.335504	1	-0.853566	-0.67872	0.583213	0.571157	0.607525	0.737614	0.424189	0.533682	-0.104779	0.182478
Cer(d18:0/16:0)	3.54012	3.87676	3.50669	4.89975	3.98772	4.68201	3.44349	4.63421	3.58088	4.15056	2.21899	3.53282	2.78506	2.39917	3.13846	4.20511	3.25946	3.0197	2.76911	4.31992			GalNAcGM1b@仮[NeuGc](d18:1/16:0)	0.226458	0.442518	-0.0767865	0.089935	-0.40075	0.339263	-0.896394	-0.677638	-0.345816	-0.348764	0.128008	0.0980606	-0.282382	-0.0878345	0.195946	0.178045
GM1[NeuGc](d38:1)	2.64092	2.6885	3.80735	4.82366	2.30718	2.95087	3.96963	4.19162	2.27218	2.72403	3.51517	4.05627	2.25178	2.17564	5.04439	4.15895	2.14526	2.4021	3.95109	4.20235			Sph(d18:1)	-0.224097	0.360485	-0.263725	-0.241284	-0.10966	0.782758	-1.37994	-1.25126	-0.526987	0.39654	0.798216	0.60361	-0.295043	-0.413394	-0.196762	0.143544
G1Cer(d18:1/26:1)	2.2571	2.25956	2.78483	2.55336	2.16018	1.93134	2.6051	2.45943	1.25023	1.63644	2.30796	1.4957	2.97241	2.70044	4.0301	3.96162	2.96543	2.7874	4.25796	4.14323			IS(Cer_sn1d7)(d18:1/15:0)	-0.0587626	0.0710663	-0.0662618	-0.0226763	-0.146101	0.0172453	-0.119373	-0.129865	0.0158129	0.00563916	0.0511239	0.150117	-0.0084337	0.0785104	0.0456166	0.0978425
Cer(d18:1/22:0)	3.54522	4.38237	4.80931	4.87918	3.8131	5.01175	4.49573	4.57041	2.8365	4.23581	3.28652	3.28676	2.69699	3.81615	4.8413	4.77296	2.56995	3.4687	3.93193	4.12583			GM1(d18:1/16:0)	0.237864	0.922633	0.0608033	0.158657	-0.182593	0.347877	-0.934624	-0.859942	-0.103613	0.0201417	0.86525	0.556312	-0.286973	-0.224147	-0.0561097	0.0504474
Cer(d18:1/23:0)	2.75601	3.42893	3.2835	4.17297	3.00755	3.97424	2.74355	3.96768	2.6507	3.504	1.67807	2.86865	2.93421	3.49384	3.43829	5.02602	2.51078	3.30006	2.81675	4.11407			GA1(d18:1/24:0)	0.0281854	0.365935	0.0852473	0.350597	-0.325936	-0.294658	-0.362826	-0.289507	-0.392095	0.0761534	0.568742	0.301688	-0.521451	-0.60586	0.414589	0.0186157
G2Cer(d18:1/22:0)	3.56294	7.94251	7.81378	3.65431	3.93717	8.60363	8.42626	3.68012	4.10662	8.79442	8.18982	3.5518	4.03242	8.63662	9.02514	4.53492	3.59042	7.75489	8.45943	4.09516			G1Cer(d18:1/18:0)	0.0124142	0.141146	-0.119727	-0.414405	-0.551947	-0.429918	-0.989481	-1.38931	0.735897	0.485631	0.980303	0.759826	0.5025	-0.0107852	0.306067	0.00316173
GM1[NeuGc](d40:1)	1.93395	1.79889	3.14552	4.47753	1.99107	2.37005	2.77987	4.47032	1.52124	1.88593	2.48883	3.87992	1.1719	1.23678	2.4864	4.18322	1.67138	1.3437	2.80346	4.00749			GM1(d34:2)	0.258918	-0.748153	1.06529	-0.211504	-0.76184	-0.932185	-0.710493	-1.6939	0.621488	-0.596582	1.45457	0.528496	-0.370519	-1.33744	0.448053	-0.0043784
AcGD1(d42:2)	0.992544	1.97034	0.707549	2.70834	1.51903	1.00836	0.786405	3.12928	2.11433	2.08153	1.06471	3.46411	1.54475	2.81929	2.06154	3.77761	2.06542	2.18476	2.15068	3.91032			GalNAcGM1b@仮(d42:2)	-0.0454705	0.225067	0.352407	-0.0894724	0.202083	0.215877	-0.330598	-0.0357846	-0.388878	-1.05733	-0.295456	-0.322732	-0.280354	-0.523395	0.253047	-0.0292119
G1Cer(d18:1/16:0)	2.42402	2.54579	2.50589	2.97886	2.57626	2.95716	2.66001	2.89844	1.7278	2.34965	1.66597	1.65931	3.65572	4.0696	4.3429	4.27775	3.12449	3.46672	3.73936	3.86141			GM1[NeuGc](d18:1/16:0)	-0.0669616	0.639824	-0.127974	-0.0899039	-0.568763	0.166659	-1.19403	-0.986653	-0.298287	-0.295051	0.25906	0.386082	-0.401393	-0.344116	-0.0158421	-0.0319839
GD1[NeuGc](d42:2)	9.39232	4.30666	9.49785	3.30256	8.91886	4.06269	9.44087	3.12286	9.57554	4.99286	10.0168	3.31066	10.0901	4.43507	10.2738	4.36846	10.043	4.95297	11.0828	3.85133			GD1[NeuGc](d40:1)	0.462972	-0.882123	-0.161121	0.404958	0.17521	-0.753717	-0.687024	-0.501587	-0.809523	-0.99792	0.380227	-0.344938	-0.699898	-1.10132	-0.71727	-0.0369942
G1Cer(d18:1/25:1)	1.74953	1.65368	2.63743	2.76184	1.41278	1.92322	2.31274	3.09482	1.87774	1.59082	1.5541	2.24462	2.64962	2.73785	3.83329	4.23466	2.4363	2.6368	3.66116	3.82295			GD1[NeuGc](d42:1)	-0.609578	-0.321023	-0.0192505	-0.396537	-0.37815	-0.101218	0.192645	0.296668	0.075717	-0.0992771	0.720727	0.306046	-0.430792	0.149467	0.25451	-0.0529669
GalNAcGM1b@仮[NeuGc](d42:1)	3.17493	2.40663	3.96347	4.0543	3.46352	2.95095	4.21412	3.80735	2.67243	2.81453	3.30451	3.25824	2.16491	2.27417	3.1635	4.22356	2.56224	2.16993	3.30451	3.78136			G1Cer(d18:0/24:0)	-0.277354	0.0192668	-0.107747	0.110636	-0.375349	-0.125363	-1.18433	-1.29492	-0.821525	-1.08366	-0.380135	-0.140589	-0.217453	-0.434253	-0.137179	-0.0531262
Cer(d18:1/17:0)	2.92161	2.8316	2.56231	3.93411	2.80735	3.49674	2.38007	3.52655	2.83872	3.17264	1.07231	2.60768	2.39759	2.92149	3.04153	4.38904	2.61697	2.58903	2.10088	3.67646			Cer(d18:1/23:0)	0.251539	0.545302	-0.539953	-0.205283	-0.105308	0.0750671	-1.60543	-1.30432	0.178198	0.0649032	0.154794	0.85305	-0.245223	-0.128876	-0.466753	-0.0588937
Sph(d18:0)	3.11439	2.99326	3.06116	3.37406	2.91737	3.61515	2.88282	3.54879	3.35535	4.17887	1.74897	2.95332	2.65105	3.06834	1.99289	3.03446	3.75989	3.61471	2.48213	3.62578			GD1(d42:1)_1	-0.0649266	0.0297065	-0.257638	0.0446888	0.0367448	-0.234112	-0.29635	-0.231607	0.252414	-0.114477	0.349678	1.01452	0.089136	-0.0488406	-0.185989	-0.0629519
G1Cer(d18:0/24:0)	4.16993	5.14975	5.92211	3.60526	3.89257	5.16901	5.81436	3.71589	3.79458	5.02438	4.73779	2.31034	3.3484	4.06609	5.54198	3.46467	3.95247	4.71549	5.78493	3.55213			GM1(d17:1/16:0)	-0.407878	0.116324	0.0965733	0.265189	-0.519195	0.747937	-1.40766	-0.8009	1.18894	0.462432	1.02203	1.19628	-0.717361	-0.28523	-0.287658	-0.107413
GD1[2NeuGc](d18:1/16:0)	1.96161	2.06441	2.81042	2.55859	1.85505	2.48048	2.7808	2.0614	2.07169	2.09507	1.39144	1.79837	2.29439	3.08797	4.01584	3.36645	2.66886	3.68138	4.21194	3.4762			GalNAcGM1b@仮[NeuGc](d36:1)	-0.207276	0.313986	0.219731	-0.244804	-0.194945	0.601836	-0.33361	-0.734189	0.0265697	-0.321928	0.389212	-0.33134	-0.323269	-0.994353	0.701156	-0.153858
G1Cer(d18:1/24:1)	0.880609	1.19886	1.64745	1.72533	0.82628	1.52801	1.50926	1.66123	0.518688	1.56354	0.762924	0.762069	1.96009	2.54172	3.1589	3.2557	2.23628	2.68941	3.25367	3.42689			GM1(d34:0)	0.0386509	0.107692	0.154291	-0.393241	0.0634976	0.741116	-0.584963	-0.557396	-1.27675	-1.45449	-0.387317	-0.324771	-0.42665	-0.173268	-0.0717258	-0.16723
G1Cer(d18:0/16:0)	2.59516	2.59471	2.74056	2.54072	2.28146	2.64137	2.30809	2.20981	2.22349	2.64799	1.66609	1.68714	2.00765	2.10642	2.47387	2.66331	2.90812	3.26849	3.02328	3.13683			GM1(d36:1)	0.124671	0.192945	-0.0341638	0.161155	-0.181088	-0.0364643	-0.725326	-0.799507	-0.668563	-0.197798	0.140923	0.106166	-0.817381	-0.78001	-0.146099	-0.181447
GalGalNAcGM1b@仮[NeuGc](d18:1/16:0)	1.56575	2.27728	3.17141	2.45588	2.152	2.42275	2.65662	2.71734	1.29884	2.42275	2.02647	3.68738	2.12338	2.44057	3.27716	3.12743	1.67018	2.32741	3.06529	2.99185			GalNAcGM1b@仮(d42:1)	-0.0702821	0.228624	0.0368172	0.893085	-0.558412	-0.365249	-0.434592	-0.432316	-0.886668	-0.847997	-0.615584	0.357552	-0.697495	-0.936866	-0.0449769	-0.226154
GM3(d34:1)	3.73985	4.15094	9.26679	3.43812	4.25399	5.12686	8.42206	3.64572	3.72683	5.37402	8.57743	3.15433	2.9855	3.64725	7.8392	3.01159	2.28688	3.14136	7.6865	2.93455			Cer(d18:1/17:0)	-0.114257	0.665133	-0.182247	-0.407566	-0.082893	0.341037	-1.49	-1.32643	-0.52402	0.0898855	0.479217	0.45493	-0.304639	-0.24257	-0.46143	-0.257651
G1Cer(d18:1/23:0)	1.37713	1.64235	2.40911	2.04274	1.83026	2.00392	2.25166	2.00764	0.916833	1.51536	0.943732	0.668684	2.39602	2.61292	3.63975	3.31168	1.97433	2.07039	2.80341	2.8692			GalNAcGM1b@仮[NeuGc](d42:1)	0.288599	0.544321	0.250651	-0.246941	-0.5025	0.407901	-0.658963	-0.796051	-1.01002	-0.13245	-0.799975	0.169267	-0.612683	-0.2367	-0.658963	-0.272936
GA1(d18:1/24:1)	1.32389	2.63743	2.72677	2.24013	1.16227	2.88264	2.94037	2.05571	1.64268	3.078	2.71134	2.06116	1.76322	2.91754	3.67998	2.98573	1.79185	3.0992	3.65438	2.86462			GA2(d18:1/16:0)	0.52073	0.595799	0.137717	0.18852	0.376957	0.4765	-0.067338	-0.0764438	-0.383231	-0.614432	0.321928	0.0574283	-0.449092	-0.760895	-0.214971	-0.309169
GalNAcGM1b@仮[NeuGc](d42:2)	1.78926	2.47104	2.91698	2.26704	1.69072	2.72489	2.41978	1.99518	2.1005	3.27964	2.60382	1.79355	1.58496	2.19114	2.3041	1.74846	2.26867	2.93441	3.31049	2.80047			Cer(d18:1/26:0)	0.137584	0.419977	-0.362467	-0.499074	-0.474029	-0.452667	-1.25714	-1.72989	-0.375961	-0.234293	0.105525	0.0379144	-0.755273	-0.76385	-0.315102	-0.310313
Cer(d18:1/18:0)	2.11249	2.88848	2.92312	3.48525	2.16755	3.45001	2.56059	2.91565	1.38611	2.866	1.60542	1.80547	1.23592	2.20905	3.08088	3.492	0.781324	2.06419	2.24028	2.76389			GD1(d36:1)	0.751285	0.557879	-0.256148	0.11877	0.0838606	1.7348	-0.88718	-0.515254	-0.975033	-0.115993	0.452512	0.109973	-1.14761	-1.11599	0.320547	-0.318362
Cer(d18:1/24:2), Cer(d18:2/24:1)	0.955314	1.08117	2.23811	2.18609	1.04593	1.55825	1.67003	1.74227	0.787794	1.49556	1.11103	1.10109	1.14933	1.50041	3.00839	2.9315	1.30206	1.58679	2.60723	2.7507			GD1(d42:2)	-0.0625996	-0.179484	-0.546884	-0.477613	0.622254	0.626108	-0.706338	-0.348169	-0.533069	-0.642581	-0.509165	-0.676992	-0.533069	-0.461134	-0.0779298	-0.339597
GM2[NeuGc](d34:1)	4.84967	4.89482	5.74819	4.93717	4.79442	5.84549	5.18653	4.38292	5.64145	6.62693	5.2127	3.89812	3.91488	4.96963	6.08746	4.83978	2.98489	3.3339	4.44294	2.72048			GalNAcGM1b@仮[NeuGc](d34:0)	-0.144948	0.00558103	-0.888846	0.145635	0.0105692	0.333069	-1.20925	-0.955832	-1.26728	-0.871676	-1.09906	-0.811097	-1.12168	-1.01123	-0.743583	-0.358837
GM1[NeuGc](d36:1)	2.40578	3.44057	3.03526	3.46312	1.76286	3.49643	2.88264	3.44458	1.8909	3.33985	2.59743	2.44644	1.55435	2.66025	2.96963	3.66243	1.37326	2.75107	2.79874	2.64142			GA2(d18:1/24:0)	0.215089	0.485427	0	0.129467	0.0196066	0.226302	-0.738713	-0.365029	-1.34598	-0.857377	-0.330248	-0.367801	-1.36704	-1.01784	-0.729996	-0.362263
GD1[2NeuGc](d34:0)	0.676056	1.37851	1.82278	2.39635	0.195664	1.33342	1.57458	0.778786	0.847101	2.22239	1.18194	1.21632	0.571467	2.14187	3.21573	2.78496	0.57688	1.78241	2.72294	2.6199			GM1(d40:1)	-0.257913	0.174392	0.396794	0.39987	-0.170699	-0.206276	-0.325431	-0.398497	-0.699998	-0.877004	0.381249	0.296874	-0.73785	-0.944118	-0.450237	-0.434121
GalNAcGM1b@仮[NeuGc](d36:1)	2.11727	1.51862	1.49476	2.7622	1.90999	1.83261	1.7145	2.5174	1.92232	2.12046	1.16115	2.02801	2.14384	1.19669	1.88398	2.43086	1.794	0.524267	2.19592	2.60835			GalGalNAcGM1b@仮(d34:1)	0.767339	0.110089	-0.0742546	0.265982	0.532874	0.490864	-1.36602	-0.690517	0.785261	-0.168337	0.547488	0.628552	-0.038889	0.00634153	-0.0793434	-0.435839
GM1[NeuGc](d18:1/24:1)	2.36574	2.99025	2.638	2.18251	2.5647	2.78997	2.76497	2.15212	2.48747	3.25292	2.0515	1.82737	2.02988	2.43008	2.70191	2.09467	2.10862	2.8415	2.93251	2.58724			GA1(d18:1/22:0)	0.640919	0.393754	0.180572	-0.0045873	0	0.521198	-0.453718	0.168398	0.0715533	-0.315904	0.281993	0.322844	0.302232	-0.0679768	-0.211745	-0.460004
SM(d18:1/24:0)	1.74763	2.0862	2.75009	2.28667	1.89269	2.54731	2.39787	2.03516	1.35005	1.79561	1.48531	1.23523	1.37447	1.72685	2.95369	2.6437	1.63253	2.07966	2.85023	2.55629			GM1[NeuGc](d40:1)	0.0571213	0.571157	-0.36565	-0.0072135	-0.412709	0.0870349	-0.656698	-0.59761	-0.762043	-0.56211	-0.659125	-0.294312	-0.262568	-0.455195	-0.342063	-0.470039
G1Cer(d18:1/22:0)	1.27563	1.55909	1.90325	1.9101	1.40036	2.02309	1.89316	1.84423	0.391047	1.25867	0.559024	0.428075	1.53222	2.11907	2.96562	2.82526	1.25054	1.59653	2.0827	2.19038			GM3(d34:1)	0.514141	0.975914	-0.844722	0.207595	-0.0130169	1.22307	-0.689358	-0.283793	-0.754348	-0.503695	-1.42758	-0.426533	-1.45297	-1.00959	-1.58029	-0.503574
SM(d18:1/16:0)	0.597209	0.798775	1.31266	1.25635	0.79442	1.20318	1.20228	1.13138	0.321962	0.730698	0.540981	0.521828	0.565342	1.00936	1.86417	1.89201	1.02555	1.27227	1.96952	2.09557			Cer(d18:0/16:0)	0.447599	0.805249	-0.0632008	-0.265543	0.0407588	0.273797	-1.2877	-1.36692	-0.755063	-1.47759	-0.368227	-0.694634	-0.280659	-0.857061	-0.737586	-0.579826
GalNAcGM1b@仮[NeuGc](d40:1)	1.48543	1.83289	2.49996	2.72085	1.83906	1.79008	2.98376	3.35364	1.34735	1.62449	2.04765	2.37954	1.20859	1.96193	2.64472	2.78427	1.87009	0.61471	1.9226	1.97982			GM1[NeuGc](d38:1)	-0.333737	0.262368	0.162271	-0.632037	-0.368744	0.0355264	-0.292181	-0.767389	-0.389136	-0.512861	1.23704	-0.664703	-0.495656	-0.286402	0.143735	-0.62131
GA1(d18:1/22:0)	1.77412	2.06798	2.44123	2.41656	2.41504	2.46173	2.6218	2.41198	1.77412	2.58917	1.98751	2.58496	1.84567	1.75207	2.72322	2.73941	2.07635	2	2.22948	1.95656			GM1(d18:1/24:0)	0.182296	0.26388	0.187253	0.247289	-0.539825	0.00144885	-0.526683	-0.653005	-0.486313	-0.401452	-0.105211	-0.0709956	-0.968306	-0.690373	-0.765961	-0.644181
GD1[2NeuGc](d42:1)	-0.0297473	0.028289	0.28982	0.317029	0.347222	0.101122	-0.164327	0.134165	0.396517	0.183091	0.47006	0.668104	0.192645	0.224432	0.347923	1.58903	0.701194	0.713928	0.531046	1.72654			GM1[NeuGc](d18:1/24:0)	-0.117978	0.0381899	-0.262595	-0.0957962	-0.802573	-0.498082	-0.764803	-0.808875	-0.930087	-0.62975	-0.271403	-0.154622	-0.94284	-0.818422	-0.650091	-0.670646
GD1[2NeuGc](d18:1/24:1)	0.0384314	-0.392842	0.481772	0.52337	-0.684904	0.879797	-0.0317962	0.0348705	-0.679696	-0.106593	0.0272582	0.373071	-0.092136	0.268964	1.23775	1.03164	0.317703	0.846365	1.66833	1.62628			Cer(d18:1/24:0)	0.208674	0.534898	-0.187982	-0.299709	-0.656698	-0.373387	-1.74581	-1.74142	-0.624965	-0.731535	-0.181897	-0.18923	-0.682586	-0.882704	-0.746627	-0.70967
SM(d18:1/24:1)	-0.674076	-0.348977	0.291653	0.421442	-0.571405	0.131311	0.15071	0.150097	-0.622872	0.233139	-0.349383	-0.206005	-0.616965	-0.147559	0.775761	0.924517	-0.0359376	0.406358	1.29765	1.50791			Cer(d18:1/18:0)	0.055063	0.561532	-0.362525	-0.569603	-0.726378	-0.0224861	-1.3177	-1.67978	-0.876566	-0.679427	0.157757	0.00674912	-1.33116	-0.824287	-0.682843	-0.721364
3ketoSph(k18:0)	7.08263	6.8857	5.87714	4.24793	6.90842	7.34829	6.21208	4.36507	5.63121	6.61486	5.31909	3.13809	2.85708	3.23879	1.44908	-0.516678	4.88086	4.67807	3.5327	1.27707			GalNAcGM1b@仮[NeuGc](d40:1)	0.353637	-0.0428131	0.483795	0.632791	-0.138076	-0.208399	-0.452312	-0.341307	-0.27684	0.129042	0.144752	0.0634254	0.384664	-1.21818	-0.577369	-0.741024
GD1[2NeuGc](d34:1)	0.25904	0.48666	0.197625	1.77717	0.155418	1.22916	0.0689269	2.37831	1.36105	2.91951	2.24048	1.73147	0.111791	1.28872	1.94047	1.45753	2.48102	2.84451	1.92357	1.03103			GD1[2NeuGc](d34:1)	-0.103623	0.742504	-0.128698	0.601139	1.10201	2.43285	2.04285	-0.0457053	-0.14725	0.802061	1.74284	-0.319642	2.22198	2.35785	1.72595	-0.746145
SM(d41:1)	-1.04372	0.455679	0.870635	0.179672	-0.908237	1.09954	1.37161	0.131577	-1.11655	0.442259	0.452715	-0.301033	-0.36565	0.546282	1.05172	0.770254	-0.555127	-0.0703893	1.04152	0.984611			Cer(d18:1/22:0)	0.267888	0.629374	-0.313571	-0.30877	-0.708715	-0.146564	-1.52278	-1.59242	-0.848227	-0.566226	0.031997	-0.106224	-0.975266	-0.913672	-0.877374	-0.753356
GD1[2NeuGc](d36:1)	-0.610958	-0.127057	0.685672	0.731572	-0.65355	0.274175	0.348504	0.566906	-0.275454	0.872943	-0.167895	0.0528519	-0.027745	0.4441	1.2932	1.46919	-0.186769	0.406625	0.580893	0.91405			GM1[NeuGc](d36:1)	-0.642919	0.0558532	-0.152614	-0.0185439	-0.514879	-0.100723	-0.437825	-1.01668	-0.851431	-0.780322	-0.065631	0.199309	-1.03252	-0.689507	-0.236515	-0.821706
G1Cer(d18:1/20:0)	-0.617517	-0.652144	0.342182	0.151016	-0.627278	-0.324291	0.015553	0.0163536	-1.02559	-0.949423	-0.816392	-0.834248	-0.156454	0.0839306	1.24743	1.21277	-0.369275	-0.492148	0.5958	0.733804			GM2(d34:1)	0.449307	1.10814	-0.112475	-0.438792	0.991304	1	0.428843	-0.568427	-0.228765	-0.526703	0.211252	-0.234221	-1.68921	-2.36484	-1.81291	-1.1034
IS(Cer_sn1d7)(d18:1/15:0)	0.378761	0.32239	0.478327	0.575759	0.319999	0.393457	0.412066	0.553082	0.23266	0.339636	0.358955	0.445893	0.394574	0.328029	0.529451	0.725876	0.370328	0.400901	0.523944	0.673601			Cer(d18:0/24:0)	0.348019	0.548388	-0.36565	-0.331143	-0.392821	-0.292996	-1.90259	-1.26691	-1.51803	-2.0562	-1.90581	-1.50686	-1.29399	-1.34395	-1.80606	-1.49046
GD1[2NeuGc](d38:1)	-0.835428	-0.581369	-0.293914	-1.16421	-1.28484	-0.119981	-1.02281	-0.72514	-0.731965	-0.208667	-0.727567	-1.21647	0.39689	0.070218	0.567889	0.0277208	-0.314434	-0.307608	0.341037	0.584114			GD1(d38:1)	-0.0724358	0.298249	-0.251062	-0.904031	0.0403321	0.228371	-1.23919	-1.87108	-0.735727	-0.454721	-0.9801	-1.00765	-0.6751	-0.489627	-1.08955	-1.5325
G1Cer(d18:1/24:2)	-2.11656	-1.78762	-1.04463	-0.920111	-1.63586	-1.01838	-0.700597	-1.1679	-2.57954	-1.92364	-1.27135	-1.85798	0.0956892	0.17481	1.1319	0.952964	-0.201525	-0.385619	0.415979	0.428281			GD1(d42:1)_2	0.299371	0.166989	-0.289143	-0.290935	-0.142958	0.109132	-0.539824	-0.625696	-1.0618	-1.09135	-1.45208	-1.18121	-1.61707	-1.29729	-0.755092	-1.5914
SM(d18:1/22:0)	-0.760264	-0.392426	-0.0564345	0.204582	-0.578549	0.141711	-0.182418	-0.0912426	-0.691172	-0.270004	-0.89979	-0.582785	-0.882758	-0.343086	0.227931	0.493941	-0.656741	-0.345292	0.120422	0.425584			GD1(d40:1)	-0.451824	0.410609	-0.849797	-0.840934	-0.312696	-0.0593149	-1.18803	-1.49906	-0.894954	-0.844464	-1.0036	-0.488676	-1.18086	-1.12392	-0.849797	-1.85154
G1Cer(d18:1/18:0)	-0.324064	0.0939693	0.450454	0.384347	-0.31165	0.235115	0.330727	-0.0300572	-0.876011	-0.335949	-0.539026	-1.00497	0.411833	0.579601	1.43076	1.14417	0.178436	0.083184	0.756521	0.387509			GM2[NeuGc](d34:1)	-0.0552499	0.950672	-0.561666	-0.554254	0.791784	1.73211	-0.535494	-1.03905	-0.934782	0.0748086	0.33927	-0.0973968	-1.86477	-1.56092	-1.30525	-2.2167
GD1[2NeuGc](d40:1)	-0.274175	-0.996776	0.459776	-0.41622	-0.717446	-0.200505	-0.160019	0.238006	-0.525514	-0.241889	-0.529253	-0.703101	-0.525514	-0.0762106	1.16782	0.27363	-0.683631	-0.695607	0.154273	0.249978			3ketoSph(k18:0)	-0.174213	0.462589	0.334942	0.117145	-1.45142	-0.270839	-0.558049	-1.10984	-4.22556	-3.64691	-4.42806	-4.76461	-2.20177	-2.20762	-2.34444	-2.97085
SM(d18:1/20:0)	-1.81053	-1.73991	-1.02983	-1.1289	-1.96239	-1.45231	-1.36131	-1.14902	-2.27128	-1.62929	-1.39225	-1.80786	-2.08383	-1.51691	-0.567712	-0.78845	-2.05405	-1.32908	-0.642562	-0.814094
