# Supplementary material for: The integration of metabolic and proteomic data uncovers an augmentation of the sphingolipid biosynthesis pathway during T-cell differentiation
Source: Commun Biol. 2024 May 23;7:622. doi: 10.1038/s42003-024-06339-7 (PMC11116545; doi:10.1038/s42003-024-06339-7)
Supplement: Supplementary file 5 — Supplementary Data 2 [file 42003_2024_6339_MOESM5_ESM.xlsx]

## Sheet: Figure1
Figure 1b, c								Figure 1f, g
Protein related to amino acid biosynthesis or TCA cycle								Fatty acid
	Naïve	Th0	Th1	Th2	Th17	iTreg			Naïve	Th0	Th1	Th2	Th17	iTreg
ACO1	0	-0.306575	-0.26755	-0.107475	-0.017725	-0.32355		FA(18:0)	172797	345793	341611	311890	298189	239439
ACO2	0	-0.62155	-0.7401	-0.5675	-0.454925	-0.5112		FA(16:0)	146863	741578	670915	536549	482624	476990
IDH1	0	-1.77842	-1.85995	-1.8367	-1.26853	-1.44395		FA(20:0)	2717.75	14072.5	12867.5	9287.25	6966.5	6670.75
IDH2	0	-1.47803	-1.57248	-1.35158	-1.57628	-1.59993		FA(17:0)	1403.25	4169.25	4156.25	3605	3406.5	2740.25
IDH3A	0	-0.02325	-0.070475	-0.0551	-0.232075	-0.16705		FA(24:0)	1037.5	9770	9076.75	6413.5	4848.75	5830
IDH3G	0	-0.3111	-0.228825	-0.286375	-0.40145	-0.297425		FA(22:0)	828.25	4663.75	4369.25	3616.25	6900	2615.5
OGDH	0	-0.3173	-0.401825	-0.291175	-0.703325	-0.632475		FA(26:0)	397.5	7298.75	6373.75	3679.5	3766.75	4109.5
SUCLG1	0	-0.97975	-1.0214	-0.809575	-1.18698	-1.12797		FA(25:0)	307.75	465.5	430	479	384.25	460
SUCLG2	0	-0.97025	-1.08538	-1.01262	-1.35228	-1.08155		FA(23:0)	295.75	514.5	440.5	476.5	395.75	455.75
SDHA	0	0.1302	-0.009675	0.1844	-0.233175	0.023225		FA(21:0)	178.25	334.25	317	257.5	265.25	240.25
SDHB	0	-0.1913	-0.452825	-0.1181	-0.3239	-0.098875		FA(19:0)	160.5	854.25	762	384.25	836.25	355
SDHC	0	0.14875	0.0161	0.2236	0.0707	0.102475		FA(28:0)	71	519.25	413	251	349.5	309.75
SDHD	0	0.300925	-0.111825	0.509375	0.2672	0.183025		FA(18:1)	6482.25	313521	299416	198074	246848	305964
FH1	0	0.579375	0.4795	0.65605	-0.063625	0.2148		FA(16:1)	1143.75	77541	76093.2	68029.5	107583	117236
MDH1	0	-2.17747	-2.33147	-2.43082	-2.1529	-2.13255		FA(20:1)	788.5	11372.5	9567	7496.5	7435.75	9953.5
MDH2	0	-0.220475	-0.280425	-0.18735	-0.4345	-0.27765		FA(22:1)	417.75	7181.75	6421.75	5311.75	3317.25	6050.25
CS	0	-0.346475	-0.394275	-0.181075	-0.456225	-0.441525		FA(17:1)	290.5	3159.25	3472.25	2632	3822.25	3442.5
PCX	0	0.75215	0.6476	1.07168	1.05355	1.15517		FA(24:1)	267.25	10480.8	9095	8950.25	5006.25	9843
PDHA1	0	-0.381325	-0.4832	-0.4835	-0.796775	-0.512325		FA(26:1)	82	4964	4551	4510.25	3424.75	6712.5
PDHA2	0	-0.426925	-0.422	-0.435	-0.791575	-0.699325		FA(28:1)	17.75	668.75	417	302.75	223.25	443.5
PDHB	0	-0.3848	-0.4679	-0.49765	-0.829325	-0.536225		FA(23:1)	8.25	599	626.25	541	378.5	637.25
GPT2	0	3.57203	3.883	3.2945	2.87543	3.53003		FA(25:1)	7.25	460	426.5	485.75	346.5	583
GLUL	0	-2.11583	-1.99908	-2.36305	-1.76718	-1.8844		FA(20:4)	6768	7211.25	6968.25	4133	2948	5660.5
DLAT	0	-0.1412	-0.1341	-0.1869	-0.44585	-0.3969		FA(18:2)	2724.25	9819.25	9342.5	6227.25	14430	15967.2
GCAT	0	1.8499	1.59773	1.77613	0.942125	1.62115		FA(22:6)	3116.75	4205.75	4065.25	3023.25	4311	3946.75
GLS	0	0.4351	0.341425	0.405125	-0.000525	-0.100275		FA(22:5)	1544	3134.5	3527.25	1943.25	2802	3698.5
GLS2	0	2.442	2.47508	2.45468	3.53315	3.36183		FA(20:2)	1370.5	2890.25	2422	1694.5	2303.5	2860.25
GLUD1	0	-0.790925	-0.917425	-0.960725	-0.68435	-0.91585		FA(20:3)_1	975.25	2808.25	2716.25	1689.5	1366.5	2126
PRODH	0	2.0399	2.022	2.15073	1.49258	1.44345		FA(20:5)	179.25	534.25	520.75	371.5	227.25	492
GOT2	0	0.544375	0.47685	0.58085	0.4167	0.48725		FA(22:2)	154.5	386.5	345	296.5	542.5	554
ASNS	0	6.41735	6.68577	5.91658	5.52882	6.03818		FA(18:3)	130.5	396.75	417.25	290.5	646.25	602.5
FAHD1	0	1.0069	1.11317	1.07862	0.9611	0.86075		FA(22:3)	78.75	460.75	422.75	328	511.5	483.5
ACLY	0	1.5542	1.57702	1.5741	1.86403	1.42668		FA(24:2)	71.25	1000.5	883.5	795.5	762.5	1095.25
								FA(20:3)_2	44	206.75	142	276.75	134.25	291.75
Figure 1e
Protein related to fatty acid biosynhtesis
	Naïve	Th0	Th1	Th2	Th17	iTreg
FASN	0	1.16474	1.02967	1.69384	1.44377	1.53218
SCD1	0	4.50203	4.42311	4.76011	4.86832	6.41733
SCD2	0	3.83476	3.70012	4.52499	4.40528	4.79866
FADS1	0	1.7002	1.48867	1.7926	2.07253	2.21738
FADS2	0	9.67468	9.51535	9.89843	9.53077	9.80407
ELOVL1	0	0.986965	0.674134	0.923318	0.986966	1.14278
ELOVL5	0	-0.503149	-0.51035	-0.463508	-0.583201	-0.30768
ELOVL6	0	0.614538	0.761363	1.43729	1.49596	0.850497
ELOVL7	0	-0.798751	-0.0172601	-1.07636	-0.784904	-1.98641
ACSL1	0	-0.745265	-0.341514	-0.296727	0.1486	-0.518374
ACSL3	0	1.2466	1.30192	1.36094	1.78608	1.84158
ACSL4	0	0.791589	1.16067	0.988011	2.37714	1.14372
ACSL5	0	2.14376	2.15654	2.01152	1.61367	1.9666
ACSL6	0	5.08714	4.92952	4.04904	2.48917	4.90118

## Sheet: Figure2
Described in Supplementary Table 1

## Sheet: Figure3
Figure 3a
Heat_Protein_N0_Log
	001_Naive_CD4_T-Cell_n1	007_Naive_CD4_T-Cell_n2	013_Naive_CD4_T-Cell_n3	019_Naive_CD4_T-Cell_n4	002_Th0_n1	008_Th0_n2	014_Th0_n3	020_Th0_n4	003_Th1_n1	009_Th1_n2	015_Th1_n3	021_Th1_n4	004_Th2_n1	010_Th2_n2	016_Th2_n3	022_Th2_n4	005_Th17_n1	011_Th17_n2	017_Th17_n3	023_Th17_n4	006_Treg_n1	012_Treg_n2	018_Treg_n3	024_Treg_n4
PIKFYVE	1.79027	1.20555	1.14234	1.30195	-0.872021	-0.914162	-1.81757	-0.946295	0.5866	0.0982861	-0.588619	0.108822	-0.31628	-1.24603	-1.47886	-0.977374	-0.366323	-0.269925	-0.441124	0.770442	0.275807	1.09967	0.788352	1.06649
PITPNC1	1.88805	1.95489	1.76023	1.61337	-0.276843	-0.131706	-0.469071	-0.658007	-0.417686	-0.287722	-0.730146	-0.707817	-1.171	-1.2271	-1.4534	-1.39314	0.0443474	0.0393378	-0.0379541	-0.014194	0.718075	0.579379	0.100169	0.277941
INPP5F	1.23149	1.25685	1.46768	1.20265	-0.570468	-0.0419123	-0.689803	-0.362128	0.0396333	-0.0757239	-0.827535	-0.442182	-1.193	-1.4088	-2.02586	-1.17758	-0.242793	-0.668422	0.135101	-0.0463874	1.3195	1.15094	0.821776	1.14696
ABHD12	1.21335	1.49067	1.60051	1.48329	-0.966552	-0.686116	-0.885089	-0.325921	-1.17432	-1.20753	-0.886792	-0.639566	-1.18568	-0.59926	-0.17066	-0.698605	-0.338126	-0.462165	0.143837	-0.0105731	0.318967	1.37855	1.00104	1.60676
PIP4P2	1.43216	1.50524	0.999628	1.34129	-1.28545	-0.906305	-0.443405	-0.273762	-1.65582	-1.68927	-0.697751	0.0377644	-0.998838	-0.945691	-0.579357	-0.201159	-0.514347	0.166835	0.522018	0.2271	0.614076	0.910892	1.18612	1.24804
PIP5K1C	1.81727	2.07036	1.49963	0.716419	-0.943063	-1.15366	-0.795942	-1.79728	-0.464045	-0.206382	-1.32821	-1.00761	-0.142907	-0.234892	-0.456784	-0.882816	-0.170072	-0.0476955	0.190065	0.330193	0.669082	0.683337	0.785811	0.869189
PIK3R1	1.66768	1.65237	1.72632	1.62761	-0.691624	-0.907146	-0.83659	-0.694077	-0.68882	-0.695946	-0.732859	-0.835422	-0.931911	-1.00679	-1.01543	-0.97887	0.0918502	0.0813369	-0.172968	-0.21397	0.937119	1.06818	0.775214	0.774747
PLCG1	1.64389	1.74632	1.70036	1.80631	-0.890762	-0.920948	-1.08843	-0.502434	-1.09622	-1.04559	-1.10713	-0.916274	-0.642069	-0.60604	-0.808773	-0.395907	-0.100669	0.185222	0.163994	0.0810315	0.779983	0.798484	0.577055	0.638596
GALNT10	2.0963	2.02836	1.8877	1.96868	-0.757364	-0.838757	-0.502818	-0.423245	-0.784822	-1.00743	-0.680593	-0.701467	-0.625818	-0.632122	-0.0238447	-0.441878	-0.718138	-0.471437	-0.61363	-0.196017	0.12115	0.329466	0.548569	0.439158
INPP5D	1.89705	1.90755	2.00573	1.77358	-0.47587	-0.640925	-0.531389	-0.485731	-0.843062	-0.881861	-1.03555	-0.819912	-0.564614	-0.817768	-0.627634	-0.640281	-0.307172	-0.509096	-0.37105	-0.546822	0.766537	0.679723	0.573831	0.494734
PIK3CD	1.96449	1.92623	1.92809	1.84873	-0.733911	-0.807945	-0.604785	-0.806088	-0.701104	-0.744806	-0.755948	-0.673743	-0.866256	-0.930386	-0.736263	-0.656906	-0.312983	-0.252443	-0.207998	-0.0668636	0.536302	0.658743	0.496066	0.49978
LIPE	0.519998	-0.315444	0.257662	-0.428994	-1.07282	-1.03796	-1.10656	-1.14628	-0.75707	-0.911707	-1.15387	-0.644764	-0.42364	-0.380685	-0.735032	-0.375705	0.734275	0.645875	0.818815	0.912569	1.78723	1.81686	1.43102	1.56623
GALNT6	-0.0201984	0.447351	0.604571	0.100542	-1.30211	-1.58341	-1.20243	-0.743616	-1.44186	-1.45753	-0.865641	-0.65473	0.150123	-0.112167	-0.0289329	-0.253973	0.772067	0.701421	0.460967	0.388265	1.80915	1.53941	1.24373	1.44899
RENBP	1.47137	0.880158	1.47256	1.17611	-2.00458	-1.70455	-1.33378	-0.935063	-1.59681	-0.809519	-0.257103	-1.09095	0.435779	0.73621	0.325355	0.445926	0.450999	0.589775	0.401458	0.426229	0.572664	0.107592	0.4126	-0.172445
PIK3CG	1.65124	1.45598	1.63605	1.42806	-0.399268	-0.71038	-0.820738	-1.23903	-1.2626	-1.23989	-1.19057	-1.44557	-0.292671	-0.0576375	-0.432245	-0.897539	0.659324	0.318706	0.0933626	-0.02683	0.862103	1.09034	0.285729	0.534069
LPIN1	1.12858	0.97766	1.195	0.585974	-0.379159	-0.7833	-0.157075	-1.0976	-2.08971	-1.07328	-1.42198	-1.74843	0.272565	-0.379752	-0.0693087	-0.988186	1.00375	0.709321	0.649426	0.601392	1.29878	0.946527	0.373081	0.445725
PIP4P1	0.960142	1.02987	0.225196	1.05105	-1.15114	-0.890756	-1.12319	-1.02727	-1.20409	-1.27853	-0.285559	-0.943421	-0.539465	-1.46035	-0.295856	-0.413836	1.5112	1.22464	0.189008	1.33879	1.4453	0.69888	0.640037	0.299338
PIK3CA	1.08742	1.03372	0.914294	0.544732	-0.569233	-0.925141	-0.861605	-1.33694	-0.372983	-0.817367	-1.05076	-0.946623	-0.858146	-0.782413	-1.37044	-1.23736	0.984747	1.05993	0.287495	0.511235	1.47665	1.43295	0.727692	1.06813
AGPAT3	0.983884	1.44959	0.960835	1.02443	-1.649	-1.38435	-1.04944	-1.27299	-0.649277	-0.987239	-0.604845	-0.592626	-1.51098	-0.61512	0.0649705	-0.627339	0.617318	0.835869	0.712014	0.567887	0.984717	0.94084	1.04609	0.75478
PREX1	1.24469	1.33349	1.10568	1.06585	-1.24339	-1.32857	-1.30369	-1.3325	-0.775343	-0.775185	-1.14216	-1.03889	-0.596025	-0.664509	-0.670806	-0.422376	0.995789	1.00445	0.730671	0.777586	0.850478	0.920221	0.569301	0.695248
PHYH	0.888499	0.140784	0.483392	0.992124	0.720757	0.101277	0.595436	-0.076504	-0.567425	-0.329412	-1.14837	0.131069	-1.24325	-1.40873	-0.87247	-0.329089	1.30235	1.17282	1.64852	1.85091	-1.4097	-1.24811	-1.00038	-0.394502
CERS4	-0.404846	1.45572	1.31928	0.800802	-0.996093	-2.02561	-1.08871	0.403054	0.398092	0.0793153	-0.498287	-1.51829	-0.989477	-0.43048	-0.30024	1.06087	0.830158	1.03317	1.16713	1.4859	-1.10897	-0.220443	-0.0178477	-0.434201
ACSL1	0.972348	0.765823	0.471488	0.409187	-1.1243	-1.69089	-0.19469	-0.857435	-1.22879	-1.45641	-0.708796	-0.858416	-1.25871	-0.439479	0.397904	-0.103937	1.6709	1.42562	1.27355	1.46291	-0.239822	0.185492	0.401338	0.725107
GALNT12	0.382502	0.65305	1.00269	0.395064	-1.01444	-0.744823	-0.785999	-0.522429	-1.06027	-1.09679	-0.405183	-0.736216	-1.48296	-0.893474	-0.423794	-0.790651	1.47144	1.74897	1.83877	1.75851	0.0505389	-0.0483289	0.405067	0.298755
LPCAT4	0.530792	1.26084	1.65583	0.568464	-1.51551	-1.00465	0.333868	-0.694134	-1.03433	-0.408737	0.557619	-1.13136	-1.06001	0.0125099	0.980578	-1.21413	0.176899	1.1541	1.27454	0.604424	-1.84714	-0.150737	0.993707	-0.043428
DGAT1	1.31314	1.44462	1.07164	1.27568	-1.08459	-0.275881	-0.0510045	-0.705664	-0.528666	-0.0792846	-0.157179	-0.825235	-0.805389	-0.761728	-0.0154063	-0.449283	1.86807	1.35866	1.06866	0.721117	-1.52901	-1.30166	-0.819653	-0.73196
PLD3	0.910103	1.37993	0.298784	1.22626	-1.46673	-1.12119	-0.287343	-0.44731	-1.20474	-0.646325	0.0854943	-0.816789	-1.02882	-0.540939	0.504516	-0.0761524	1.07469	1.5802	1.39798	1.5949	-1.2736	-0.983054	0.116564	-0.276427
ELOVL7	1.36059	0.842007	1.21065	1.63362	0.0429904	-0.0703123	-2.23549	0.731966	0.668477	-0.239325	0.231577	0.946903	-0.905214	-0.233804	-0.0927721	-0.656902	1.03436	-0.876857	0.188414	0.779019	-1.28352	-1.57951	-1.10422	-0.392654
PTDSS2	1.53716	1.61993	0.485772	1.6346	-0.262301	-1.56514	0.441243	-0.0506617	0.887049	-0.216202	0.46115	-0.122954	-1.57038	-0.0543287	-0.0815695	-1.38493	1.7708	0.596306	-0.690295	-0.775685	-0.766779	-0.418412	-0.229822	-1.24454
NAAA	2.18908	1.9124	2.15219	1.70646	-0.369721	-0.186454	-0.0625838	0.0628095	-0.729487	-0.57228	-0.66569	-0.0282318	-0.81562	-0.612216	-0.712057	-0.68312	0.214601	0.17568	0.385008	0.0743165	-1.04492	-0.521852	-1.22564	-0.642676
THEM4	1.82024	1.91575	2.25084	2.07882	-0.307827	-0.301858	0.0693256	-0.681182	-0.496947	-0.518653	-0.0926603	-0.127391	-1.09578	-0.879255	0.055759	-0.757698	-0.379188	0.322208	0.421245	-0.235381	-0.977749	-0.691221	-0.703974	-0.687423
HMGCL	1.77143	1.69691	2.12934	2.5143	-0.693957	-0.587216	0.158816	-0.150472	-0.460624	-0.767898	-0.207439	-0.590669	-0.442786	-0.428688	0.0322235	-0.913192	0.244554	-0.346978	-0.242827	0.0638716	-1.22823	-0.902834	-0.507233	-0.140403
ACAA1A	1.81902	2.29979	2.3258	1.76902	-0.893814	-0.722945	-0.459689	-0.870494	-0.921844	-0.593783	-0.334115	-0.518888	-0.628764	-0.585487	-0.0300479	-0.317073	0.0883499	0.36349	0.0623383	0.010315	-0.747162	-0.424483	-0.222669	-0.466864
LMF1	1.72803	2.05721	2.26199	2.03347	-0.975682	-0.587643	-0.263618	0.345198	-1.07738	-0.669553	-0.464779	-0.233849	-0.873639	-0.904442	-0.0562628	-0.291839	0.163138	-0.0641784	-0.194442	0.219064	-0.917003	-0.377018	-0.547377	-0.309391
ACBD5	1.91424	1.29901	2.26341	1.9643	-0.899638	-1.44938	-1.12791	-0.519921	-0.229308	-0.219232	-0.351472	-0.546054	-0.648067	-0.390514	0.0817709	0.747693	0.435985	0.0474516	-0.384847	0.465896	-1.01236	-0.559907	-0.0734535	-0.8077
PIP4K2C	1.59361	2.08084	1.88465	1.44251	-0.0433533	-0.939708	-1.03223	-0.656111	0.0728754	0.466193	-1.27491	0.0282436	-0.812322	-0.909024	-0.44039	0.058463	-0.0568358	0.189104	1.10173	0.387158	-1.11033	-0.174459	-1.24144	-0.614268
S1PR4	2.07988	1.28059	1.77184	1.70177	-1.73795	-0.220227	0.568809	-0.0921981	-0.185602	-0.5741	-1.94031	-0.486754	-0.245429	-0.507468	0.26362	0.585635	0.261974	0.1412	-0.499242	0.434798	-0.602443	-0.775042	-0.974264	-0.249093
GPD2	1.59941	1.61453	1.93766	1.12416	-0.874139	-0.970983	0.393342	-0.0379701	-0.494792	-0.181111	0.490186	0.364052	-1.30923	-1.47977	0.353659	-0.329448	0.350825	0.578527	0.703716	0.285632	-1.69897	-1.21475	-0.750367	-0.454165
GALNT2	2.73016	1.10831	1.39595	1.26146	-0.534448	-0.609042	0.0882977	0.746645	-0.199341	-1.30243	-0.613563	-0.060325	-0.845256	-1.59515	0.407582	0.277608	0.520603	-0.0761479	-0.396562	0.655663	-1.00179	-1.251	0.00353191	-0.710761
DGKQ	0.654584	1.71849	1.47536	1.5001	-1.40113	-0.310682	-1.06781	-0.885619	-0.865409	-0.0609199	-0.82167	-0.229842	-1.24639	-1.05424	0.247664	-0.370408	0.971915	1.62528	0.851257	0.577966	-0.216569	0.209053	-1.4509	0.14993
PI4KB	1.6955	1.7395	1.56025	0.898969	0.0261495	-0.756814	-0.319702	-0.74605	-0.171814	-0.446998	-0.84433	-1.07459	-0.706738	0.217093	-0.566338	-0.68053	1.4367	0.905989	0.316309	1.08757	-0.41143	-0.222358	-1.968	-0.96835
ACOX3	1.86446	1.98375	1.84411	1.893	-0.632314	-0.778024	-0.333545	-0.421632	-0.912337	-0.745112	-0.864832	-0.825635	-1.33306	-0.703145	-0.338019	-0.794427	0.550299	0.633273	0.481172	0.494699	-0.232464	-0.271235	-0.201363	-0.357617
SLC27A4	1.97679	1.77578	1.88761	1.85978	-0.696588	-0.76935	-0.682934	-0.693477	-0.758289	-0.782485	-0.553655	-0.665305	-0.962059	-0.70713	-0.534471	-0.637306	0.76454	0.767823	0.623163	0.580473	-0.416599	-0.220607	-0.734956	-0.420747
PGGHG	1.90347	2.0836	2.17877	1.70681	-0.62523	-0.555848	-0.64281	-0.816617	-0.429038	-0.634841	-0.675743	-0.663203	-0.988784	-0.739383	-0.873928	-0.645623	0.638415	0.391945	0.371786	0.297247	-0.240464	0.0147964	-0.572608	-0.482716
ACOT11	1.9175	1.9148	1.99408	1.9128	-0.842742	-0.732577	-1.03198	-0.986598	-0.542336	-0.704086	-0.556831	-0.771965	-0.700687	-0.498649	-0.794558	-0.85124	0.384077	0.537929	0.0465814	0.200434	-0.235131	0.241221	-0.36669	0.466651
PLCB3	1.9498	2.01159	1.90463	2.17968	-0.935763	-0.874495	-0.871639	-0.843602	-0.647596	-0.732359	-0.645649	-0.945109	-0.843602	-0.464052	-0.526229	-0.307637	0.111762	-0.0205092	0.135257	-0.0022067	-0.0451721	0.204572	0.0944979	0.113839
PITPNM1	1.99266	2.00805	2.11118	1.94285	-0.902739	-0.705334	-0.729813	-0.724723	-0.960907	-0.965754	-0.868808	-0.661951	-0.59312	-0.598694	-0.436674	-0.419708	-0.125721	-0.0577381	0.0936181	0.0864683	-0.0667056	-0.0803991	0.365187	0.298779
SGPP1	1.59938	2.17846	1.59501	1.74484	-1.16664	-1.20088	-0.208403	0.0374755	-1.12344	-1.03221	-0.558608	-0.126597	-1.36518	-1.13355	-0.332262	0.103886	0.334368	0.155589	0.53245	0.534059	-0.604567	-0.406715	0.21074	0.2328
SGPL1	1.85217	2.07422	1.78072	1.98227	-1.04291	-0.436563	-0.0565305	-0.287681	-0.796954	-1.0022	-0.288536	-0.203135	-1.26011	-1.40045	-0.309886	-0.578613	0.251766	0.148146	0.405772	0.414027	-0.416921	-0.670276	-0.106347	-0.0519758
SMPD2	1.64012	1.99161	2.14777	1.5069	-1.04923	-0.644084	0.160324	-0.0787676	-1.04418	-0.918324	-0.286079	-0.645979	-1.26475	-0.934951	-0.256613	-0.379105	0.561897	0.155694	0.722484	0.697859	-0.93474	-0.681337	-0.21936	-0.247142
PLA2G15	1.50623	1.73143	1.40159	0.930465	-0.944209	-1.00476	-0.170331	-0.32516	-0.78938	-0.866662	-0.427405	-0.831075	-1.40259	-1.18747	-0.536555	-1.21908	1.1408	1.43133	1.18754	0.688529	-0.45768	0.0325658	0.148621	-0.0367486
ECI2	1.42912	1.98503	1.97479	1.78964	-0.878017	-1.07523	-0.461081	-0.522268	-0.873695	-0.712653	-0.704464	-0.949439	-0.263191	-0.534551	0.209245	-0.450163	0.364828	0.782673	0.867516	0.822251	-0.955808	-0.534779	-0.666478	-0.643277
ECH1	1.91281	1.8175	1.79045	1.03782	-1.02868	-1.00896	-0.632014	-0.722268	-1.21728	-1.31208	-0.59839	-0.843113	-0.853985	-0.315996	0.449777	-0.274282	0.515762	0.610061	0.675287	1.18875	-0.789011	-0.493219	0.0735899	0.0174652
ASAH1	2.23132	1.91109	1.9513	0.950016	0.00472956	-1.33521	-0.170045	-1.09842	-0.707148	-1.44308	-0.864257	-1.0022	0.28061	0.0693774	0.700069	-0.0290978	0.0366776	0.113353	-0.295958	-0.428636	0.306545	0.364427	-0.659414	-0.886057
HADH	1.87447	2.06136	2.02402	1.85284	-0.480746	-0.763959	-0.212715	-0.675837	-0.896404	-1.08696	-0.742495	-0.523324	1.1866	-0.0492089	0.147103	-0.0872498	-0.551593	-0.73726	-0.483713	0.0375174	-0.79153	-0.321952	-0.499243	-0.279723
ACSF2	1.98112	2.04481	2.16011	2.09155	-0.692794	-0.935231	-0.168034	-0.17115	-0.878891	-0.720715	-0.422187	-0.363604	-0.337179	-0.316737	0.401725	0.280568	-0.500465	-0.674596	-0.350516	-0.152577	-0.830155	-0.788897	-0.383672	-0.272487
AUH	1.87718	2.13338	2.02761	2.01814	-0.709055	-0.921961	-0.455213	-0.412812	-0.535278	-0.653122	-0.4339	-0.547796	0.0776175	0.0938562	0.593194	0.369913	-0.352594	-0.33613	-0.300156	-0.117359	-1.02965	-0.854864	-0.791037	-0.739953
ACADM	1.97637	2.2796	1.82188	1.65617	-0.710372	-0.882964	-0.267778	-0.40851	-1.24534	-1.39982	-0.490794	-0.896716	0.00543406	0.0430236	0.638039	0.412273	-0.269153	-0.109856	-0.193057	-0.0328431	-0.645737	-0.643445	-0.422491	-0.213915
GBA2	2.02651	2.27422	2.34778	1.32436	-1.12491	-0.787994	-0.0972619	-0.389787	-1.03909	-0.594386	-0.743185	-0.404583	0.0422372	0.191459	0.34829	0.335608	-0.312429	-0.236761	-0.219429	-0.534782	-0.633277	-0.481941	-0.77193	-0.518718
PLD4	2.35724	2.29596	1.81377	1.65491	-0.474074	-0.151218	-0.410416	-0.896499	-0.506681	-0.206323	-0.0847414	-0.120652	0.0520499	-0.339664	-1.32782	-0.216965	-1.14593	-0.390153	-0.800721	-0.716994	-0.0267205	-0.171627	-0.0375569	-0.149177
B4GALT7	2.07422	1.98174	2.20303	1.78406	0.10192	-0.840218	-0.244053	-0.592174	-0.799263	-0.173372	-0.37369	-0.588541	-0.862842	-0.199465	-0.185097	-0.685644	-1.26579	-0.207226	-0.673919	-0.892568	0.046928	0.392406	-0.236622	0.236181
DGKZ	2.03423	2.01769	2.02698	1.93523	-0.274271	-0.398871	-0.466155	-0.40193	-0.613297	-0.58883	-0.522339	-0.543747	-0.628022	-0.709692	-0.704708	-0.737444	-0.74424	-0.804501	-0.80133	-0.738237	0.518072	0.38407	0.374442	0.386902
PITPNM2	1.96993	1.79851	2.09597	2.02052	-0.499523	-0.453998	-0.218223	-0.370536	-0.234382	-0.325994	-0.240143	-0.521583	-1.32698	-0.557554	-0.533386	-0.396951	-0.788833	-1.22357	-0.716892	-0.794172	0.238293	0.449338	0.169162	0.461
ACADSB	1.94042	1.98662	2.04348	1.76264	-0.449462	-0.247342	0.0230388	0.272123	-0.693222	-0.769279	-0.499659	-0.36618	-1.09803	-0.912835	0.177433	-0.226046	-0.948962	-1.47223	-0.698546	-0.387856	-0.249623	0.0148627	0.432222	0.366433
ACOT9	1.90267	1.9867	2.03831	1.96998	0.0280437	-0.322933	0.207248	0.283431	-0.409645	-0.544461	0.191764	-0.229201	-1.54949	-1.03975	-0.443297	-0.681961	-0.778583	-0.925374	-0.706323	-0.68609	-0.121431	-0.136709	0.0371278	-0.0700233
HACD3	1.59614	2.02087	2.04264	2.47713	-0.442905	-0.490709	0.0035978	0.302685	-0.595827	-0.755507	-0.196878	-0.0179264	-1.16772	-0.865131	0.0256226	-0.66015	-0.581812	-0.903925	-0.372826	-0.58031	-0.432393	-0.368571	0.159523	-0.195627
HAGH	2.49119	1.76235	1.608	2.12373	-0.101165	-0.497858	-0.336806	0.565572	-0.476851	-0.827573	0.0239624	-0.203459	-0.805349	-1.11558	-1.11193	-0.830313	-0.624203	-0.382777	-0.563923	0.0306603	0.0541026	-0.433316	-0.0713292	-0.277135
CDS2	1.92503	2.27659	2.03297	1.85478	-0.620437	-0.490573	0.204414	-0.138679	-0.808424	-0.696828	-0.0181151	-0.611137	-1.29184	-1.00638	-0.151134	-0.825363	-0.223041	-0.294781	-0.36619	-0.708784	-0.0315664	0.137157	0.199266	-0.346926
KDSR	2.33736	2.12491	2.01212	1.83215	-0.419342	-0.467564	0.0247414	-0.33339	-0.971168	-1.11361	-0.516391	-0.34711	-1.04925	-0.368094	-0.267817	-0.82045	-0.552103	-0.23271	-0.13667	-0.0482974	-0.320881	-0.195585	0.0203025	-0.191146
CDIPT	2.35783	2.06922	1.77966	1.94029	-0.576265	-0.49823	0.174547	-0.0480312	-0.424998	-0.761627	-0.243478	-0.547932	-1.35853	-0.886242	-0.273971	-1.06152	-0.461734	-0.526083	0.0333647	-0.148636	-0.277333	0.0177578	-0.265087	-0.0129757
SMPDL3A	2.13177	1.9513	1.9694	1.94764	-0.46072	-0.323343	-0.0045516	-0.169048	-0.850156	-0.747632	-0.329888	-0.368484	-1.23874	-1.26118	-0.693395	-1.15824	-0.231446	-0.219714	-0.0247842	-0.0404262	-0.157486	0.0550411	0.110128	0.113954
APEH	2.12598	2.31361	2.13838	1.73586	-0.181399	-0.384725	-0.658304	-1.36884	-0.298766	-0.59356	-0.851436	-0.824712	-0.322735	-0.145859	-0.44451	-0.421092	-0.19545	-0.0452982	-0.0610022	-0.0695429	-0.215011	-0.15192	-0.487214	-0.592458
PITPNA	2.15498	2.25533	2.04775	1.91841	-0.284802	-0.502782	-0.4855	-0.521923	-0.0335581	-0.104917	-0.685269	-0.717789	-0.941716	-0.581761	-0.966989	-0.79175	0.0662334	-0.435325	-0.167171	0.0417037	-0.645687	-0.169215	-0.214372	-0.233884
PLBD1	2.22171	2.28959	2.14477	1.98323	-0.549404	-0.398186	-0.327437	-0.148423	-0.732698	-0.503077	-0.521205	-0.519442	-0.436608	-0.450606	-0.133367	-0.24712	-0.535506	-0.22733	-0.373713	-0.276729	-0.363793	-0.552778	-0.638735	-0.703139
CMAS	2.31213	2.19729	2.16107	2.03095	-0.415036	-0.356814	-0.390038	-0.431915	-0.326474	-0.311624	-0.280537	-0.360339	-0.363758	-0.521867	-0.353822	-0.408733	-0.3394	-0.611924	-0.422621	-0.391213	-0.570368	-0.613634	-0.581585	-0.649743
GPD1L	2.19774	2.27815	2.25438	1.9578	-0.332527	-0.404524	-0.430779	-0.646932	-0.582037	-0.456539	-0.51582	-0.371003	-0.257559	-0.283649	-0.341444	-0.225194	-0.486758	-0.443164	-0.354324	-0.305777	-0.550167	-0.591614	-0.520444	-0.587816
ACYP1	2.10241	1.83886	2.30792	2.38755	-0.460104	-0.278188	-0.361614	-0.568178	-0.227311	-0.420708	-0.480117	-0.437351	-0.401115	-0.186651	-0.710277	-0.689947	-0.338651	-0.378258	-0.237844	-0.395322	-0.447463	-0.344023	-0.605257	-0.668353
LYPLA2	2.15374	1.94598	2.28024	2.09671	-0.608402	-0.178862	-0.45881	-0.295413	-0.219598	-1.02255	-0.357422	-0.684217	0.0187085	-0.373264	-0.932707	-0.736268	-0.187462	-0.673806	-0.211225	-0.289076	-0.349275	-0.279344	-0.410605	-0.227066
CLYBL	2.1236	2.20278	2.15976	2.05865	0.0303006	-0.333061	-0.584846	-0.43924	-0.175021	-0.489629	-0.653068	-0.680717	-0.341078	-0.64178	-0.307376	-0.424188	-0.0974732	-0.180747	-0.418135	-0.323082	-0.345659	-0.389341	-0.853318	-0.897327
PIK3C3	1.98183	2.31599	1.90494	2.24877	0.222997	-0.238351	-0.319111	-0.246089	-0.462255	-0.592826	-0.579769	-0.911514	-0.123256	-0.237868	-0.903776	-0.574449	-0.270752	-0.320079	-0.655209	-0.391651	-0.536245	-0.14937	-0.753862	-0.408093
AGPAT1	1.80384	2.32636	2.30961	2.09654	-0.556316	-0.523695	-0.653002	-0.371759	-0.38469	-1.03446	-0.181324	-0.218353	-0.311219	-0.635076	0.0117552	-0.539565	-0.25068	-0.512234	-0.322387	-0.335612	-0.479613	-0.641835	-0.345309	-0.250974
PIP4K2B	1.66821	2.32996	2.05622	2.44601	-0.703776	-0.513143	-0.61296	-0.388251	-0.622765	-0.860012	-0.668736	-0.524234	-0.642857	-0.619068	-0.278951	-0.351282	-0.264324	-0.342281	-0.207102	-0.347424	-0.161935	-0.236356	-0.0634037	-0.0915325
DGKA	2.04075	2.14204	2.26479	2.20218	-0.465103	-0.442688	-0.313478	-0.307659	-0.847452	-0.693348	-0.567587	-0.619314	-0.582782	-0.553254	-0.30809	-0.408419	-0.209809	-0.310353	-0.451848	-0.349687	-0.245586	-0.253238	-0.346023	-0.374042
DGKB	2.02083	2.07656	2.37397	2.06217	-0.434443	-0.547853	-0.243942	-0.565213	-0.870266	-0.779926	-0.718253	-0.71734	-0.480812	-0.428504	-0.307899	-0.378937	0.130437	-0.268268	-0.440953	-0.427362	-0.388188	-0.198372	-0.362834	-0.104606
LCAT	2.22391	2.03408	1.8492	2.29035	-0.0618843	-0.861027	-0.522924	-0.0448204	-0.907682	-0.463497	-0.561519	-0.223311	-0.323217	-0.539081	-0.457321	0.185874	-0.538278	-0.0576271	-0.483108	-0.478432	-0.520063	-0.489808	-0.955803	-0.0940231
B3GALT4	2.23996	2.0751	2.20679	1.8321	-0.4678	-0.783319	0.104816	-0.475496	-0.970073	-0.887372	-0.42412	0.0979877	-0.7133	-0.612716	-0.339685	-0.102856	-0.521778	-0.182522	-0.370359	-0.363205	-0.748527	0.0905089	-0.535977	-0.148163
MCEE	2.89281	1.25736	1.71873	2.00485	-0.945716	-0.777579	-0.0327788	-0.556406	-0.423626	-1.01105	-0.389037	-0.361559	-0.515285	-0.099265	0.0554212	0.258723	-1.18053	-0.314481	-0.482234	-0.125783	-0.2601	-0.304873	-0.680155	0.272558
PTDSS1	2.39585	1.58374	2.33482	1.85569	-0.8269	-1.14061	0.0157256	-0.550129	-0.175926	-0.340543	-0.226248	-0.687979	-0.959129	-0.160401	-0.0509242	-0.575022	-0.434495	0.0665829	-0.717958	-0.322609	-0.535139	-0.665762	-0.127746	0.245119
PIP4K2A	1.7964	2.13386	2.22761	2.31209	-0.194648	-0.376231	-0.436796	-0.184479	-0.434337	-0.451546	-0.324493	-0.407742	-0.941093	-0.705426	-0.579045	-0.452887	-0.665869	-0.790575	-0.650896	-0.553344	-0.158778	-0.288624	0.112088	0.0147594
PAG1	1.97939	2.27719	2.12702	2.11088	-0.367712	-0.203662	-0.188654	-0.0761414	-0.213479	-0.391688	-0.264638	-0.227826	-1.02608	-0.622094	-0.264638	-0.474279	-0.954536	-0.774722	-0.669761	-0.50269	-0.449926	-0.240475	-0.30853	-0.272945
ALDH6A1	2.09641	2.294	2.13409	2.1215	-0.526026	-0.578082	-0.108644	-0.142242	-0.515989	-0.528493	-0.45228	-0.31389	-0.712049	-0.566599	-0.332433	-0.387466	-0.640259	-0.631583	-0.58293	-0.36433	-0.376493	-0.417151	-0.22662	-0.242441
PLCB2	2.15455	2.23942	2.10871	2.14672	-0.329962	-0.475956	-0.172881	-0.221887	-0.402912	-0.339092	-0.29167	-0.320552	-0.802789	-0.663782	-0.451732	-0.407757	-0.620366	-0.682882	-0.603037	-0.451918	-0.514714	-0.310862	-0.317477	-0.267167
ACOT2	2.05553	2.12957	2.16025	2.13113	-0.101088	-0.177733	-0.118585	-0.0952126	-0.409625	-0.341076	-0.148093	-0.0459878	-0.686041	-0.508989	-0.16102	-0.214423	-0.797548	-0.80251	-0.599343	-0.528705	-0.851473	-0.685258	-0.505463	-0.698315
SUCLA2	2.02626	2.32458	1.93782	1.97636	-0.245199	-0.242981	0.171221	0.283228	-0.640549	-0.473926	-0.0236813	-0.459509	-0.672432	-0.588705	0.226947	-0.256289	-0.868444	-0.802737	-0.478362	-0.719009	-0.857077	-0.705979	-0.305084	-0.606448
ACOT13	2.13027	2.08728	1.87183	2.37434	-0.46243	-0.326213	-0.0554322	0.16689	-0.850858	-0.732956	-0.300521	-0.43979	-0.605896	-0.741096	-0.0371173	-0.380649	-0.669871	-0.721382	-0.364114	-0.322651	-0.660714	-0.501476	-0.170409	-0.287039
LIPA	2.12152	2.15715	2.18924	2.05379	-0.162117	-0.255381	-0.0117564	-0.0166933	-0.543974	-0.330293	-0.268796	-0.26386	-0.822157	-0.891274	-0.47196	-0.66965	-0.496645	-0.587977	-0.368822	-0.15879	-0.793073	-0.384384	-0.517573	-0.506518
ABHD16A	2.22396	2.05347	2.17005	2.06121	-0.58573	-0.929053	-0.357969	-0.547161	-0.446794	-0.62576	-0.483172	-0.435691	-0.442411	-0.192589	0.266002	0.0220238	-0.634818	-0.688727	-0.565277	-0.533282	-0.35943	-0.356216	-0.339415	-0.273234
ACADS	2.27188	2.25977	2.14972	1.75006	-0.339181	-0.802208	-0.14207	-0.0876585	-0.836435	-0.789044	-0.453973	-0.679343	-0.487497	-0.623351	0.0664496	-0.143123	-0.806069	-0.669162	-0.376216	-0.34708	-0.409566	-0.235448	-0.109248	-0.161202
ACAA2	1.99499	2.28271	2.23687	2.0535	-0.487359	-0.41003	-0.0885325	-0.212789	-0.682911	-0.549004	-0.236916	-0.43838	-0.4952	-0.393382	-0.0879293	-0.19988	-0.740335	-0.824057	-0.727185	-0.697629	-0.295666	-0.325946	-0.30399	-0.370944
ACAD10	2.08484	2.09873	2.27495	2.10567	-0.4252	-0.621957	-0.178725	-0.10284	-0.616523	-0.701365	-0.330093	-0.368538	-0.401952	-0.447845	-0.0492983	-0.207811	-0.900235	-0.781275	-0.591764	-0.546374	-0.386251	-0.391988	-0.244646	-0.269505
ACAT1	1.99201	2.35614	2.16364	1.65111	-0.323512	-0.224577	0.246873	-0.186723	-0.59537	-0.559022	-0.162204	-0.424384	-0.44331	-0.245654	0.402589	-0.203714	-0.906802	-0.720975	-0.976272	-1.22791	-0.421588	-0.355344	-0.289745	-0.545257
MLYCD	1.96793	2.10453	2.1834	1.96829	-0.411075	-0.453227	-0.0261489	-0.0140709	-0.384986	-0.554924	-0.0869012	-0.295609	-0.2694	-0.107072	0.41651	0.123377	-0.866294	-0.781869	-0.702879	-0.646113	-0.672322	-0.630532	-0.974272	-0.886344
CES2C	1.42842	0.593194	2.42065	0.527323	0.376966	0.377617	0.522246	-0.949169	-0.478832	0.768415	0.0700039	0.0560747	0.421097	0.431772	-0.582845	-1.33775	-1.92981	0.534353	-0.130733	-1.68221	-0.167703	0.806558	-1.06516	-1.01048
PLCL1	2.0809	1.3719	1.61602	1.27976	-0.797264	0.0377735	-0.788333	-1.23177	-1.25589	-0.0948218	0.230598	-0.388257	0.712659	0.413651	0.458079	-0.148181	-1.76749	-0.353142	-0.570623	-1.76513	0.287163	0.473041	-0.0513104	0.250674
SPHK2	2.02103	0.942503	1.09093	0.902949	1.20724	0.45885	0.342539	-0.912609	0.499579	1.34352	-0.437964	-0.32361	0.420863	0.723587	-0.539394	0.00535217	-0.771234	-0.837027	-0.7775	-0.370605	-1.06848	-0.278965	-2.11528	-1.52628
LYPLA1	1.54235	1.95003	2.01545	2.22653	-0.0067861	0.323769	-0.379005	-0.0484499	0.478717	-0.328733	0.0245478	-0.581815	-0.0329551	-0.772917	-1.17199	-0.913058	-0.867607	-0.308418	-0.462677	0.0259251	-0.760177	0.209452	-0.932341	-1.22984
PLCL2	2.07223	1.95118	2.1063	1.87209	0.0446865	0.491501	-0.0645078	-0.501893	-0.0176668	0.168785	-0.0489955	0.243913	-0.885442	-0.767427	-0.856547	-0.941104	-0.718761	-0.543868	-0.981862	-0.277422	-0.323958	-0.603788	-0.554818	-0.86263
PTEN	2.02005	1.83457	1.80118	1.6621	0.756089	0.531712	0.488938	0.181514	0.0279272	0.0713267	-0.0119703	-0.337904	-0.646329	-0.65771	-1.16987	-1.23804	-0.889841	-0.829682	-1.01379	-1.11522	-0.171936	-0.0953924	-0.455596	-0.742133
PLAA	1.60558	1.76702	2.37114	0.701139	-0.485107	0.664105	-0.853132	-0.41046	0.790252	0.706347	-0.151222	-0.527349	0.254416	0.236478	-1.46304	-0.723513	-0.448652	-0.582321	-1.29291	-1.07013	-0.218925	0.724285	-0.477584	-1.11642
CSGALNACT2	2.06921	1.5206	1.80996	1.48359	0.0630269	0.0508082	-0.101484	-0.759349	0.988642	0.830507	0.13935	-0.0184314	-0.296452	-0.230932	0.173881	-0.0931606	-1.38605	-0.771567	-1.22083	-1.18577	-1.1546	-0.233942	-0.476723	-1.20029
ACYP2	0.878741	2.01571	-0.161339	1.18338	0.427738	0.844806	0.0496564	-1.91497	0.426702	-0.224676	0.186564	-0.107586	0.787815	0.351707	-0.823337	-1.0548	1.10541	0.0360563	-0.569081	-0.674773	0.649354	0.22568	-2.18205	-1.45671
PIK3CB	1.46855	1.64458	1.15633	1.29666	0.66808	0.140407	0.597778	-1.63256	-0.12398	0.412101	-0.801767	-2.12053	0.378328	-0.129908	-0.459083	-1.16168	0.723907	0.67125	-0.974625	-1.16637	0.544846	0.238415	-0.619535	-0.751178
HACL1	0.507973	1.48592	1.45134	2.42225	1.12897	0.258285	-0.0702371	-0.0183652	-1.32073	-1.11266	-0.815199	-1.43502	-0.101302	-0.0330183	-0.940044	-1.22431	-0.37209	-0.548807	-0.768603	-0.163724	1.42438	0.102962	0.129631	0.0124063
PEBP1	1.34334	0.256903	1.543	1.27789	0.642164	-0.0841233	-1.42492	-0.459222	-0.0637992	0.100288	-1.27069	-1.22855	-0.0443718	0.128383	-1.7492	-2.09681	0.800572	0.81193	-0.158246	-0.0981708	1.51341	0.187861	-0.262856	0.33521
UGCG	1.59264	1.41591	1.49701	2.27573	-0.699134	-0.506783	0.347289	0.659381	-0.0911179	-0.227846	0.575809	-0.669816	-0.170579	-0.359642	0.678013	0.171926	-0.605699	-0.92875	-0.122902	-0.955054	-1.33619	-1.31784	0.343727	-1.56608
SLC25A20	1.65628	2.28005	1.4502	2.33135	-0.621242	-0.46668	-0.138098	0.647536	-0.470218	-1.24236	0.281364	0.0067349	-0.324722	-0.819585	0.193359	-0.179889	-0.684482	-0.862703	-0.339758	-0.149154	-1.18841	-0.942969	-0.0529671	-0.363639
SUCLG1	1.91908	1.81723	1.9102	2.33557	-0.521717	-0.4764	-0.312652	0.138413	-0.602306	-0.778901	-0.14727	-0.0330435	0.0968334	-0.530827	0.487165	0.364529	-0.686165	-0.876542	-0.749935	-0.795953	-0.857621	-1.1064	-0.108727	-0.484576
ABHD10	1.5707	1.65749	1.94765	1.52795	-0.56536	-0.8756	0.186276	0.532139	-0.138537	-0.388219	0.518214	0.605328	-1.17353	-0.638224	0.343987	0.51789	-1.71662	-1.12755	-1.33707	-0.759017	-0.718537	-0.260949	0.331034	-0.0394412
ACADVL	1.60922	2.10439	1.93695	1.4284	-0.657787	-0.580602	0.483809	0.578112	-1.09818	-1.14269	0.120291	-0.424986	-0.379235	-0.105663	0.829276	0.387016	-1.05959	-1.10191	-0.852618	-0.909262	-1.00512	-0.448018	0.0757848	0.212415
PCCA	1.88003	1.70918	1.78828	1.75172	-0.0407457	-0.239093	0.388408	0.416085	-0.104128	-0.25071	0.292566	0.359194	-0.368761	-0.359023	0.505435	0.459478	-1.06853	-1.15378	-0.702244	-0.650308	-1.44592	-1.24142	-0.969782	-0.955944
HSD17B10	1.76493	2.13688	2.22274	1.33757	-0.17497	0.0456828	0.435706	-0.219179	-0.242954	-0.0268202	-0.0279991	-0.129778	-0.287949	0.0957866	0.577961	0.291486	-0.965234	-1.01101	-0.812565	-0.77091	-1.03734	-1.16702	-1.09825	-0.936743
OXSM	1.84511	2.05485	2.10592	1.51863	-0.0159175	-0.0373067	0.330786	0.0817431	-0.117723	-0.381855	0.0165807	0.0165807	0.329957	-0.266287	0.299946	-0.0489132	-1.27224	-1.31087	-1.30772	-0.681966	-0.564409	-0.931507	-0.827711	-0.83567
ACAD8	1.86137	2.01227	2.05528	1.97675	0.184356	0.00561564	0.330075	0.219298	-0.430388	-0.254528	-0.109385	-0.061196	-0.516975	-0.25184	-0.0183828	-0.252224	-1.20775	-1.23482	-1.12193	-1.02555	-0.707618	-0.480113	-0.536749	-0.435572
HIBCH	1.87872	1.88837	1.94246	1.61619	0.0901894	0.00829074	0.260229	0.261553	0.00885817	-0.209034	0.206323	0.186463	-0.181987	-0.411606	0.219752	-0.113895	-1.51525	-1.48802	-1.40441	-1.20752	-0.581456	-0.538709	-0.426359	-0.489154
MCCC2	1.73061	1.9414	2.04102	1.89121	-0.0206647	-0.252292	0.255372	0.331872	-0.366813	-0.452438	-0.082716	-0.168645	-0.0481924	-0.235715	0.244422	0.0578118	-1.52221	-1.4153	-1.35036	-0.955692	-0.542929	-0.46643	-0.330617	-0.28271
AGK	1.99733	2.089	1.86239	1.80344	-0.141932	-0.0769291	0.161563	0.0492656	-0.0805154	-0.443185	0.400728	0.00645356	-0.304438	-0.442961	0.256153	-0.0791705	-1.3447	-1.32543	-0.975982	-0.993914	-0.811682	-0.77156	-0.557948	-0.275971
PCCB	1.9485	2.11783	1.9081	1.7191	-0.106251	-0.280418	0.266144	0.187458	-0.277392	-0.176462	0.2669	-0.0576775	-0.379078	-0.195528	0.434712	0.0349293	-1.27155	-1.32648	-0.920797	-0.925791	-0.964982	-0.786729	-0.57337	-0.641161
ACADL	1.88424	1.97409	1.96377	1.80245	-0.2489	-0.0571287	0.423306	0.644774	-0.404179	-0.298479	0.271298	-0.212911	-0.530014	-0.42834	0.191016	0.00981507	-1.02882	-1.32604	-1.33384	-0.82069	-0.533285	-0.847116	-0.695611	-0.399398
IVD	1.78982	2.00807	1.95872	2.17592	-0.125581	-0.23197	0.202182	0.441005	-0.443447	-0.401126	0.0452676	-0.0875565	-0.583303	-0.42157	0.211037	0.176529	-1.13192	-1.12853	-0.719252	-0.6169	-0.872	-0.897002	-0.661435	-0.686958
ECI1	1.99664	1.8555	1.98348	1.99105	-0.400807	-0.185217	-0.0105452	-0.0770609	0.0496615	-0.421536	-0.0031545	0.0186568	-0.711574	-0.52861	-0.0911211	-0.268316	-1.1323	-1.44559	-1.20945	-1.25253	-0.031275	-0.022262	0.0323565	-0.136006
SUCLG2	2.12886	1.9508	2.02281	1.95123	-0.270091	-0.554865	-0.0305468	0.387941	-0.644007	-0.550473	-0.125837	-0.158333	-0.753131	-0.487019	0.398481	0.00194863	-1.21421	-1.16196	-0.59241	-0.85413	-0.499096	-0.448596	-0.125837	-0.371529
ECHS1	2.15396	2.0793	1.95223	1.49115	-0.195657	-0.314078	0.475556	0.0807392	-0.60506	-0.445106	0.506953	-0.216918	-0.633244	-0.723975	0.279755	-0.108634	-1.29803	-1.1534	-0.766992	-0.871073	-0.433239	-1.01273	0.147984	-0.389481
DTD1	0.376254	2.01159	0.408008	1.46383	-0.227075	0.342232	0.126757	0.816276	0.0292261	0.799265	0.752201	-0.358061	0.956902	-0.0116007	-0.646684	0.616111	-0.647818	-1.24775	-2.62395	-0.979536	0.587759	-0.434045	-0.946648	-1.16326
DDHD1	1.34611	1.85607	0.694739	0.15816	-0.0563641	-0.287556	0.406019	0.468656	-0.603428	-1.17146	-0.504768	-0.649128	0.918135	1.43966	0.0355748	1.84048	-1.10049	-0.307718	-0.377344	-1.53922	0.00224023	0.138536	-0.830049	-1.87686
DGKE	1.65672	1.32883	1.56185	-0.0194425	0.436287	-0.645139	1.69427	-0.332147	0.0699836	-0.331001	0.909787	0.122149	0.160843	-0.904246	1.16803	-0.142117	-1.32501	0.131034	-1.17826	-1.11721	-1.5887	-1.19746	0.404758	-0.863832
GCDH	2.37523	0.288124	2.27537	-0.59351	-0.232868	-0.325596	0.943501	0.287268	-0.376383	-1.1573	0.703833	0.282133	0.420512	0.66503	0.959479	0.0841214	-1.17898	-1.20894	-0.513336	-0.689662	-1.39126	-0.971272	-0.730178	0.0846921
DBT	1.39823	1.64737	1.50714	1.00419	0.205131	0.279452	0.595665	0.447024	0.125669	0.159557	0.533263	0.559673	0.235981	-0.0292822	0.793385	0.464318	-1.52808	-1.67088	-1.22846	-1.38738	-1.08519	-1.14362	-1.03238	-0.850781
DECR1	1.06764	1.16904	1.20871	0.831433	0.720314	0.671129	0.944172	0.651496	0.111078	0.233734	0.389585	0.0622982	0.18536	0.447675	0.712825	0.45314	-1.92652	-1.97895	-1.64093	-1.6466	-0.553415	-0.807229	-0.799335	-0.506659
MMUT	1.21621	1.15791	1.17697	1.28348	0.0664084	0.0823857	0.884052	0.783984	-0.577728	-0.588099	0.343068	0.273552	0.278037	-0.0185234	1.08615	0.787348	-1.76397	-1.87833	-1.8489	-1.54393	-0.567357	-0.0078718	-0.438137	-0.186705
SIRT5	1.87676	1.36181	1.34485	1.8677	-0.127775	-0.240649	0.187161	0.886629	0.482797	-0.267259	0.2898	-0.0134391	-0.299718	-0.328375	0.616141	0.376941	-1.48343	-1.97002	-1.32114	-1.19949	-0.519325	-0.560264	-0.399141	-0.560557
MCCC1	1.72658	1.66119	1.7112	1.65629	-0.0674133	0.0474654	0.383884	0.530935	-0.48269	-0.491958	0.366923	0.194867	-0.112875	-0.211493	0.642492	0.401544	-1.65456	-1.68586	-1.22949	-1.10027	-0.790782	-0.860724	-0.355047	-0.28021
HACD2	0.412268	1.34926	1.91014	1.80856	0.114533	-1.11319	0.384684	-0.0137557	0.491518	-0.470867	1.65882	0.164448	0.385998	-0.71606	0.0738135	0.514724	-1.35926	-1.47266	-0.142044	-1.46478	-1.30409	-0.110082	-0.469115	-0.63287
ABHD6	0.972025	1.49191	1.97335	1.3399	0.641541	0.33504	0.972731	0.384419	-0.127356	-0.52556	0.0786238	0.0821509	-0.987603	-0.574586	0.720547	0.390768	-0.651475	-0.721311	0.280724	-0.893431	-1.93567	-1.85173	-0.330867	-1.06414
PGAP1	1.16574	1.35965	1.35032	1.07406	0.739385	0.700171	0.98549	1.02119	0.353325	0.165231	0.829173	0.920042	-0.428396	0.0137814	-0.256123	-0.442054	-1.05732	-1.14007	-1.03595	-1.11005	-1.58536	-1.21837	-1.31018	-1.09369
ABHD2	1.97476	0.890298	0.249881	0.267937	-0.139391	-0.0026623	-0.212831	0.493184	-0.787529	0.968541	0.881179	0.521697	0.243984	-1.28392	0.505403	0.104094	-1.2503	-1.42661	1.08703	0.27882	0.611917	-1.91747	-2.09146	0.03345
PNPLA2	0.559746	0.579941	-0.351331	-0.379315	0.155272	0.665625	-1.28231	1.28503	-0.582418	0.62437	1.65517	0.99134	-1.561	-1.13605	-0.0605245	0.881422	-0.743111	-1.06075	-0.305171	-1.25981	-0.700702	-0.820429	0.793141	2.05186
C1GALT1	1.30833	1.39665	1.12228	0.763761	1.11287	-0.273111	0.08854	1.01305	-0.446097	-0.262658	0.677006	-0.047863	-0.972894	-0.341573	-0.198377	0.702615	-2.39755	-1.95907	-0.769597	-1.37217	-0.297151	0.0237355	0.432422	0.696866
PLAAT3	1.23092	0.112815	0.486981	0.855039	1.02532	0.616794	1.1412	0.970152	0.97187	0.451664	0.657838	0.753097	-0.91118	-1.22483	-0.250279	-0.394219	-1.72156	-2.37119	-1.4352	-1.10857	0.00476458	-0.32244	0.0782616	0.382749
B4GALNT1	0.716502	0.89446	0.785647	0.592041	0.698124	0.717048	1.13865	1.0786	0.460665	0.485775	1.05932	1.0222	-0.27373	-0.370533	0.272517	0.0960148	-1.86079	-1.95378	-1.68884	-1.64699	-0.847817	-0.76921	-0.240249	-0.36562
PIGL	-0.421285	1.26984	0.581536	1.47936	0.24311	-0.712204	1.12856	0.818295	0.428107	-1.67023	-0.0416972	0.747344	-0.386003	-0.769382	-0.308167	-2.24533	-2.06846	-0.178414	-0.344222	0.520257	0.619525	1.29344	0.0657728	-0.0497439
LPCAT1	1.16554	1.5739	1.56373	-0.619763	0.306967	-0.4392	0.618468	-0.423057	-0.754887	-0.714828	0.315935	0.268702	-0.75668	-0.622753	0.305173	-1.64096	-0.618568	-1.83767	-0.719611	-1.07536	0.413989	1.03878	1.70424	0.947906
GALNT7	0.879936	1.12358	0.452212	0.266798	0.28554	1.04795	1.69522	0.595456	-0.268694	0.012439	0.144973	0.397993	-2.93812	-2.01507	0.130917	-1.01035	-0.249952	-0.162265	-0.921325	-0.324252	0.129578	-0.598022	0.638965	0.68649
PNPLA8	-0.476928	1.46728	0.907683	1.23677	-0.638132	-1.17822	0.0454456	-0.545979	0.501079	-0.874035	-0.221003	-0.479752	-1.5494	-0.484629	0.179954	1.0558	-1.08375	-0.354741	2.22299	-0.658411	-0.135524	-0.0146209	-0.842718	1.92086
MBOAT1	2.21188	0.0900163	1.20318	-0.351854	-0.810869	-0.606371	-0.261536	-0.867958	-1.56576	-0.224772	-0.201088	-0.0540334	-2.80211	0.699974	1.54076	0.960147	0.520221	-0.0566846	0.436266	-0.0810758	0.0145449	-0.021335	0.129961	0.0985002
PIGX	1.87548	1.49362	1.3659	1.44482	-1.2011	-0.318983	1.23395	-0.155629	-1.91519	-0.878632	-0.286312	0.211813	-1.38482	-0.343593	0.736669	0.373894	-1.20874	-0.0682235	-0.808198	0.0132416	0.295824	-0.625326	-0.321105	0.470634
GPAT4	0.897693	-1.43959	0.70514	-1.5522	-0.766406	-0.674906	1.91626	1.35804	-0.587092	-0.644741	-0.758362	-0.56715	-0.834612	-0.669208	2.20987	-0.245893	1.19582	0.518453	-0.0387605	-0.106297	-0.604186	-0.117692	0.900542	-0.0947333
LPCAT3	0.438944	0.323196	0.786992	-0.868846	-0.773193	0.783776	0.389912	-1.24985	0.534597	-0.516779	0.140733	-1.73695	-1.57217	0.535401	1.39788	-1.14053	0.373032	2.35763	-0.29091	0.783776	-1.01916	0.955791	0.037042	-0.670306
PIGU	0.693496	-0.76382	-0.624312	-1.142	0.731792	0.861043	2.70474	0.434311	1.03201	-0.735097	1.44917	0.240093	-0.366495	-0.19758	0.225048	1.17904	-0.720736	0.2695	-0.231089	-0.860929	-1.37314	-0.728943	-1.28766	-0.788439
CERS6	0.486308	-1.9648	-0.13283	-1.18734	0.891645	-0.887316	0.198296	0.860901	0.716011	0.443194	1.15068	1.05915	0.00605179	-0.407767	0.514932	-0.121522	1.33621	1.18355	0.956316	-0.158274	-1.48702	-1.75665	-1.4174	-0.282314
AGPAT2	-1.06657	-0.728619	-0.736428	-0.689142	0.0418456	-0.698686	1.28517	0.437056	-0.97286	-0.145999	0.96328	-1.00887	0.35463	0.237499	1.70164	0.578048	0.730319	1.19364	1.44265	1.43745	-1.83139	-1.02362	-0.856163	-0.644892
B3GAT3	-1.90002	-0.493268	0.245395	0.785374	1.19918	-1.40306	1.21465	-0.252043	-0.556113	0.49629	-0.264611	-1.62302	-0.201767	-0.144724	1.2074	0.341112	1.61782	0.825982	1.00436	0.398639	-0.661498	-0.639744	0.541731	-1.73807
S1PR2	-0.138161	1.26381	0.863376	0.1036	0.329195	-1.30043	-1.45714	0.693381	-0.35449	-0.381879	-0.0691751	-0.67368	1.08053	0.682776	0.729522	1.55622	1.6735	0.905694	-0.379922	-0.194071	-2.09089	-0.90741	-1.10356	-0.830804
GALNT4	0.79747	0.275183	0.435771	-0.834678	0.0470572	0.656768	0.959184	0.429393	-1.86987	-1.21064	1.15429	-0.291004	0.71455	0.0579382	-1.01065	1.41168	2.15534	0.25267	0.0207927	-0.15743	-0.884206	-1.59935	-0.146174	-1.36409
GPAA1	-0.687327	1.01627	-0.601416	-2.24561	-0.316264	-0.0850352	1.04917	-0.659909	-0.759529	-1.02366	1.39282	0.213826	1.63045	-0.712004	0.881008	-0.388466	-1.70455	-0.191053	0.167214	-0.202021	0.507203	0.0877009	1.25755	1.37363
NDUFAB1	-0.451257	-1.60385	-0.598175	0.275273	-0.386803	-0.0451021	2.86102	-0.259791	-1.17637	0.81318	1.4909	0.52835	-0.283961	0.81081	0.497544	0.481905	-1.3375	-0.485854	-1.71048	-0.278274	0.12646	0.168639	0.723134	-0.159792
OXCT1	-0.274613	-0.0816216	-0.183509	-0.460167	1.78433	0.904902	1.59023	1.37455	-0.176444	-0.312542	-0.117319	-0.239287	-0.109882	-0.578416	0.142977	-0.425213	-1.19755	-1.57052	-1.96245	-1.60213	0.731247	1.02315	1.08153	0.658736
GALNT1	-0.71177	-0.671843	-1.66796	-1.46168	0.518791	-0.201937	0.517255	1.02504	-0.318134	-0.321205	0.274112	-0.260291	0.372905	-0.262339	1.42943	0.130274	-0.497292	-0.975388	-0.992281	-1.5446	1.89217	1.25232	1.46168	1.01276
ELOVL5	-1.94544	-0.837794	-1.11989	-1.74763	0.809854	-1.04412	1.35411	1.12678	1.40436	-0.528843	1.47295	0.686753	0.138512	0.486546	0.151274	0.0901217	0.0475811	0.311864	-0.921545	-1.32462	1.14247	-0.201281	0.338452	0.109531
LCLAT1	-1.47755	-1.75331	-1.77269	-1.3259	0.769576	0.880219	0.87713	1.01501	0.228155	-0.0950693	0.673536	0.717905	-0.217788	-0.246993	0.532845	0.124813	-0.979372	-0.815092	-0.796839	-0.755278	0.852699	0.657248	1.34161	1.56514
ACSL6	-1.39442	-1.24789	-1.53832	-1.16501	0.9179	1.1464	0.824945	0.942398	1.08217	1.0389	0.863867	0.987846	-0.104036	0.138655	-0.0204675	-0.0152016	-1.16238	-1.24743	-1.60723	-0.913502	0.914466	0.739087	0.449002	0.370242
ACSL5	-1.37969	-1.13435	-1.30161	-1.62163	0.830858	0.845979	1.12897	1.30025	0.681801	0.891962	1.07558	0.877457	-0.0779873	-0.210688	0.671308	0.822525	-1.57689	-1.0467	-1.19699	-1.03251	0.185871	0.309313	0.278144	0.679023
DCAKD	-0.791795	-0.965607	-1.45969	-0.963328	0.394972	0.581606	0.889624	0.88307	0.00546131	0.383859	0.958294	0.712108	0.849163	0.734618	1.86098	1.33242	-1.37934	-1.41211	-1.17504	-1.48191	-0.588064	-0.202543	0.280711	0.552542
MECR	-0.626455	-0.858882	-0.91812	-2.8088	0.319707	0.393343	1.4913	0.331225	-0.0172092	0.555013	1.15685	0.707222	0.0169349	0.355085	1.45551	0.353851	-1.01808	-1.06498	-0.914006	-1.18922	0.752062	0.0889255	0.744657	0.694058
ACSF3	-0.867017	-1.3705	-1.38815	-1.80574	0.56636	0.378276	1.74986	0.930645	0.728981	-0.123847	0.952373	1.10379	0.782962	0.119236	1.27049	0.64105	-0.767203	-1.42753	-0.81032	-1.24217	0.78432	-0.131316	0.0112743	-0.0858232
SMPDL3B	-0.47792	-0.898335	-1.09065	-1.18231	0.582098	-0.796454	0.276523	-0.72899	0.568043	-0.667011	0.115679	-0.001834	1.45611	1.58987	1.67653	1.86919	-0.763064	-0.990892	0.284476	-1.87683	-0.410662	0.450599	0.56866	0.447171
GPAM	-0.592407	-0.897404	-0.952015	-0.174753	-0.105716	-0.0517918	0.854271	0.929146	-0.416209	-1.02964	0.42803	0.693872	0.540343	1.4701	2.15463	1.85273	-0.957167	-0.833519	0.150509	0.104142	-0.748683	-2.15208	-0.103655	-0.162731
MBOAT7	-0.421932	-1.42729	-0.466804	0.210309	0.361093	0.489239	0.838913	0.475091	-0.851647	0.372412	1.61022	0.918954	-0.364125	0.751596	2.07712	1.20556	-1.13381	-1.88126	0.210309	-1.12209	-0.347955	-1.48389	0.0433554	-0.0633657
NANP	-0.629042	-0.0185572	0.0871734	0.883049	0.94895	-0.134426	-0.108356	1.31611	0.392054	0.0111343	-1.10048	-0.738394	0.94388	1.03875	0.516613	1.53119	-1.75514	-0.931026	-2.05568	-1.65666	0.511544	-0.389338	1.13651	0.200146
LIPG	-2.43585	-0.687412	0.749082	0.431406	0.626017	0.587613	0.206009	0.898457	0.524628	0.717276	0.902777	0.993721	0.705652	0.595153	0.860603	1.16603	-2.15422	-1.32449	-0.653249	-0.962051	-0.373741	-0.217377	-0.81574	-0.340285
AMACR	1.05296	0.519817	0.660848	1.46707	-0.124235	0.267293	0.370678	1.40828	-0.651871	-0.426569	0.442496	0.635654	-0.24123	0.0784794	1.03211	1.73408	-1.48532	-0.992431	-0.649844	-0.448578	-1.68774	-1.96488	-0.978241	-0.0188235
TAMM41	-0.137626	1.3059	0.388778	-0.0905813	-0.677895	-0.277769	0.49079	1.76347	-0.525867	-0.138616	0.853776	0.438793	0.49178	0.823073	1.71692	1.15387	-1.54847	-1.41625	-0.367401	-0.587272	-0.758614	-1.30383	-1.88917	0.292213
ACAD11	-0.497741	0.696619	0.0456464	-1.11267	0.578658	0.502201	1.66926	1.01118	-0.556176	-1.0586	0.602141	0.392431	0.778537	0.63327	1.88934	1.40767	-1.46819	-1.0597	-1.25739	-1.28907	-1.01819	-0.313153	0.101897	-0.67796
MCAT	1.01379	0.372696	0.745583	0.234537	0.0551429	-0.154562	0.69624	0.180613	0.110124	-0.292368	0.36036	0.593679	1.30738	0.645488	1.48924	0.888675	-2.37567	-2.07362	-1.74585	-1.27569	-0.136235	0.0301194	-0.560578	-0.109096
SACM1L	0.836215	-0.0925329	0.391365	0.168446	-0.0272882	-0.254656	1.06655	1.23905	0.0705787	-0.316441	0.571776	0.876745	-0.572971	0.388893	1.87815	1.02453	-1.57635	-2.31678	-1.564	-1.44488	-0.605593	-0.352523	0.146697	0.465012
DTD2	1.61149	-1.23227	-0.961978	-0.638037	2.37698	1.37885	0.623164	-0.524039	-0.0561823	0.0428568	-0.188234	-0.457497	1.52741	1.59292	0.145507	-0.163475	-0.789691	-1.09351	-0.784532	-0.159864	-0.230533	-0.228469	-0.879961	-0.910911
SOAT2	1.22777	-1.42415	1.26494	-1.18197	1.02366	0.668142	-0.584392	-1.12119	1.77578	2.28454	0.357356	-0.810146	-0.189747	1.04714	-0.131059	-0.218178	-0.567438	-0.18753	-0.415762	-1.23961	-0.582697	-0.329686	-0.709724	0.0439617
ECHDC1	-0.262446	-0.206528	0.226756	-0.438946	1.22921	1.61939	0.646919	0.758442	1.75715	1.52036	0.977115	0.482602	-0.501736	0.4195	-0.713224	-1.06154	-1.07809	-1.58698	-1.44047	-1.20055	0.433245	0.130852	-0.883476	-0.827558
LYPLAL1	-0.0146128	-1.7107	-1.24376	2.51447	1.09696	0.1474	-0.831013	-0.823925	-0.106167	-0.995694	0.630102	0.729911	0.224612	1.70874	1.17334	-0.110753	-0.715611	0.374117	-0.676755	-0.519328	-0.360568	0.470758	0.268888	-1.23042
CPTP	0.945241	-0.166835	0.404559	0.186001	-1.21415	-0.0723171	-0.164454	-1.0694	1.21522	0.312422	-0.16874	-0.508481	-0.492292	1.75591	1.21808	1.52925	-0.0037498	-1.05535	1.3126	-1.10464	-1.57342	0.786679	-0.356824	-1.71531
INPPL1	-1.17171	-1.75777	-1.45407	-0.816279	1.04817	1.05248	0.525691	0.763435	0.997945	1.25229	0.687564	0.615572	0.93436	1.2594	0.581086	1.01045	-0.223967	-0.240564	-0.388211	-0.35631	-1.33832	-0.59233	-1.39005	-0.998843
ABHD5	-2.13996	-1.88932	-1.43018	-2.19088	0.816721	0.372414	1.03378	0.612522	0.427439	0.545707	1.08881	0.531593	0.909799	0.739365	0.920875	0.63664	-0.66716	0.150529	-0.171044	-0.0215126	-0.294671	-0.0831475	-0.489223	0.590905
GK	-1.58347	-1.48332	-1.60576	-1.73887	0.699399	0.649404	1.0742	0.952874	0.397521	0.40182	0.813718	0.701469	1.21606	0.923737	1.48562	1.20492	-0.575142	-0.642332	-0.566067	-0.646791	-0.605394	-0.419268	-0.242536	-0.411785
B4GALT5	-1.51294	-2.63234	-2.15078	-1.46423	0.552705	0.656746	0.317056	0.457665	0.654354	0.511479	0.421915	0.51299	0.937272	1.01293	1.16417	1.09834	-0.230528	-0.0035011	-0.0808551	0.046222	-0.175014	-0.287489	0.392018	-0.198176
DAGLB	-2.07727	-2.01789	-1.79925	-2.26234	0.453013	0.896164	0.604716	0.364047	0.834895	0.66074	1.1362	0.670392	0.0293755	0.487844	0.712567	0.429302	0.317885	0.302358	0.577649	0.308653	-0.319564	-0.23962	-0.320193	0.250322
PIP5K1A	-1.7475	-1.98956	-2.13671	-2.03906	0.986083	0.856411	0.526604	0.760711	0.86107	0.925712	0.624051	0.942212	0.641134	0.371891	0.601533	0.509521	0.172531	0.154672	0.0457716	0.0908071	-0.428849	-0.629179	-0.111659	0.0118008
PI4K2A	-0.915514	-1.83281	-1.7035	-1.97748	0.985355	0.963938	1.56806	1.13649	0.860085	0.696426	1.24236	0.729562	-1.08928	-0.616079	0.156554	0.406689	-0.085096	-0.449591	0.222421	0.203025	-0.652043	-0.545766	0.253537	0.442654
FAHD1	-1.54578	-2.10269	-2.00132	-1.5695	0.836545	0.399983	0.0236003	0.207802	-0.438412	0.171997	0.739052	1.9122	0.0212277	-0.386431	0.992706	1.45925	0.0486206	-0.122639	0.654069	0.492731	-0.300154	0.0246788	-0.0999913	0.582459
PTPMT1	-2.47988	-1.84216	-1.28917	-2.30455	0.460682	0.454	0.760832	0.725017	0.32945	0.348694	1.13662	0.659	-0.0265605	0.194476	0.833531	0.835402	-0.253477	-0.166613	0.604743	0.60608	-0.274325	-0.343549	0.409098	0.622651
CERS2	-2.67415	-2.00692	-1.29427	-2.16573	0.251737	0.610805	0.357811	0.751323	0.505035	0.374576	0.86197	0.964997	0.318186	0.0365393	0.799789	0.395303	0.313309	-0.0100969	0.669024	0.659575	-0.276198	-0.0552091	0.541613	0.0709831
ST6GALNAC4	-2.0825	-2.12409	-1.55279	-2.49807	0.336386	0.356044	0.467411	0.402345	0.813046	0.675036	0.876244	0.90305	0.0905822	-0.038087	0.316565	0.171082	-0.241326	0.0326648	0.228918	0.13266	0.55652	0.713864	0.633283	0.831161
PISD	-2.01135	-2.09667	-1.87164	-2.24466	0.581529	0.370093	1.04691	0.972992	0.526834	0.548087	0.883448	0.868915	0.0809883	0.167251	0.886105	0.265702	-0.167173	-0.0857546	0.236011	0.00738388	0.0205108	0.136934	0.434946	0.442603
HSD17B12	-1.80297	-1.96207	-2.24399	-2.411	0.550539	0.650792	0.871302	0.491224	0.440516	0.782447	0.754301	0.389111	0.312118	0.329098	0.487968	0.554028	0.0492736	0.1793	-0.200312	-0.133322	0.385389	0.379574	0.619158	0.527511
PECR	-2.10079	-2.54687	-1.74752	-1.97946	0.471738	0.566283	0.733219	0.668211	0.48723	0.599438	0.582933	0.565703	0.422511	0.2757	0.677188	0.50779	0.0201552	0.114555	-0.116521	-0.338621	0.475068	0.432067	0.438148	0.791857
ACOT8	-1.28322	-1.94083	-2.00614	-1.58031	-0.765281	-0.51273	-0.388909	0.373651	-0.371543	-0.804164	-0.0933223	0.780601	0.91084	-0.171466	0.863275	1.09016	0.952366	0.697928	1.0558	1.3563	0.172441	0.0569246	0.971241	0.636394
GNPAT	-0.852357	-1.92104	-1.3458	-1.93567	-0.620932	-1.35644	0.268196	0.403194	-0.442707	-0.0071212	0.312087	0.175093	0.301447	0.0773359	2.37563	1.7984	0.588069	0.457725	0.292801	0.222975	0.25556	0.570778	-0.0443622	0.427135
B3GALT6	-1.2927	-0.86447	-0.866356	-2.03172	0.182043	-1.38372	1.62471	0.579614	-0.0580086	0.720156	1.07151	1.271	-0.432942	-0.534811	1.80628	0.550846	-0.826269	-0.820138	-0.368803	-0.0476331	-0.0495195	-0.0924365	0.60461	1.25874
AGPAT5	-1.82865	-2.11049	-1.81225	-1.09817	0.208552	-0.340527	0.7666	1.56268	0.0576388	-0.121203	0.578022	0.953128	0.271326	0.813744	1.1207	1.34309	-0.602384	-0.810434	0.318727	-0.125558	-0.359231	0.257234	-0.102499	1.05997
SMPD4	-1.73471	-1.54849	-1.49221	-1.93204	0.0579606	-0.965528	0.925112	1.35035	-0.0337573	-0.194264	0.725695	-0.238733	0.348401	0.4964	1.84785	1.42331	-0.256799	-0.472197	-0.18662	0.347011	-0.0525178	0.126749	0.555461	0.903572
PNPLA7	-1.30047	-1.13954	-1.73564	-3.21053	-0.0846297	0.441589	1.15557	0.855929	0.225949	0.347004	0.812519	0.458883	-0.068042	-0.107217	1.10757	0.783931	0.17795	-0.600614	0.583467	0.485705	-0.225449	0.0512484	0.410531	0.574291
TECR	-1.07519	-1.40068	-1.80567	-2.52914	0.833742	0.407757	1.08623	0.739745	-0.25522	-0.503212	0.975737	0.349759	0.423256	0.371758	1.56822	1.17123	0.156765	-0.753703	-0.778202	0.251762	-0.475713	0.253762	0.32626	0.660748
DBI	-0.928484	-3.45617	-1.59084	-1.05711	0.892436	1.31311	0.287523	0.130058	0.195973	0.525094	0.125938	0.0334728	1.07622	0.57659	-0.399785	-0.430454	0.546837	0.748932	0.517999	0.0595644	0.667682	0.247241	0.199177	-0.281
B3GALNT2	-1.37718	-2.94069	-0.578108	-2.19722	0.179618	0.528864	0.654593	0.335242	0.407047	0.487514	0.144693	1.3827	0.412914	0.516012	0.164251	0.429678	0.721928	0.586979	-0.581461	0.255334	0.536967	-1.05811	0.875596	0.112842
AIMP1	-1.64393	-3.04447	-1.83647	-1.80663	0.545397	0.512693	0.252697	0.275386	0.948473	0.546419	0.325259	0.214475	0.544375	0.866509	0.0433923	0.510445	0.376768	0.414786	0.300322	0.0975582	0.47815	0.366343	0.391689	0.320354
SCD2	-1.76496	-3.03815	-1.87828	-1.54741	0.0878261	0.288895	-0.0191483	0.433507	0.0702321	0.0383476	0.382135	-0.103443	0.487514	0.569359	0.373821	0.75224	0.527675	0.536213	0.57051	0.524001	0.774437	0.718054	0.625964	0.590665
ACBD6	-2.63497	-2.08372	-2.05254	-1.4318	0.339528	0.156661	0.0871613	-0.0185421	-0.231006	0.297247	0.200528	0.452367	0.958422	0.794053	-0.0711296	0.624135	0.697863	0.585024	0.735916	0.303061	0.406386	0.327108	0.666945	0.8913
FADS2	-2.59461	-2.06993	-2.13922	-1.83591	0.354655	0.361864	0.343841	0.414905	0.313401	0.35105	0.41725	0.293947	0.69258	0.674557	0.690006	0.555144	0.484023	0.336059	0.370218	0.488772	0.420626	0.393906	0.336173	0.346701
HMGCS1	-2.09026	-2.19667	-2.14944	-2.17679	0.573737	0.600489	0.442468	0.491887	0.421245	0.396237	0.510618	0.410435	0.890029	0.766432	0.566613	0.60293	0.131556	0.25605	0.31344	0.263423	0.252463	0.20424	0.282553	0.236322
AACS	-2.18967	-2.11369	-2.17893	-2.06944	0.738464	0.630537	0.377422	0.277213	0.305551	0.421075	0.294457	0.328342	0.910664	0.871352	0.242001	0.490413	0.357525	0.25623	-0.061882	0.256833	0.647058	0.52671	0.357284	0.324483
PI4K2B	-1.61526	-2.14166	-2.66012	-1.96012	0.510473	0.351217	0.440816	0.227241	0.565424	0.596643	0.428454	0.403551	-0.107332	-0.0377651	0.0407352	-0.0747595	0.597365	0.680106	0.749944	0.651593	0.618659	0.683896	0.477178	0.573725
ACSL3	-1.9407	-2.106	-2.11713	-2.35056	0.448486	0.470358	0.512511	0.332235	0.106625	0.0105216	0.0783902	-0.0029991	0.289021	0.29671	0.464923	0.266885	0.725528	0.572691	0.57627	0.614048	0.865905	0.741435	0.590851	0.554001
COLGALT1	-2.00364	-2.09361	-2.28988	-2.28436	0.365612	0.371377	0.523551	0.356436	0.202882	0.322412	0.43439	0.359765	0.191351	0.26289	0.418475	0.281811	0.562934	0.611656	0.468333	0.570405	0.529398	0.601343	0.585671	0.650796
ACACB	-1.92154	-2.46261	-2.16947	-2.08704	0.63377	0.449794	0.436929	0.24958	0.424189	0.459161	0.504874	0.433307	0.55346	0.381973	0.0934559	0.352997	0.103698	0.445922	0.460285	0.469278	0.41732	0.754798	0.547964	0.467904
FASN	-2.21497	-2.04318	-2.16485	-2.27116	0.445011	0.432868	0.298108	0.25406	0.359417	0.350012	0.305846	0.304893	0.71989	0.642509	0.331083	0.436559	0.468463	0.52001	0.502749	0.342155	0.61489	0.519296	0.44263	0.403702
FAR1	-2.0929	-2.16202	-2.17702	-2.30575	0.379195	0.446562	0.446269	0.421839	0.358495	0.352716	0.514953	0.437492	0.48606	0.451974	0.561473	0.463019	0.499519	0.526363	0.475308	0.414085	0.3563	0.35908	0.39024	0.39675
ACACA	-1.9999	-2.19544	-2.08769	-2.43266	0.546488	0.447326	0.39403	0.314259	0.455106	0.507241	0.389501	0.425961	0.476239	0.464627	0.238901	0.365117	0.416324	0.500275	0.432812	0.436876	0.522685	0.538476	0.414466	0.42898
ELOVL6	-1.64918	-2.66188	-1.12768	-2.73407	0.445579	0.364994	0.478802	0.191366	0.0230399	-0.0264418	0.335659	0.42826	0.700233	0.806796	0.606925	0.309151	0.803173	0.453001	0.115288	0.377365	0.522717	0.547812	0.0886033	0.600474
AIMP2	-1.75503	-1.94694	-2.02142	-2.60308	0.524273	0.779778	0.62701	0.0371338	0.586144	0.734902	0.213008	0.205179	0.557118	0.879841	0.109317	-0.0321848	0.263231	0.726691	0.364249	0.210717	0.534394	0.924335	-0.0002944	0.0816275
ELOVL1	-1.45198	-2.09887	-1.96103	-2.84669	0.41509	0.571497	0.710202	-0.0072861	0.1597	0.0940712	0.160239	0.453949	0.840272	0.596216	0.303694	0.206654	0.306608	0.561135	0.712685	0.574196	0.36997	0.65105	0.209353	0.469276
LPGAT1	-1.58398	-1.96515	-2.34215	-2.19633	-0.18091	0.238509	0.196416	0.0262102	0.202597	-0.248391	0.536161	0.351423	0.293796	0.644899	1.11476	1.05229	0.0228695	0.154825	0.292293	0.489392	0.455818	0.899958	0.408548	1.13614
SCD1	-1.48166	-2.40253	-1.93346	-2.48771	0.235962	0.0939563	0.220371	0.226129	0.0405823	0.265107	0.318747	0.339299	0.453489	0.306478	0.31857	0.312635	0.366274	0.211645	0.410878	0.350594	1.00043	0.929381	0.905241	0.999587
SOAT1	-1.60386	-2.18202	-1.96135	-2.33002	0.30524	0.0470376	0.782913	0.279952	-0.0618332	0.0528937	0.269437	0.178534	-0.160056	0.468413	0.820712	0.60337	0.123433	-0.152603	0.205419	0.296855	0.944888	1.03579	1.04324	0.993601
CERS5	-2.49158	-2.05112	-1.57662	-1.77948	0.170539	-0.198864	0.762179	0.489316	0.374794	-0.104942	0.385618	-0.212656	0.246829	0.0638732	0.511662	0.0284341	1.03574	0.624613	-0.0567592	-0.0473321	0.917901	0.612742	1.30651	0.988605
FADS1	-1.91903	-2.25038	-1.819	-2.39231	0.281198	-0.107596	0.567183	0.226821	-0.0263656	0.0260938	0.0481517	0.202461	0.542057	0.668458	0.726	0.552126	0.62252	0.786132	0.755443	0.775199	0.268826	0.150577	0.695599	0.619835
PGS1	-2.03302	-2.12375	-1.61395	-2.26561	-0.323408	-0.456999	0.336776	-0.0441961	0.517236	0.245042	0.44029	0.110448	0.127743	0.479891	1.08118	0.307952	1.02227	0.70697	1.10699	0.903221	0.332766	0.38916	0.292663	0.460341
AGPAT4	-1.7144	-1.66503	-2.1766	-1.48361	0.554821	0.654047	0.493202	0.277232	0.748619	0.615582	0.594879	0.848458	-0.479829	-0.447979	-0.294729	-0.393711	1.32634	1.20604	1.2156	1.22772	-0.404246	-0.443691	-0.218043	-0.0406604
GALNT3	-1.8654	-2.34086	-1.44324	-1.69455	0.736382	0.698827	0.591215	0.616487	0.890717	0.901649	0.865974	0.760537	-0.540793	-0.398859	-0.538854	-0.814436	0.887073	0.916753	0.86186	0.755071	0.11475	0.159534	-0.0647986	-0.0550425
GPAT3	-1.56756	-0.917387	-1.66853	-0.795987	0.695671	0.19417	0.386431	0.159529	1.00481	0.487616	0.435391	0.462767	-0.422309	-0.341761	-0.0554752	-0.415676	1.8484	1.67467	1.20591	1.35827	-0.578245	-1.23168	-1.31454	-0.604462
PLBD2	-1.38915	-1.52023	-1.12167	-1.41252	0.115433	-0.341415	0.969951	0.442978	-0.0668333	-0.43965	-0.269811	-0.170689	-0.159446	-0.24614	0.690339	0.337347	1.7505	1.78038	1.254	2.04017	-0.644107	-0.409469	-0.553566	-0.636414
PIGH	-1.75848	-1.48632	-2.59991	-1.31042	0.468105	0.32332	0.846603	1.07742	-0.652389	0.310211	0.699278	0.0235921	0.120785	0.21349	1.15796	0.904056	0.672884	0.53353	0.626472	0.7686	0.05908	-1.18506	0.661428	-0.474241
PCTP	-2.8293	-0.657798	-2.94724	-1.34598	0.384327	0.368805	0.376154	0.300839	0.309894	0.377036	0.342759	-0.3954	0.324063	0.444591	0.116226	0.443885	0.458584	0.574114	0.612918	0.737503	0.572174	0.451293	0.32859	0.651957
PIGW	-2.91754	-1.07997	-2.00083	-1.5003	0.256185	-0.197417	0.676219	0.896634	0.732957	1.20349	0.320645	0.880593	-0.286534	0.0494348	0.381541	0.710083	0.247867	0.367283	0.0871607	1.32202	0.178059	-0.13563	0.107954	-0.299901
PLA2G6	-1.7588	-1.00366	-1.77934	-2.02852	0.00424237	0.583884	-0.297636	-0.311033	1.70387	0.819224	-0.404811	-0.554411	1.49711	0.789304	1.09029	0.275307	1.08359	1.07153	-0.235117	0.170365	-0.619162	-0.173491	0.256105	-0.178849
DECR2	-1.80546	-1.64284	-2.11878	-2.00599	0.969924	0.590247	0.790294	-0.150633	0.323598	-0.302552	0.127197	0.193069	0.62452	0.632055	0.926171	0.484754	0.807066	1.12816	0.643966	1.10094	0.0204888	-0.0378482	-0.828314	-0.470028
PIGQ	-0.938326	-1.61743	-1.75895	-2.69973	0.867808	-0.859111	0.76523	-0.0838779	0.706931	-0.0772025	0.790596	-0.915852	0.336226	0.547835	0.874706	-0.484845	0.831983	0.803947	0.845334	1.00176	-0.076535	0.696696	0.156658	0.28616
DDHD2	0.0370378	-0.310678	-0.628298	-2.2696	-0.151062	-0.350985	-0.571331	-1.6349	0.987211	-0.442885	0.602412	0.423449	-0.479968	-0.785227	-1.02707	-1.12596	0.825445	0.692163	0.21009	0.733544	1.66329	1.77293	0.934005	0.896385
CERT	-1.43511	-1.62145	-1.53421	-1.59543	0.932133	0.583187	0.0754551	-0.0626694	0.158483	0.697972	0.450419	-0.100166	-0.848181	-0.570019	-1.22927	-0.957992	0.720164	0.493272	0.296225	0.412158	1.53016	1.64456	1.04424	0.916063
B4GALT1	-0.649701	-1.01908	-0.695016	-1.1997	-0.217298	-0.452168	0.0976695	-0.39744	-0.654328	-0.471953	-0.420416	-0.406694	-0.929566	-1.06407	-0.535138	-0.946479	0.72952	0.557038	0.594215	0.896896	1.8651	2.05321	1.65017	1.61523
ACY1	-1.43906	-1.61632	-1.50231	-1.60412	-0.243703	-0.349674	-0.210692	-0.0459111	-0.0925158	-0.23011	-0.502803	-0.0595041	-0.531099	-0.676184	-0.500029	-0.0855806	1.45265	1.31949	1.27261	1.40355	1.06317	0.99881	1.0751	1.10422
PIK3C2A	-1.24079	-1.69715	-1.12064	-1.37307	-0.007655	-0.35305	-0.264129	-0.917441	0.169819	-0.0807759	-0.326227	-0.345701	-0.194683	-0.364441	-0.919278	-0.435725	1.57124	1.71418	1.03478	1.42169	1.25598	1.56316	0.425191	0.484717
LMF2	-0.564956	-1.67931	-1.46067	-1.85926	-0.66303	-0.613094	0.122461	-0.498824	-0.170861	-1.11156	-0.386354	-0.0120531	-0.327419	-0.131271	1.19273	0.12651	1.79962	1.17248	1.67815	0.606083	0.741047	1.22872	0.284418	0.526454
GBA	-1.34815	-1.06965	-0.527892	-1.8195	-0.205887	-0.0821082	0.0214894	-0.447166	-0.161937	-0.586193	-0.351641	-0.453445	-1.17728	-0.61669	0.271738	-0.155658	1.83422	2.0773	1.57545	1.52747	0.428704	0.266805	0.0605067	0.939516
ACAT2	-1.69159	-1.29068	-1.54744	-2.08591	0.178282	0.377735	-0.539576	0.0860068	-0.107715	-0.365054	-0.592018	-0.724413	1.30737	0.83682	-0.0375049	-0.0191644	1.01134	0.219262	0.402953	-0.217184	1.70771	1.45295	1.11365	0.524172
GGTA1	-1.07481	-2.95831	-0.697414	-1.63694	-0.0859222	-0.405648	0.905076	-0.940864	1.19099	-0.0428709	0.253926	0.201164	-0.177172	0.00731657	0.0509528	-0.510586	0.346345	0.386004	1.03961	0.410337	0.394076	1.85712	0.77639	0.711228
SMPD1	-1.27873	-2.08568	-1.48212	-2.40284	0.569679	0.139641	0.530682	-0.25605	-0.0972012	-0.109902	-0.373935	-0.312757	-0.43726	0.482384	0.260031	-0.0190288	1.16858	1.05374	0.990772	1.53565	0.181143	1.00938	0.0804308	0.853389
DEGS1	-1.94315	-2.04381	-1.97312	-2.09	-0.284905	-0.210258	0.308876	0.0858782	0.172212	0.225369	0.504729	0.521128	-0.419683	0.291533	0.236302	-0.0313698	1.00426	0.713777	0.979376	0.828009	0.873626	0.750346	0.657038	0.843843
ACOT7	-1.95824	-1.80314	-1.9573	-2.08758	0.266585	0.114686	-0.023331	-0.230356	0.51352	0.358018	0.0582245	0.230545	0.0141765	-0.190046	-0.308575	-0.345148	1.05144	1.09562	0.878985	0.72108	1.03168	0.980696	0.763659	0.824792
ACSL4	-2.01988	-1.914	-1.9859	-2.03817	0.114036	0.239543	0.179231	0.121024	0.209962	0.170136	0.224226	0.0830177	-0.182645	0.0144718	0.0989096	-0.072455	1.25959	1.36481	1.17621	1.06219	0.502047	0.446521	0.443362	0.50377
FABP5	-2.17391	-1.87558	-2.06675	-2.07765	0.31496	0.355397	0.251161	-0.0511026	0.360002	0.15254	0.0986249	-0.0649184	0.296315	0.483109	0.0071934	-0.190833	1.1229	1.00014	1.08775	0.785035	0.68473	0.669791	0.536126	0.294967
PLCD1	-0.708504	-0.757859	-0.791055	0.386604	-1.29944	-1.04424	-1.18225	-0.89863	-0.75635	-0.599169	-0.957415	-0.781184	1.08989	1.11919	0.256584	0.0267862	1.79217	1.86957	1.52069	1.45983	0.188682	0.0528781	-0.0640013	0.0772097
MGLL	-0.418137	-0.325893	-0.344502	-0.51161	-1.34555	-0.573374	-0.526263	-0.428136	-0.348994	-0.335144	-0.738985	-0.495515	1.16263	1.23749	0.901299	0.959319	1.55396	1.53781	1.60396	1.55294	-1.21363	-1.05534	-0.78492	-1.06342
PICALM	-0.665124	-0.109174	-0.227804	-0.474191	-1.05541	-1.04395	-1.08419	-1.13988	0.0279418	-0.0183874	-0.327716	-0.576911	0.525629	0.560961	0.546454	0.836128	1.89608	1.82168	1.54674	1.94943	-1.12561	-0.49057	-0.635876	-0.736255
PGP	-0.293409	-0.226465	0.00883015	-0.293013	-0.14526	-0.455817	-1.18349	-0.80361	-0.666949	-0.825	-1.21082	-1.6822	0.868012	0.838699	-0.690716	-0.85154	2.40495	1.44397	0.739274	0.532103	1.51527	1.16827	0.051611	-0.242705
PIK3R2	-1.10376	-1.03224	-0.44354	-0.422633	-0.060612	0.529186	-0.600526	-1.13127	-0.350743	-0.568982	-2.57092	-0.380086	0.396041	0.865899	0.316081	0.437855	2.02312	1.90942	0.481503	0.967133	0.62235	0.166431	-0.614464	0.564764
GDPD1	-0.0862045	-0.327326	0.651329	-0.0891151	-0.752888	0.63218	-1.87615	-0.0394816	0.311017	-1.17562	-1.18756	-0.550983	-0.0055499	-0.225148	-1.15608	2.33274	0.719422	0.0863641	1.44363	2.03494	0.433186	-0.14794	-0.0333539	-0.991405
CERK	0.103091	0.283978	0.185045	1.06127	-0.901121	-0.514929	-1.51226	0.172836	-0.841901	-0.389753	-2.75869	1.08401	-0.0543609	-0.357056	-0.436343	0.842919	-0.296152	-0.673924	0.076849	0.819904	0.318079	0.275839	1.52184	1.99083
PITPNB	-0.88959	0.809608	-1.26455	-0.680426	0.37519	-0.327155	-0.062726	0.0792819	1.279	1.56652	-1.24776	-1.71226	-0.724497	0.109362	-2.02775	-0.525826	1.70643	0.57526	0.916639	0.34511	-0.172555	0.570364	1.05375	0.248572
PI4KA	1.67466	-0.0467095	-2.47236	-1.33191	0.820775	-0.240024	-0.735451	0.315633	-0.263338	-0.912251	-1.19882	-0.488709	-0.115681	1.06557	-0.606252	-0.977337	0.730432	0.801346	0.795518	1.04906	-0.425566	0.253462	1.33855	0.969403
ACOX1	-0.771861	-0.403285	-1.94226	-1.04642	-1.24323	-0.919329	-0.56365	-0.476926	-0.519914	-0.654111	-1.46247	0.283962	-0.304413	0.0365009	0.101731	0.569366	1.3867	1.00747	0.958127	1.25736	0.960744	1.06429	1.29661	1.38502
PLCG2	0.986262	0.185556	-1.6353	-0.822318	-0.51762	-1.09752	-0.701257	-0.841415	-0.428956	-0.745078	-0.781567	-0.499887	-0.203715	-0.426569	-1.21091	-0.600317	1.54945	1.65141	1.46386	1.6492	0.621545	0.795122	0.718735	0.891289

## Sheet: Figure4
Figure 4a
Th17
	Control				Myriocin
	8.4	10	13.8		3.6	5	4.8
iTreg
	Control				Myriocin
	2.39	2.2	1.8		1.4	1.26	1.19
Figure 4e
Th17
	Control				Myriocin
	30.1	34.1	35.2		20.3	16.6	19.7
iTreg
	Control				Myriocin
	40.2	36.8	38.6		30.3	25.6	25.7
Figure 4g
IL-17A
	Control				Myriocin
	31.7	24.7	28.4		4.45	5.07	6.69
IL-17F
	Control				Myriocin
	44.8	29	37.5		12.9	7.42	17.5
Figure 4i
PD-1
	Control				Myriocin
	3323	3489	3594		2313	2128	2000
Figure 4j
PD-1
	Control				Myriocin				Myriocin + SM				Myriocin + Sph
	3120	3360	3427		1963	1989	2109		1963	2071	2236		2626	3042	2798
Figure 4k
PD-1
	Control				Myriocin				Myriocin + Cer(d18:1/16:0)				Myriocin + Cer(d18:1/18:0)
	3970	3633	3778		2304	2105	1987		2766	2109	1982		3270	3090	2781
Figure 4l
Th17
	Control				Myriocin				Myriocin + SM				Myriocin + Sph
	1.17	0.91	1.18		0.18	0.28	0.14		0.43	0.55	0.38		0.63	0.69	0.59
Figure 4m
Th17
	Control				Myriocin				Myriocin + Cer(d18:1/16:0)				Myriocin + Cer(d18:1/18:0)
	1.4	1.1	1		0.25	0.32	0.2		0.88	0.75	0.6		1	1.05	0.88
Figure 4o
IL-17A
	Control				sgSptlc1/sgSptlc2
	31.6	26.515	26.8723		14.38	12.6014	15.6014
IL-17F
	Control				sgSptlc1/sgSptlc2
	36.2	34.748	28.617		10.85	16.524	12.0509
Figure 4q
PD-1
	Control				sgSptlc1/sgSptlc2
	3776	3226	3568		3042	2352	2901

## Sheet: Figure5
Figure 5i
Th17
	Control				GENZ
	1.21	0.85	1.06		0.27	0.38	0.3
iTreg
	Control				GENZ
	1.22	0.84	0.89		0.38	0.32	0.43

## Sheet: Figrue_S1
Figure S1b
	Naïve	Th0	Th1	Th2	Th17	iTreg
SLC1A4	0	4.45012	4.64245	3.48277	4.59947	4.90938
SLC7A3	0	4.4238	4.8611	3.4268	2.7361	3.28327
SLC6A9	0	3.9038	4.21112	3.48955	2.5585	3.69642
SLC7A5	0	3.05755	3.27923	2.92757	3.0891	3.51072
SLC6A6	0	3.043	3.04877	2.73315	3.11063	3.04775
SLC7A1	0	2.94623	3.09778	2.8409	2.67178	2.98712
SLC1A5	0	2.90643	2.88168	2.71823	2.7292	2.76473
SLC38A2	0	2.62968	2.7426	3.35435	2.2243	1.73725
SLC3A2	0	2.4187	2.6748	2.27683	2.64548	3.00773
SLC7A6	0	2.07737	2.17965	2.2038	2.67097	2.64782
SLC38A1	0	1.8881	1.80355	1.54715	1.84095	1.56672
SLC38A10	0	0.11145	0.338025	0.361575	1.12245	0.83295
SLC43A2	0	-0.30495	-0.307525	0.276175	0.53645	0.70445
SLC36A1	0	-3.7605	-3.47295	-3.86325	-3.5285	-3.34492

## Sheet: Figurre_S2
Figure S2b
FSC
	Naïve			Th0			Th1			Th2			Th17			iTreg
	136	135	135	270	262	283	282	287	282	285	288	284	257	264	268	242	251	242
Bodipy493/503
	Naïve			Th0			Th1			Th2			Th17			iTreg
	106	111	108	366	291	206	326	249	240	262	346	293	226	254	244	288	252	206
Figure S2g
		Naïve				Th0				Th1				Th2				Th17				iTreg
	SPTLC1	1.11151	1.03928	1.11335	0.735868	1.41409	1.32283	1.88469	1.38146	1.32349	1.42554	1.52387	1.44581	1.29611	1.3474	1.70206	1.4525	1.41719	1.35646	1.35412	1.18007	1.2638	1.26089	1.39976	1.15789
	SPTLC2	0.995277	1.02778	1.00797	0.968975	1.13583	1.05516	1.11248	1.19741	1.19164	1.11612	1.26952	1.14878	1.14996	1.12908	1.22478	1.32693	1.2662	1.22712	1.27033	1.22285	1.0825	1.1465	1.23656	1.18995
	KDSR	1.09152	1.0147	0.976148	0.917631	0.423396	0.416434	0.493168	0.436083	0.350266	0.333553	0.409505	0.43403	0.341008	0.430914	0.44602	0.368898	0.45141	0.404519	0.466576	0.480946	0.437954	0.457219	0.492425	0.457925
	CERS2	0.859312	1.00006	1.17603	0.964596	1.67153	1.81364	1.71232	1.87252	1.77055	1.71883	1.92032	1.96574	1.69687	1.59161	1.89335	1.7269	1.57487	1.695	1.83787	1.83388	1.48243	1.55882	1.78538	1.60417
	CERS4	0.812137	1.10944	1.08435	0.994078	0.735498	0.618907	0.724163	0.929953	0.929196	0.880825	0.799522	0.673872	0.736333	0.808669	0.826494	1.03835	1.03359	0.998955	1.05703	1.11505	0.721709	0.83768	0.866611	0.808142
	CERS5	0.807124	0.961372	1.16064	1.07086	2.32261	2.00571	2.93758	2.63602	2.51872	2.08196	2.52964	1.99479	2.39394	2.22629	2.65943	2.19516	2.78134	3.27451	2.12221	2.13009	3.12494	2.76845	3.64637	3.21401
	CERS6	1.24064	0.767112	1.09878	0.89347	1.34335	0.947622	1.17252	1.33522	1.29781	1.23021	1.41333	1.38824	1.12911	1.04108	1.24765	1.10126	1.4225	1.46569	1.36049	1.09332	0.842473	0.799086	0.854043	1.06706
	DEGS1	1.02561	0.988339	1.01436	0.971684	1.88706	1.93962	2.3476	2.16273	2.23259	2.27667	2.52289	2.53815	1.79586	2.33262	2.2858	2.07147	2.7245	3.03167	3.00394	2.84129	2.88947	2.76142	2.66832	2.8579

## Sheet: Figurre_S3
Figure S3b
Th17
	Control				Myriocin
	33.1	23.5	29.1		12.1	14.6	15.9
iTreg
	Control				Myriocin
	28.4	23.8	19.8		12.1	15.2	16.5
Figure S3d
Th17
	Control				Myriocin
	33.6	31.9	34.2		30.8	28	26.1
iTreg
	Control				Myriocin
	41.3	40.1	38.1		36.1	34.3	30.9
Figure S3g
Th0
	Control				Myriocin
	1.14	1.17	1.8		1.02	1.2	1.59
Th1
	Control				Myriocin
	1.74	1.65	1.74		1.59	2.1	2.01
Th2
	Control				Myriocin
	1.92	2.19	2.01		1.44	1.83	1.71
Figure S3i
TNFα
	Control				Myriocin
	32.6	32.6	31		31.5	32.1	33.4
IL-2
	Control				Myriocin
	28.1	27.3	30.6		29.1	30.3	33.3
IFNγ
	Control				Myriocin
	85.4	68.4	72.5		86.1	61.9	66.2
IL-4
	Control				Myriocin
	24.6	32.2	35.4		27.9	29	27.9
Figure S3j
Th1+TGFβ
	Control				Myriocin
	1.45	1	1.3		0.68	0.65	0.67
Th2+TGFβ
	Control				Myriocin
	0.69	0.91	1.3		0.38	0.31	0.58
Figure S3l
IFNγ
	Control				Myriocin
	9.56	13.4	9.56		9.7	11	9.72
IL-9
	Control				Myriocin
	39.2	33.8	26.2		25.3	30.4	33.6

## Sheet: Figurre_S4
Figure S4b
Il17a/Hprt
	Control				Myriocin
	1.02014	0.979863	1.00994		0.0974184	0.0992742	0.0964442
Il17f/Hprt
	Control				Myriocin
	1.03885	0.961154	1.02846		0.0388542	0.0402062	0.0384657
Figure S4b
Foxp3/Hprt
	Control				Myriocin
	0.943656	1.03328	1.02306		1.53961	2.03037	1.65062
Il2/Hprt
	Control				Myriocin
	1.13407	0.981196	0.884735		0.550925	0.474571	0.401756
Il10/Hprt
	Control				Myriocin
	1.36967	0.903506	0.726821		0.966021	0.806745	0.738499
Figure S4d
FOXP3
	Control				Myriocin
	96.9	96.4	95.1		94.4	95.1	94.8
IL-2
	Control				Myriocin
	8.13	6.09	6.85		2.76	4.11	3.11
IL-10
	Control				Myriocin
	3.44	3.29	2.04		1.61	4.3	3.7
Figure S4f
IL-17A
	Control				Myriocin (after 0h)				Myriocin (after 24h)				Myriocin (after 48h)
	29.7	25.7	33		5.99	3.49	6.92		12.5	12.9	9.9		25.8	23.4	20.9
Il-17F
	Control				Myriocin (after 0h)				Myriocin (after 24h)				Myriocin (after 48h)
	31.9	34.5	27.7		10.7	13.8	13.5		13.4	16.6	15.6		25.4	26.9	22.1
Figure S4h
PD-1
	Control				Myriocin (after 0h)				Myriocin (after 24h)				Myriocin (after 48h)
	2860	3263	3495		1716	2366	2207		1872	2249	2514		2106	2795	2571
Figure S4j
	Control				Myriocin
1:1	8.25	7.01	7.5		15.8	13.4	18.4
1:4	26.7	21.4	22.4		44.9	45.8	51.8
Figure S4k
iTreg
	Control				Myriocin				Myriocin + SM				Myriocin + Sph
	1.48	1.44	1.85		0.7	0.85	0.63		0.64	0.53	1.08		0.86	0.55	0.9
Figure S4l
iTreg
	Control				Myriocin				Myriocin + Cer(d18:1/16:0)				Myriocin + Cer(d18:1/18:0)
	1.4	1.4	1.89		0.69	0.84	0.6		1.05	0.79	0.68		0.58	0.66	0.67
Figure S4n
IL-17A
	Control				Myriocin				Myriocin + SM				Myriocin + Sph
	24.9	21	21.6		5	1.77	2.96		2.22	2.3	1.49		4.02	4.41	5.1
Il-17F
	Control				Myriocin				Myriocin + SM				Myriocin + Sph
	33.4	31.5	31.9		4.12	3.52	3.23		2.98	2.4	0.94		5.08	5.44	4.3
Figure S4p
IL-17A
	Control				Myriocin				Myriocin + SM				Myriocin + Sph
	18.7	17.5	18.5		4.18	2.08	2.64		2.34	2.63	2.36		3.76	2.22	2.25
Il-17F
	Control				Myriocin				Myriocin + Cer(d18:1/16:0)				Myriocin + Cer(d18:1/18:0)
	37.1	28.6	36.2		4.96	2.93	3.99		2.81	3.17	2.78		5.32	2.42	2.94

## Sheet: Figurre_S5
FigureS 5b
Il17a/Hprt
	Control				sgSptlc1/sgSptlc2
	1.00354	0.979398	1.01706		0.610607	0.603259	0.594111
Il17f/Hprt
	Control				sgSptlc1/sgSptlc2
	0.960369	1.00003	1.0396		0.620151	0.657961	0.653927
FigureS 5c
Foxp3/Hprt
	Control				sgSptlc1/sgSptlc2
	1.07371	0.876459	1.04983		0.988678	0.946797	0.868831
Il2/Hprt
	Control				sgSptlc1/sgSptlc2
	0.847698	0.950598	1.2017		0.659774	0.664465	0.61429
Il10/Hprt
	Control				sgSptlc1/sgSptlc2
	1.09804	0.74629	1.15567		0.934622	0.944696	0.814444
FigureS 5e
FOXP3
	Control				sgSptlc1/sgSptlc2
	83.6	89.6	89.7		89.4	87.8	92.3
IL-2
	Control				sgSptlc1/sgSptlc2
	6.8	6.09	6.02		2.9	3.7	3.33
IL-10
	Control				sgSptlc1/sgSptlc2
	3.13	2.29	1.95		1.71	3.85	4

[truncated: 1 more sheets: Figurre_S6]
